# Supplementary material for: Desiccation resistance: effect of cuticular hydrocarbons and water content in Drosophila melanogaster adults
Source: PeerJ. 2018 Feb 12;6:e4318. doi: 10.7717/peerj.4318 (PMC5813593; doi:10.7717/peerj.4318)
Supplement: Data S1 [file peerj-06-4318-s008.zip]

Archive with 32 entries (29 files):
- Raw Datamodified/
- Raw Datamodified/.DS_Store
- __MACOSX/
- __MACOSX/Raw Datamodified/
- __MACOSX/Raw Datamodified/._.DS_Store
- Raw Datamodified/Raw_Data_Fig_10_Females_variants_Survival.xlsx
- __MACOSX/Raw Datamodified/._Raw_Data_Fig_10_Females_variants_Survival.xlsx
- Raw Datamodified/Raw_Data_Fig_2_Females_Survival_F1_F6.xlsx
- __MACOSX/Raw Datamodified/._Raw_Data_Fig_2_Females_Survival_F1_F6.xlsx
- Raw Datamodified/Raw_Data_Fig_3_Females_Survival_F18_F57.xlsx
- __MACOSX/Raw Datamodified/._Raw_Data_Fig_3_Females_Survival_F18_F57.xlsx
- Raw Datamodified/Raw_Data_Fig_4 & Fig_S_03_CHs_Females_&_Males_F7_F9.xlsx
- __MACOSX/Raw Datamodified/._Raw_Data_Fig_4 & Fig_S_03_CHs_Females_&_Males_F7_F9.xlsx
- Raw Datamodified/Raw_Data_Fig_5 & Fig_S_04_CHs_Females_F18_F57.xlsx
- __MACOSX/Raw Datamodified/._Raw_Data_Fig_5 & Fig_S_04_CHs_Females_F18_F57.xlsx
- Raw Datamodified/Raw_Data_Fig_6_Females_Weight_F1_F57.xlsx
- __MACOSX/Raw Datamodified/._Raw_Data_Fig_6_Females_Weight_F1_F57.xlsx
- Raw Datamodified/Raw_Data_Fig_7_Females_desat_transgenic_Survival.xlsx
- __MACOSX/Raw Datamodified/._Raw_Data_Fig_7_Females_desat_transgenic_Survival.xlsx
- Raw Datamodified/Raw_Data_Fig_8 & Fig_S_06_Females_desat_transgenic_CHs.xlsx
- __MACOSX/Raw Datamodified/._Raw_Data_Fig_8 & Fig_S_06_Females_desat_transgenic_CHs.xlsx
- Raw Datamodified/Raw_Data_Fig_9_Females_desat_transgenic_Weight_F1_F57.xlsx
- __MACOSX/Raw Datamodified/._Raw_Data_Fig_9_Females_desat_transgenic_Weight_F1_F57.xlsx
- Raw Datamodified/Raw_Data_Fig_S_01_Females_&_Males_Age_Survival.xlsx
- __MACOSX/Raw Datamodified/._Raw_Data_Fig_S_01_Females_&_Males_Age_Survival.xlsx
- Raw Datamodified/Raw_Data_Fig_S_02_Males_Survival_F1_F6.xlsx
- __MACOSX/Raw Datamodified/._Raw_Data_Fig_S_02_Males_Survival_F1_F6.xlsx
- Raw Datamodified/Raw_Data_Fig_S_05_Females_F57_Progeny.xlsx
- __MACOSX/Raw Datamodified/._Raw_Data_Fig_S_05_Females_F57_Progeny.xlsx
- Raw Datamodified/Raw_Data_Fig_S_07_Females_desat_Transgenic_Progeny.xlsx
- __MACOSX/Raw Datamodified/._Raw_Data_Fig_S_07_Females_desat_Transgenic_Progeny.xlsx
- __MACOSX/._Raw Datamodified
