# Supplementary material for: Desiccation resistance: effect of cuticular hydrocarbons and water content in Drosophila melanogaster adults
Source: PeerJ. 2018 Feb 12;6:e4318. doi: 10.7717/peerj.4318 (PMC5813593; doi:10.7717/peerj.4318)
Supplement: Data S1 [file peerj-06-4318-s008.zip › Raw Datamodified/Raw_Data_Fig_10_Females_variants_Survival.xlsx]

## Sheet: Survival
Genotype	Z30	Z30	Z30	Z30	Z30	Z30	Z30	Z30	Z30	Z30	Z30	Z30	Z30	Z30	Z30	Z30	Z30	Z30	Z30	Z30	Z30	Z30	Z30	Z30	Z30	Z30	Z30	Z30	Z30	Z30	Di2	Di2	Di2	Di2	Di2	Di2	Di2	Di2	Di2	Di2	Di2	Di2	Di2	Di2	Di2	Di2	Di2	Di2	Di2
hour
1	1	1	1	1	1	1	1	1	1	1	1	1	1	1	1	1	1	1	1	1	1	1	1	1	1	1	1	1	1	1	1	1	1	1	1	1	1	1	1	1	1	1	1	1	1	1	1	1	1
2	1	1	1	1	1	1	1	1	1	1	1	1	1	1	1	1	1	1	1	1	1	1	1	1	1	1	1	1	1	1	1	1	1	1	1	1	1	1	1	1	1	1	1	1	1	1	1	1	1
3	1	1	1	1	1	1	1	1	1	1	1	1	1	1	1	1	1	1	1	1	1	1	1	1	1	1	1	1	1	1	1	1	1	1	1	1	1	1	1	1	1	1	1	1	1	1	1	1	1
4	1	1	1	1	1	1	1	1	1	1	1	1	1	1	1	1	1	1	1	1	1	1	1	1	0.98	1	1	1	1	1	1	1	1	1	1	1	1	1	1	1	1	1	1	1	1	1	1	1	1
5	1	1	1	1	1	1	1	1	1	1	1	1	1	1	1	1	1	1	1	1	1	1	1	1	0.98	1	1	1	1	1	1	1	1	1	1	1	1	1	1	1	1	1	1	1	0.980769	1	1	1	1
6	1	1	0.981481	1	1	0.978723	1	1	1	1	0.982759	1	1	1	1	0.97619	0.978723	1	1	1	1	1	1	1	0.98	1	1	1	1	1	0.978723	1	1	1	1	1	1	1	1	1	1	1	1	1	0.980769	1	1	1	1
7	0.980392	1	0.981481	1	0.980769	0.978723	1	1	1	1	0.965517	0.980769	1	0.976744	1	0.97619	0.978723	1	1	1	1	1	1	1	0.98	1	1	0.980392	1	0.980392	0.978723	1	1	1	0.979592	1	1	0.981818	1	0.981132	1	1	1	0.980392	0.846154	1	1	1	1
8	0.960784	1	0.944444	1	0.980769	0.957447	1	0.979167	1	1	0.931034	0.980769	1	0.976744	1	0.97619	0.957447	1	1	1	1	1	1	1	0.96	1	1	0.980392	1	0.980392	0.93617	1	1	0.98	0.979592	1	1	0.981818	0.981132	0.962264	0.978261	1	1	0.960784	0.576923	1	1	1	1
9	0.941176	0.98	0.87037	0.979592	0.903846	0.914894	0.978261	0.9375	0.980392	1	0.913793	0.980769	0.980392	0.976744	1	0.97619	0.957447	0.978723	0.977778	1	1	1	0.981481	0.979167	0.96	1	1	0.941176	0.98	0.941176	0.914894	0.98	0.981481	0.98	0.979592	1	0.958333	0.981818	0.981132	0.943396	0.956522	0.954545	0.945946	0.901961	0.384615	1	1	0.977778	0.97561
10	0.921569	0.96	0.722222	0.938776	0.769231	0.851064	0.978261	0.875	0.960784	1	0.896552	0.980769	0.941176	0.953488	0.981818	0.97619	0.893617	0.957447	0.933333	0.938776	0.96	0.962264	0.944444	0.979167	0.9	1	0.98	0.901961	0.98	0.882353	0.893617	0.92	0.981481	0.94	0.979592	0.98	0.916667	0.963636	0.962264	0.90566	0.956522	0.909091	0.864865	0.803922	0.211538	0.983333	1	0.977778	0.97561
11	0.843137	0.92	0.611111	0.857143	0.711538	0.723404	0.956522	0.8125	0.862745	0.911111	0.844828	0.884615	0.901961	0.906977	0.963636	0.952381	0.851064	0.914894	0.888889	0.816327	0.92	0.90566	0.851852	0.958333	0.84	1	0.94	0.901961	0.98	0.862745	0.787234	0.86	0.925926	0.9	0.979592	0.96	0.854167	0.945455	0.962264	0.886792	0.913043	0.840909	0.756757	0.72549	0.0961538	0.933333	0.980769	0.977778	0.95122
12	0.72549	0.88	0.462963	0.734694	0.615385	0.489362	0.956522	0.75	0.705882	0.755556	0.758621	0.730769	0.843137	0.883721	0.909091	0.952381	0.765957	0.851064	0.844444	0.714286	0.84	0.811321	0.722222	0.9375	0.74	1	0.88	0.862745	0.98	0.843137	0.659574	0.76	0.814815	0.84	0.979592	0.92	0.791667	0.927273	0.943396	0.867925	0.869565	0.772727	0.594595	0.568627	0.0576923	0.85	0.980769	0.955556	0.95122
13	0.607843	0.82	0.37037	0.612245	0.480769	0.319149	0.869565	0.604167	0.509804	0.688889	0.655172	0.615385	0.745098	0.813953	0.836364	0.928571	0.702128	0.744681	0.733333	0.571429	0.74	0.698113	0.537037	0.895833	0.62	0.980392	0.8	0.784314	0.9	0.764706	0.574468	0.64	0.722222	0.72	0.918367	0.86	0.6875	0.872727	0.867925	0.811321	0.76087	0.727273	0.486486	0.470588	0.0576923	0.75	0.865385	0.844444	0.926829
14	0.45098	0.74	0.333333	0.510204	0.288462	0.212766	0.717391	0.4375	0.352941	0.555556	0.517241	0.461538	0.627451	0.674419	0.690909	0.809524	0.553191	0.595745	0.6	0.408163	0.6	0.528302	0.203704	0.604167	0.46	0.941176	0.72	0.705882	0.8	0.666667	0.404255	0.54	0.574074	0.6	0.816327	0.8	0.583333	0.781818	0.641509	0.716981	0.543478	0.659091	0.378378	0.313725	0.0384615	0.683333	0.711538	0.711111	0.829268
15	0.333333	0.66	0.296296	0.367347	0.153846	0.12766	0.5	0.291667	0.254902	0.444444	0.396552	0.326923	0.470588	0.534884	0.527273	0.690476	0.404255	0.425532	0.444444	0.183673	0.4	0.245283	0.0740741	0.333333	0.26	0.862745	0.58	0.568627	0.66	0.529412	0.276596	0.38	0.388889	0.48	0.693878	0.7	0.458333	0.709091	0.490566	0.622642	0.369565	0.590909	0.297297	0.215686	0.0384615	0.616667	0.480769	0.488889	0.682927
16	0.215686	0.56	0.185185	0.244898	0.0961538	0.106383	0.326087	0.1875	0.176471	0.311111	0.258621	0.211538	0.27451	0.372093	0.272727	0.47619	0.148936	0.191489	0.177778	0.0204082	0.16	0.0943396	0.0185185	0.166667	0.14	0.72549	0.38	0.431373	0.48	0.392157	0.170213	0.24	0.277778	0.3	0.530612	0.58	0.333333	0.618182	0.339623	0.471698	0.173913	0.454545	0.216216	0.156863	0.0192308	0.433333	0.384615	0.333333	0.585366
17	0.0980392	0.44	0.0925926	0.142857	0.0961538	0.0638298	0.23913	0.125	0.0980392	0.222222	0.172414	0.134615	0.137255	0.186047	0.127273	0.285714	0.0851064	0.0638298	0.0666667	0.0204082	0.06	0.0377358	0.0185185	0.0416667	0.06	0.45098	0.24	0.215686	0.22	0.137255	0.106383	0.1	0.185185	0.16	0.428571	0.46	0.25	0.545455	0.169811	0.301887	0.152174	0.136364	0.0810811	0.0980392	0.0192308	0.233333	0.230769	0.222222	0.414634
18	0.0196078	0.34	0.0555556	0.0816327	0.0384615	0.0638298	0.173913	0.0625	0.0392157	0.111111	0.103448	0.0769231	0.0784314	0.0930233	0.0909091	0.142857	0.0638298	0.0425532	0.0222222	2.42861e-17	0.04	0.0188679	-2.77556e-17	-1.17961e-16	0.04	0.254902	0.16	0.0980392	0.16	0.0588235	0.0638298	0.04	0.0925926	0.06	0.346939	0.4	0.1875	0.4	0.132075	0.226415	0.108696	0.0454545	0.0810811	0.0196078	-4.16334e-17	0.116667	0.0961538	0.111111	0.268293
19	-1.80411e-16	0.28	0.037037	0.0612245	-2.77556e-17	0.0425532	0.130435	0.0416667	-1.38778e-17	0.0444444	0.0517241	0.0384615	0.0392157	0.0465116	0.0181818	0.0238095	0.0212766	-4.85723e-17	9.36751e-17	2.42861e-17	-3.46945e-17	1.17961e-16	-2.77556e-17	-1.17961e-16	-1.59595e-16	0.0980392	0.1	0.0588235	0.12	-9.71445e-17	0.0425532	-1.31839e-16	0.0555556	0.04	0.265306	0.32	0.125	0.254545	0.0566038	0.132075	0.0652174	0.0227273	0.0540541	0.0196078	-4.16334e-17	0.0666667	0.0576923	0.0666667	0.146341
20	-1.80411e-16	0.18	0.0185185	0.0408163	-2.77556e-17	0.0212766	0.0652174	0.0416667	-1.38778e-17	0.0222222	0.0172414	0.0192308	0.0392157	0.0465116	0.0181818	0.0238095	0.0212766	-4.85723e-17	9.36751e-17	2.42861e-17	-3.46945e-17	1.17961e-16	-2.77556e-17	-1.17961e-16	-1.59595e-16	0.0392157	0.06	0.0392157	0.04	-9.71445e-17	0.0212766	-1.31839e-16	0.0185185	0.04	0.183673	0.24	0.0625	0.145455	0.0188679	0.0566038	0.0652174	0.0227273	0.0540541	-1.11022e-16	-4.16334e-17	0.0333333	0.0192308	0.0444444	0.097561
21	-1.80411e-16	0.08	0.0185185	0.0204082	-2.77556e-17	6.93889e-18	0.0434783	0.0208333	-1.38778e-17	0.0222222	0.0172414	-6.93889e-17	0.0196078	0.0232558	1.04083e-16	-1.11022e-16	5.20417e-17	-4.85723e-17	9.36751e-17	2.42861e-17	-3.46945e-17	1.17961e-16	-2.77556e-17	-1.17961e-16	-1.59595e-16	0.0196078	0.04	0.0196078	0.02	-9.71445e-17	-2.08167e-17	-1.31839e-16	1.38778e-16	0.04	0.122449	0.14	0.0208333	0.127273	0.0188679	0.0188679	0.0217391	3.747e-16	0.027027	-1.11022e-16	-4.16334e-17	0.0166667	0.0192308	0.0222222	0.0487805
22	-1.80411e-16	0.02	1.11022e-16	0.0204082	-2.77556e-17	6.93889e-18	1.11022e-16	0.0208333	-1.38778e-17	0.0222222	-9.71445e-17	-6.93889e-17	1.38778e-17	-1.66533e-16	1.04083e-16	-1.11022e-16	5.20417e-17	-4.85723e-17	9.36751e-17	2.42861e-17	-3.46945e-17	1.17961e-16	-2.77556e-17	-1.17961e-16	-1.59595e-16	9.71445e-17	0.02	0.0196078	2.08167e-17	-9.71445e-17	-2.08167e-17	-1.31839e-16	1.38778e-16	0.04	0.0612245	0.08	1.70003e-16	0.0909091	1.70003e-16	1.70003e-16	6.93889e-17	3.747e-16	0.027027	-1.11022e-16	-4.16334e-17	0.0166667	-9.71445e-17	0.0222222	-9.71445e-17
23	-1.80411e-16	-3.81639e-17	1.11022e-16	-7.63278e-17	-2.77556e-17	6.93889e-18	1.11022e-16	-4.85723e-17	-1.38778e-17	-6.93889e-18	-9.71445e-17	-6.93889e-17	1.38778e-17	-1.66533e-16	1.04083e-16	-1.11022e-16	5.20417e-17	-4.85723e-17	9.36751e-17	2.42861e-17	-3.46945e-17	1.17961e-16	-2.77556e-17	-1.17961e-16	-1.59595e-16	9.71445e-17	-7.63278e-17	1.80411e-16	2.08167e-17	-9.71445e-17	-2.08167e-17	-1.31839e-16	1.38778e-16	0.02	0.0204082	0.08	1.70003e-16	0.0181818	1.70003e-16	1.70003e-16	6.93889e-17	3.747e-16	0	-1.11022e-16	-4.16334e-17	0.0166667	-9.71445e-17	-7.63278e-17	-9.71445e-17
24	-1.80411e-16	-3.81639e-17	1.11022e-16	-7.63278e-17	-2.77556e-17	6.93889e-18	1.11022e-16	-4.85723e-17	-1.38778e-17	-6.93889e-18	-9.71445e-17	-6.93889e-17	1.38778e-17	-1.66533e-16	1.04083e-16	-1.11022e-16	5.20417e-17	-4.85723e-17	9.36751e-17	2.42861e-17	-3.46945e-17	1.17961e-16	-2.77556e-17	-1.17961e-16	-1.59595e-16	9.71445e-17	-7.63278e-17	1.80411e-16	2.08167e-17	-9.71445e-17	-2.08167e-17	-1.31839e-16	1.38778e-16	-1.45717e-16	0.0204082	0.06	1.70003e-16	-1.17961e-16	1.70003e-16	1.70003e-16	6.93889e-17	3.747e-16	0	-1.11022e-16	-4.16334e-17	-1.11022e-16	-9.71445e-17	-7.63278e-17	-9.71445e-17
25	-1.80411e-16	-3.81639e-17	1.11022e-16	-7.63278e-17	-2.77556e-17	6.93889e-18	1.11022e-16	-4.85723e-17	-1.38778e-17	-6.93889e-18	-9.71445e-17	-6.93889e-17	1.38778e-17	-1.66533e-16	1.04083e-16	-1.11022e-16	5.20417e-17	-4.85723e-17	9.36751e-17	2.42861e-17	-3.46945e-17	1.17961e-16	-2.77556e-17	-1.17961e-16	-1.59595e-16	9.71445e-17	-7.63278e-17	1.80411e-16	2.08167e-17	-9.71445e-17	-2.08167e-17	-1.31839e-16	1.38778e-16	-1.45717e-16	0.0204082	0.02	1.70003e-16	-1.17961e-16	1.70003e-16	1.70003e-16	6.93889e-17	3.747e-16	0	-1.11022e-16	-4.16334e-17	-1.11022e-16	-9.71445e-17	-7.63278e-17	-9.71445e-17
26	-1.80411e-16	-3.81639e-17	1.11022e-16	-7.63278e-17	-2.77556e-17	6.93889e-18	1.11022e-16	-4.85723e-17	-1.38778e-17	-6.93889e-18	-9.71445e-17	-6.93889e-17	1.38778e-17	-1.66533e-16	1.04083e-16	-1.11022e-16	5.20417e-17	-4.85723e-17	9.36751e-17	2.42861e-17	-3.46945e-17	1.17961e-16	-2.77556e-17	-1.17961e-16	-1.59595e-16	9.71445e-17	-7.63278e-17	1.80411e-16	2.08167e-17	-9.71445e-17	-2.08167e-17	-1.31839e-16	1.38778e-16	-1.45717e-16	1.00614e-16	-1.83881e-16	1.70003e-16	-1.17961e-16	1.70003e-16	1.70003e-16	6.93889e-17	3.747e-16	0	-1.11022e-16	-4.16334e-17	-1.11022e-16	-9.71445e-17	-7.63278e-17	-9.71445e-17
27	-1.80411e-16	-3.81639e-17	1.11022e-16	-7.63278e-17	-2.77556e-17	6.93889e-18	1.11022e-16	-4.85723e-17	-1.38778e-17	-6.93889e-18	-9.71445e-17	-6.93889e-17	1.38778e-17	-1.66533e-16	1.04083e-16	-1.11022e-16	5.20417e-17	-4.85723e-17	9.36751e-17	2.42861e-17	-3.46945e-17	1.17961e-16	-2.77556e-17	-1.17961e-16	-1.59595e-16	9.71445e-17	-7.63278e-17	1.80411e-16	2.08167e-17	-9.71445e-17	-2.08167e-17	-1.31839e-16	1.38778e-16	-1.45717e-16	1.00614e-16	-1.83881e-16	1.70003e-16	-1.17961e-16	1.70003e-16	1.70003e-16	6.93889e-17	3.747e-16	0	-1.11022e-16	-4.16334e-17	-1.11022e-16	-9.71445e-17	-7.63278e-17	-9.71445e-17
28	-1.80411e-16	-3.81639e-17	1.11022e-16	-7.63278e-17	-2.77556e-17	6.93889e-18	1.11022e-16	-4.85723e-17	-1.38778e-17	-6.93889e-18	-9.71445e-17	-6.93889e-17	1.38778e-17	-1.66533e-16	1.04083e-16	-1.11022e-16	5.20417e-17	-4.85723e-17	9.36751e-17	2.42861e-17	-3.46945e-17	1.17961e-16	-2.77556e-17	-1.17961e-16	-1.59595e-16	9.71445e-17	-7.63278e-17	1.80411e-16	2.08167e-17	-9.71445e-17	-2.08167e-17	-1.31839e-16	1.38778e-16	-1.45717e-16	1.00614e-16	-1.83881e-16	1.70003e-16	-1.17961e-16	1.70003e-16	1.70003e-16	6.93889e-17	3.747e-16	0	-1.11022e-16	-4.16334e-17	-1.11022e-16	-9.71445e-17	-7.63278e-17	-9.71445e-17
29	-1.80411e-16	-3.81639e-17	1.11022e-16	-7.63278e-17	-2.77556e-17	6.93889e-18	1.11022e-16	-4.85723e-17	-1.38778e-17	-6.93889e-18	-9.71445e-17	-6.93889e-17	1.38778e-17	-1.66533e-16	1.04083e-16	-1.11022e-16	5.20417e-17	-4.85723e-17	9.36751e-17	2.42861e-17	-3.46945e-17	1.17961e-16	-2.77556e-17	-1.17961e-16	-1.59595e-16	9.71445e-17	-7.63278e-17	1.80411e-16	2.08167e-17	-9.71445e-17	-2.08167e-17	-1.31839e-16	1.38778e-16	-1.45717e-16	1.00614e-16	-1.83881e-16	1.70003e-16	-1.17961e-16	1.70003e-16	1.70003e-16	6.93889e-17	3.747e-16	0	-1.11022e-16	-4.16334e-17	-1.11022e-16	-9.71445e-17	-7.63278e-17	-9.71445e-17
30	-1.80411e-16	-3.81639e-17	1.11022e-16	-7.63278e-17	-2.77556e-17	6.93889e-18	1.11022e-16	-4.85723e-17	-1.38778e-17	-6.93889e-18	-9.71445e-17	-6.93889e-17	1.38778e-17	-1.66533e-16	1.04083e-16	-1.11022e-16	5.20417e-17	-4.85723e-17	9.36751e-17	2.42861e-17	-3.46945e-17	1.17961e-16	-2.77556e-17	-1.17961e-16	-1.59595e-16	9.71445e-17	-7.63278e-17	1.80411e-16	2.08167e-17	-9.71445e-17	-2.08167e-17	-1.31839e-16	1.38778e-16	-1.45717e-16	1.00614e-16	-1.83881e-16	1.70003e-16	-1.17961e-16	1.70003e-16	1.70003e-16	6.93889e-17	3.747e-16	0	-1.11022e-16	-4.16334e-17	-1.11022e-16	-9.71445e-17	-7.63278e-17	-9.71445e-17
31	-1.80411e-16	-3.81639e-17	1.11022e-16	-7.63278e-17	-2.77556e-17	6.93889e-18	1.11022e-16	-4.85723e-17	-1.38778e-17	-6.93889e-18	-9.71445e-17	-6.93889e-17	1.38778e-17	-1.66533e-16	1.04083e-16	-1.11022e-16	5.20417e-17	-4.85723e-17	9.36751e-17	2.42861e-17	-3.46945e-17	1.17961e-16	-2.77556e-17	-1.17961e-16	-1.59595e-16	9.71445e-17	-7.63278e-17	1.80411e-16	2.08167e-17	-9.71445e-17	-2.08167e-17	-1.31839e-16	1.38778e-16	-1.45717e-16	1.00614e-16	-1.83881e-16	1.70003e-16	-1.17961e-16	1.70003e-16	1.70003e-16	6.93889e-17	3.747e-16	0	-1.11022e-16	-4.16334e-17	-1.11022e-16	-9.71445e-17	-7.63278e-17	-9.71445e-17
32	-1.80411e-16	-3.81639e-17	1.11022e-16	-7.63278e-17	-2.77556e-17	6.93889e-18	1.11022e-16	-4.85723e-17	-1.38778e-17	-6.93889e-18	-9.71445e-17	-6.93889e-17	1.38778e-17	-1.66533e-16	1.04083e-16	-1.11022e-16	5.20417e-17	-4.85723e-17	9.36751e-17	2.42861e-17	-3.46945e-17	1.17961e-16	-2.77556e-17	-1.17961e-16	-1.59595e-16	9.71445e-17	-7.63278e-17	1.80411e-16	2.08167e-17	-9.71445e-17	-2.08167e-17	-1.31839e-16	1.38778e-16	-1.45717e-16	1.00614e-16	-1.83881e-16	1.70003e-16	-1.17961e-16	1.70003e-16	1.70003e-16	6.93889e-17	3.747e-16	0	-1.11022e-16	-4.16334e-17	-1.11022e-16	-9.71445e-17	-7.63278e-17	-9.71445e-17
33	-1.80411e-16	-3.81639e-17	1.11022e-16	-7.63278e-17	-2.77556e-17	6.93889e-18	1.11022e-16	-4.85723e-17	-1.38778e-17	-6.93889e-18	-9.71445e-17	-6.93889e-17	1.38778e-17	-1.66533e-16	1.04083e-16	-1.11022e-16	5.20417e-17	-4.85723e-17	9.36751e-17	2.42861e-17	-3.46945e-17	1.17961e-16	-2.77556e-17	-1.17961e-16	-1.59595e-16	9.71445e-17	-7.63278e-17	1.80411e-16	2.08167e-17	-9.71445e-17	-2.08167e-17	-1.31839e-16	1.38778e-16	-1.45717e-16	1.00614e-16	-1.83881e-16	1.70003e-16	-1.17961e-16	1.70003e-16	1.70003e-16	6.93889e-17	3.747e-16	0	-1.11022e-16	-4.16334e-17	-1.11022e-16	-9.71445e-17	-7.63278e-17	-9.71445e-17
34	-1.80411e-16	-3.81639e-17	1.11022e-16	-7.63278e-17	-2.77556e-17	6.93889e-18	1.11022e-16	-4.85723e-17	-1.38778e-17	-6.93889e-18	-9.71445e-17	-6.93889e-17	1.38778e-17	-1.66533e-16	1.04083e-16	-1.11022e-16	5.20417e-17	-4.85723e-17	9.36751e-17	2.42861e-17	-3.46945e-17	1.17961e-16	-2.77556e-17	-1.17961e-16	-1.59595e-16	9.71445e-17	-7.63278e-17	1.80411e-16	2.08167e-17	-9.71445e-17	-2.08167e-17	-1.31839e-16	1.38778e-16	-1.45717e-16	1.00614e-16	-1.83881e-16	1.70003e-16	-1.17961e-16	1.70003e-16	1.70003e-16	6.93889e-17	3.747e-16	0	-1.11022e-16	-4.16334e-17	-1.11022e-16	-9.71445e-17	-7.63278e-17	-9.71445e-17
35	-1.80411e-16	-3.81639e-17	1.11022e-16	-7.63278e-17	-2.77556e-17	6.93889e-18	1.11022e-16	-4.85723e-17	-1.38778e-17	-6.93889e-18	-9.71445e-17	-6.93889e-17	1.38778e-17	-1.66533e-16	1.04083e-16	-1.11022e-16	5.20417e-17	-4.85723e-17	9.36751e-17	2.42861e-17	-3.46945e-17	1.17961e-16	-2.77556e-17	-1.17961e-16	-1.59595e-16	9.71445e-17	-7.63278e-17	1.80411e-16	2.08167e-17	-9.71445e-17	-2.08167e-17	-1.31839e-16	1.38778e-16	-1.45717e-16	1.00614e-16	-1.83881e-16	1.70003e-16	-1.17961e-16	1.70003e-16	1.70003e-16	6.93889e-17	3.747e-16	0	-1.11022e-16	-4.16334e-17	-1.11022e-16	-9.71445e-17	-7.63278e-17	-9.71445e-17
36	-1.80411e-16	-3.81639e-17	1.11022e-16	-7.63278e-17	-2.77556e-17	6.93889e-18	1.11022e-16	-4.85723e-17	-1.38778e-17	-6.93889e-18	-9.71445e-17	-6.93889e-17	1.38778e-17	-1.66533e-16	1.04083e-16	-1.11022e-16	5.20417e-17	-4.85723e-17	9.36751e-17	2.42861e-17	-3.46945e-17	1.17961e-16	-2.77556e-17	-1.17961e-16	-1.59595e-16	9.71445e-17	-7.63278e-17	1.80411e-16	2.08167e-17	-9.71445e-17	-2.08167e-17	-1.31839e-16	1.38778e-16	-1.45717e-16	1.00614e-16	-1.83881e-16	1.70003e-16	-1.17961e-16	1.70003e-16	1.70003e-16	6.93889e-17	3.747e-16	0	-1.11022e-16	-4.16334e-17	-1.11022e-16	-9.71445e-17	-7.63278e-17	-9.71445e-17
37	-1.80411e-16	-3.81639e-17	1.11022e-16	-7.63278e-17	-2.77556e-17	6.93889e-18	1.11022e-16	-4.85723e-17	-1.38778e-17	-6.93889e-18	-9.71445e-17	-6.93889e-17	1.38778e-17	-1.66533e-16	1.04083e-16	-1.11022e-16	5.20417e-17	-4.85723e-17	9.36751e-17	2.42861e-17	-3.46945e-17	1.17961e-16	-2.77556e-17	-1.17961e-16	-1.59595e-16	9.71445e-17	-7.63278e-17	1.80411e-16	2.08167e-17	-9.71445e-17	-2.08167e-17	-1.31839e-16	1.38778e-16	-1.45717e-16	1.00614e-16	-1.83881e-16	1.70003e-16	-1.17961e-16	1.70003e-16	1.70003e-16	6.93889e-17	3.747e-16	0	-1.11022e-16	-4.16334e-17	-1.11022e-16	-9.71445e-17	-7.63278e-17	-9.71445e-17
38	-1.80411e-16	-3.81639e-17	1.11022e-16	-7.63278e-17	-2.77556e-17	6.93889e-18	1.11022e-16	-4.85723e-17	-1.38778e-17	-6.93889e-18	-9.71445e-17	-6.93889e-17	1.38778e-17	-1.66533e-16	1.04083e-16	-1.11022e-16	5.20417e-17	-4.85723e-17	9.36751e-17	2.42861e-17	-3.46945e-17	1.17961e-16	-2.77556e-17	-1.17961e-16	-1.59595e-16	9.71445e-17	-7.63278e-17	1.80411e-16	2.08167e-17	-9.71445e-17	-2.08167e-17	-1.31839e-16	1.38778e-16	-1.45717e-16	1.00614e-16	-1.83881e-16	1.70003e-16	-1.17961e-16	1.70003e-16	1.70003e-16	6.93889e-17	3.747e-16	0	-1.11022e-16	-4.16334e-17	-1.11022e-16	-9.71445e-17	-7.63278e-17	-9.71445e-17
39	-1.80411e-16	-3.81639e-17	1.11022e-16	-7.63278e-17	-2.77556e-17	6.93889e-18	1.11022e-16	-4.85723e-17	-1.38778e-17	-6.93889e-18	-9.71445e-17	-6.93889e-17	1.38778e-17	-1.66533e-16	1.04083e-16	-1.11022e-16	5.20417e-17	-4.85723e-17	9.36751e-17	2.42861e-17	-3.46945e-17	1.17961e-16	-2.77556e-17	-1.17961e-16	-1.59595e-16	9.71445e-17	-7.63278e-17	1.80411e-16	2.08167e-17	-9.71445e-17	-2.08167e-17	-1.31839e-16	1.38778e-16	-1.45717e-16	1.00614e-16	-1.83881e-16	1.70003e-16	-1.17961e-16	1.70003e-16	1.70003e-16	6.93889e-17	3.747e-16	0	-1.11022e-16	-4.16334e-17	-1.11022e-16	-9.71445e-17	-7.63278e-17	-9.71445e-17
40	-1.80411e-16	-3.81639e-17	1.11022e-16	-7.63278e-17	-2.77556e-17	6.93889e-18	1.11022e-16	-4.85723e-17	-1.38778e-17	-6.93889e-18	-9.71445e-17	-6.93889e-17	1.38778e-17	-1.66533e-16	1.04083e-16	-1.11022e-16	5.20417e-17	-4.85723e-17	9.36751e-17	2.42861e-17	-3.46945e-17	1.17961e-16	-2.77556e-17	-1.17961e-16	-1.59595e-16	9.71445e-17	-7.63278e-17	1.80411e-16	2.08167e-17	-9.71445e-17	-2.08167e-17	-1.31839e-16	1.38778e-16	-1.45717e-16	1.00614e-16	-1.83881e-16	1.70003e-16	-1.17961e-16	1.70003e-16	1.70003e-16	6.93889e-17	3.747e-16	0	-1.11022e-16	-4.16334e-17	-1.11022e-16	-9.71445e-17	-7.63278e-17	-9.71445e-17
41	-1.80411e-16	-3.81639e-17	1.11022e-16	-7.63278e-17	-2.77556e-17	6.93889e-18	1.11022e-16	-4.85723e-17	-1.38778e-17	-6.93889e-18	-9.71445e-17	-6.93889e-17	1.38778e-17	-1.66533e-16	1.04083e-16	-1.11022e-16	5.20417e-17	-4.85723e-17	9.36751e-17	2.42861e-17	-3.46945e-17	1.17961e-16	-2.77556e-17	-1.17961e-16	-1.59595e-16	9.71445e-17	-7.63278e-17	1.80411e-16	2.08167e-17	-9.71445e-17	-2.08167e-17	-1.31839e-16	1.38778e-16	-1.45717e-16	1.00614e-16	-1.83881e-16	1.70003e-16	-1.17961e-16	1.70003e-16	1.70003e-16	6.93889e-17	3.747e-16	0	-1.11022e-16	-4.16334e-17	-1.11022e-16	-9.71445e-17	-7.63278e-17	-9.71445e-17
42	-1.80411e-16	-3.81639e-17	1.11022e-16	-7.63278e-17	-2.77556e-17	6.93889e-18	1.11022e-16	-4.85723e-17	-1.38778e-17	-6.93889e-18	-9.71445e-17	-6.93889e-17	1.38778e-17	-1.66533e-16	1.04083e-16	-1.11022e-16	5.20417e-17	-4.85723e-17	9.36751e-17	2.42861e-17	-3.46945e-17	1.17961e-16	-2.77556e-17	-1.17961e-16	-1.59595e-16	9.71445e-17	-7.63278e-17	1.80411e-16	2.08167e-17	-9.71445e-17	-2.08167e-17	-1.31839e-16	1.38778e-16	-1.45717e-16	1.00614e-16	-1.83881e-16	1.70003e-16	-1.17961e-16	1.70003e-16	1.70003e-16	6.93889e-17	3.747e-16	0	-1.11022e-16	-4.16334e-17	-1.11022e-16	-9.71445e-17	-7.63278e-17	-9.71445e-17
43	-1.80411e-16	-3.81639e-17	1.11022e-16	-7.63278e-17	-2.77556e-17	6.93889e-18	1.11022e-16	-4.85723e-17	-1.38778e-17	-6.93889e-18	-9.71445e-17	-6.93889e-17	1.38778e-17	-1.66533e-16	1.04083e-16	-1.11022e-16	5.20417e-17	-4.85723e-17	9.36751e-17	2.42861e-17	-3.46945e-17	1.17961e-16	-2.77556e-17	-1.17961e-16	-1.59595e-16	9.71445e-17	-7.63278e-17	1.80411e-16	2.08167e-17	-9.71445e-17	-2.08167e-17	-1.31839e-16	1.38778e-16	-1.45717e-16	1.00614e-16	-1.83881e-16	1.70003e-16	-1.17961e-16	1.70003e-16	1.70003e-16	6.93889e-17	3.747e-16	0	-1.11022e-16	-4.16334e-17	-1.11022e-16	-9.71445e-17	-7.63278e-17	-9.71445e-17
44	-1.80411e-16	-3.81639e-17	1.11022e-16	-7.63278e-17	-2.77556e-17	6.93889e-18	1.11022e-16	-4.85723e-17	-1.38778e-17	-6.93889e-18	-9.71445e-17	-6.93889e-17	1.38778e-17	-1.66533e-16	1.04083e-16	-1.11022e-16	5.20417e-17	-4.85723e-17	9.36751e-17	2.42861e-17	-3.46945e-17	1.17961e-16	-2.77556e-17	-1.17961e-16	-1.59595e-16	9.71445e-17	-7.63278e-17	1.80411e-16	2.08167e-17	-9.71445e-17	-2.08167e-17	-1.31839e-16	1.38778e-16	-1.45717e-16	1.00614e-16	-1.83881e-16	1.70003e-16	-1.17961e-16	1.70003e-16	1.70003e-16	6.93889e-17	3.747e-16	0	-1.11022e-16	-4.16334e-17	-1.11022e-16	-9.71445e-17	-7.63278e-17	-9.71445e-17
45	-1.80411e-16	-3.81639e-17	1.11022e-16	-7.63278e-17	-2.77556e-17	6.93889e-18	1.11022e-16	-4.85723e-17	-1.38778e-17	-6.93889e-18	-9.71445e-17	-6.93889e-17	1.38778e-17	-1.66533e-16	1.04083e-16	-1.11022e-16	5.20417e-17	-4.85723e-17	9.36751e-17	2.42861e-17	-3.46945e-17	1.17961e-16	-2.77556e-17	-1.17961e-16	-1.59595e-16	9.71445e-17	-7.63278e-17	1.80411e-16	2.08167e-17	-9.71445e-17	-2.08167e-17	-1.31839e-16	1.38778e-16	-1.45717e-16	1.00614e-16	-1.83881e-16	1.70003e-16	-1.17961e-16	1.70003e-16	1.70003e-16	6.93889e-17	3.747e-16	0	-1.11022e-16	-4.16334e-17	-1.11022e-16	-9.71445e-17	-7.63278e-17	-9.71445e-17
46	-1.80411e-16	-3.81639e-17	1.11022e-16	-7.63278e-17	-2.77556e-17	6.93889e-18	1.11022e-16	-4.85723e-17	-1.38778e-17	-6.93889e-18	-9.71445e-17	-6.93889e-17	1.38778e-17	-1.66533e-16	1.04083e-16	-1.11022e-16	5.20417e-17	-4.85723e-17	9.36751e-17	2.42861e-17	-3.46945e-17	1.17961e-16	-2.77556e-17	-1.17961e-16	-1.59595e-16	9.71445e-17	-7.63278e-17	1.80411e-16	2.08167e-17	-9.71445e-17	-2.08167e-17	-1.31839e-16	1.38778e-16	-1.45717e-16	1.00614e-16	-1.83881e-16	1.70003e-16	-1.17961e-16	1.70003e-16	1.70003e-16	6.93889e-17	3.747e-16	0	-1.11022e-16	-4.16334e-17	-1.11022e-16	-9.71445e-17	-7.63278e-17	-9.71445e-17
47	-1.80411e-16	-3.81639e-17	1.11022e-16	-7.63278e-17	-2.77556e-17	6.93889e-18	1.11022e-16	-4.85723e-17	-1.38778e-17	-6.93889e-18	-9.71445e-17	-6.93889e-17	1.38778e-17	-1.66533e-16	1.04083e-16	-1.11022e-16	5.20417e-17	-4.85723e-17	9.36751e-17	2.42861e-17	-3.46945e-17	1.17961e-16	-2.77556e-17	-1.17961e-16	-1.59595e-16	9.71445e-17	-7.63278e-17	1.80411e-16	2.08167e-17	-9.71445e-17	-2.08167e-17	-1.31839e-16	1.38778e-16	-1.45717e-16	1.00614e-16	-1.83881e-16	1.70003e-16	-1.17961e-16	1.70003e-16	1.70003e-16	6.93889e-17	3.747e-16	0	-1.11022e-16	-4.16334e-17	-1.11022e-16	-9.71445e-17	-7.63278e-17	-9.71445e-17
48	-1.80411e-16	-3.81639e-17	1.11022e-16	-7.63278e-17	-2.77556e-17	6.93889e-18	1.11022e-16	-4.85723e-17	-1.38778e-17	-6.93889e-18	-9.71445e-17	-6.93889e-17	1.38778e-17	-1.66533e-16	1.04083e-16	-1.11022e-16	5.20417e-17	-4.85723e-17	9.36751e-17	2.42861e-17	-3.46945e-17	1.17961e-16	-2.77556e-17	-1.17961e-16	-1.59595e-16	9.71445e-17	-7.63278e-17	1.80411e-16	2.08167e-17	-9.71445e-17	-2.08167e-17	-1.31839e-16	1.38778e-16	-1.45717e-16	1.00614e-16	-1.83881e-16	1.70003e-16	-1.17961e-16	1.70003e-16	1.70003e-16	6.93889e-17	3.747e-16	0	-1.11022e-16	-4.16334e-17	-1.11022e-16	-9.71445e-17	-7.63278e-17	-9.71445e-17
49	-1.80411e-16	-3.81639e-17	1.11022e-16	-7.63278e-17	-2.77556e-17	6.93889e-18	1.11022e-16	-4.85723e-17	-1.38778e-17	-6.93889e-18	-9.71445e-17	-6.93889e-17	1.38778e-17	-1.66533e-16	1.04083e-16	-1.11022e-16	5.20417e-17	-4.85723e-17	9.36751e-17	2.42861e-17	-3.46945e-17	1.17961e-16	-2.77556e-17	-1.17961e-16	-1.59595e-16	9.71445e-17	-7.63278e-17	1.80411e-16	2.08167e-17	-9.71445e-17	-2.08167e-17	-1.31839e-16	1.38778e-16	-1.45717e-16	1.00614e-16	-1.83881e-16	1.70003e-16	-1.17961e-16	1.70003e-16	1.70003e-16	6.93889e-17	3.747e-16	0	-1.11022e-16	-4.16334e-17	-1.11022e-16	-9.71445e-17	-7.63278e-17	-9.71445e-17
50	-1.80411e-16	-3.81639e-17	1.11022e-16	-7.63278e-17	-2.77556e-17	6.93889e-18	1.11022e-16	-4.85723e-17	-1.38778e-17	-6.93889e-18	-9.71445e-17	-6.93889e-17	1.38778e-17	-1.66533e-16	1.04083e-16	-1.11022e-16	5.20417e-17	-4.85723e-17	9.36751e-17	2.42861e-17	-3.46945e-17	1.17961e-16	-2.77556e-17	-1.17961e-16	-1.59595e-16	9.71445e-17	-7.63278e-17	1.80411e-16	2.08167e-17	-9.71445e-17	-2.08167e-17	-1.31839e-16	1.38778e-16	-1.45717e-16	1.00614e-16	-1.83881e-16	1.70003e-16	-1.17961e-16	1.70003e-16	1.70003e-16	6.93889e-17	3.747e-16	0	-1.11022e-16	-4.16334e-17	-1.11022e-16	-9.71445e-17	-7.63278e-17	-9.71445e-17
[truncated: 46 more columns]
