# Supplementary material for: Desiccation resistance: effect of cuticular hydrocarbons and water content in Drosophila melanogaster adults
Source: PeerJ. 2018 Feb 12;6:e4318. doi: 10.7717/peerj.4318 (PMC5813593; doi:10.7717/peerj.4318)
Supplement: Data S1 [file peerj-06-4318-s008.zip › Raw Datamodified/Raw_Data_Fig_2_Females_Survival_F1_F6.xlsx]

## Sheet: F1
Genotype	Di2	Di2	Di2	Di2	Di2	Di2	Di2	Di2	Di2	Di2	Di2	Di2	Di2	Di2	Di2	4s	4s	4s	4s	4s	4s	4s	4s	4s	4s	5s	5s	5s	7s	7s	7s	7s	7s
hour	Di2	Di2	Di2	Di2	Di2	Di2	Di2	Di2	Di2	Di2	Di2	Di2	Di2	Di2	Di2	7A	7A	7A	7A	7A	7A	7A	7A	7A	7A	5A	5A	5A	4A	4A	4A	4A	4A
1	1	1	1	1	1	1	1	1	1	1	1	1	1	1	1	1	1	1	1	1	1	1	1	1	1	1	1	1	1	1	1	1	1
2	1	1	1	1	1	1	1	1	1	1	1	1	1	1	1	1	1	1	1	1	1	1	1	1	1	1	1	1	1	1	1	1	1
3	1	1	1	1	1	1	1	1	1	1	1	1	1	1	1	1	1	1	1	1	1	1	1	1	1	1	1	1	1	1	1	1	1
4	1	1	1	1	0.97541	1	1	1	1	1	1	1	1	1	1	1	1	1	1	1	1	1	1	1	1	1	1	1	1	1	1	1	1
5	1	1	1	0.982143	0.934426	1	1	1	1	1	1	0.979167	1	1	1	1	1	1	0.980769	1	1	1	1	1	1	1	1	1	1	1	1	1	1
6	1	1	1	0.958333	0.877049	1	1	1	1	1	1	0.979167	1	1	1	1	1	1	0.980769	1	0.990385	1	1	1	1	1	1	1	1	1	1	1	1
7	1	1	1	0.916667	0.713115	1	1	1	1	1	1	0.958333	1	1	1	1	1	1	0.961538	1	0.990385	1	1	1	1	1	1	1	1	1	1	1	1
8	1	1	1	0.880952	0.467213	1	1	1	1	1	1	0.958333	1	1	1	1	1	1	0.961538	1	0.980769	1	1	1	1	1	1	1	1	1	1	1	1
9	1	1	1	0.755952	0.131148	0.984615	1	1	1	1	1	0.958333	1	1	1	1	1	1	0.961538	1	0.980769	1	0.984127	1	1	1	1	1	1	1	1	1	1
10	1	0.886076	0.971698	0.625	0.106557	0.984615	1	1	1	1	1	0.9375	0.981481	1	0.990909	0.928571	0.916667	1	0.961538	1	0.980769	1	0.984127	1	1	0.954545	0.954545	1	1	1	1	1	0.988764
11	1	0.721519	0.792453	0.529762	0.0901639	0.984615	1	0.983333	1	1	1	0.9375	0.981481	0.989691	0.990909	0.928571	0.916667	1	0.942308	1	0.980769	1	0.984127	1	1	0.954545	0.954545	1	1	1	1	1	0.988764
12	1	0.632911	0.726415	0.434524	0.0819672	0.984615	0.984375	0.983333	1	1	1	0.9375	0.981481	0.989691	0.990909	0.928571	0.916667	0.978723	0.942308	1	0.980769	1	0.984127	1	1	0.909091	0.863636	0.97561	1	1	1	1	0.988764
13	1	0.544304	0.650943	0.363095	0.0737705	0.984615	0.984375	0.95	1	1	1	0.9375	0.981481	0.989691	0.990909	0.928571	0.916667	0.978723	0.942308	1	0.980769	1	0.968254	1	1	0.909091	0.727273	0.97561	1	1	1	1	0.988764
14	1	0.493671	0.54717	0.315476	0.0655738	0.984615	0.984375	0.933333	0.984375	0.983333	0.977778	0.9375	0.981481	0.989691	0.981818	0.928571	0.833333	0.978723	0.923077	1	0.980769	0.98374	0.968254	1	1	0.909091	0.636364	0.97561	1	1	1	1	0.988764
15	0.850746	0.43038	0.415094	0.279762	0.057377	0.984615	0.984375	0.933333	0.984375	0.983333	0.977778	0.9375	0.962963	0.989691	0.954545	0.928571	0.666667	0.978723	0.923077	0.986111	0.980769	0.98374	0.968254	1	1	0.909091	0.590909	0.97561	1	1	1	1	0.988764
16	0.776119	0.316456	0.245283	0.255952	0.0491803	0.938462	0.96875	0.933333	0.984375	0.983333	0.955556	0.9375	0.944444	0.989691	0.936364	0.928571	0.666667	0.978723	0.923077	0.986111	0.971154	0.98374	0.968254	1	1	0.909091	0.590909	0.95122	1	1	1	0.986667	0.988764
17	0.552239	0.113924	0.132075	0.238095	0.0409836	0.938462	0.96875	0.933333	0.953125	0.983333	0.933333	0.916667	0.944444	0.989691	0.927273	0.928571	0.583333	0.978723	0.923077	0.979167	0.971154	0.98374	0.936508	1	1	0.909091	0.590909	0.95122	1	1	1	0.986667	0.988764
18	0.358209	0.0126582	0.0471698	0.172619	0.0327869	0.907692	0.96875	0.933333	0.890625	0.933333	0.933333	0.916667	0.907407	0.979381	0.918182	0.928571	0.333333	0.957447	0.923077	0.951389	0.951923	0.98374	0.936508	1	1	0.909091	0.5	0.95122	0.958333	1	1	0.986667	0.988764
19	0.328358	0.0126582	0.0377358	0.125	0.0245902	0.907692	0.9375	0.933333	0.765625	0.85	0.888889	0.916667	0.888889	0.969072	0.9	0.928571	0.166667	0.957447	0.923077	0.930556	0.923077	0.97561	0.920635	1	1	0.818182	0.409091	0.95122	0.916667	1	1	0.986667	0.988764
20	0.313433	2.60209e-17	0.0377358	0.0833333	0.0245902	0.892308	0.921875	0.883333	0.703125	0.783333	0.844444	0.8125	0.833333	0.958763	0.881818	0.857143	-5.55112e-17	0.93617	0.923077	0.881944	0.913462	0.95122	0.920635	0.982759	1	0.727273	0.318182	0.95122	0.875	0.947368	1	0.986667	0.977528
21	0.238806	2.60209e-17	0.0188679	0.0535714	0.0163934	0.892308	0.875	0.866667	0.671875	0.75	0.688889	0.8125	0.777778	0.917526	0.818182	0.785714	-5.55112e-17	0.93617	0.923077	0.8125	0.875	0.918699	0.904762	0.965517	1	0.636364	0.227273	0.902439	0.833333	0.947368	1	0.986667	0.966292
22	0.134328	2.60209e-17	0.00943396	0.0238095	0.00819672	0.861538	0.796875	0.75	0.4375	0.583333	0.6	0.770833	0.740741	0.896907	0.772727	0.571429	-5.55112e-17	0.914894	0.923077	0.784722	0.855769	0.886179	0.84127	0.931034	1	0.409091	0.0909091	0.829268	0.791667	0.894737	0.978723	0.986667	0.966292
23	0.0597015	2.60209e-17	1.45717e-16	0.0119048	3.1225e-17	0.815385	0.75	0.65	0.390625	0.55	0.555556	0.708333	0.666667	0.886598	0.718182	0.142857	-5.55112e-17	0.87234	0.923077	0.701389	0.817308	0.804878	0.825397	0.896552	1	0.0909091	0.0454545	0.731707	0.708333	0.894737	0.957447	0.973333	0.966292
24	0.0298507	2.60209e-17	1.45717e-16	0.00595238	3.1225e-17	0.769231	0.65625	0.533333	0.3125	0.416667	0.466667	0.604167	0.462963	0.814433	0.645455	0.0714286	-5.55112e-17	0.787234	0.884615	0.534722	0.75	0.764228	0.793651	0.724138	0.96	0.0454545	0.0454545	0.536585	0.666667	0.789474	0.914894	0.92	0.94382
25	0.0149254	2.60209e-17	1.45717e-16	1.249e-16	3.1225e-17	0.6	0.53125	0.4	0.203125	0.316667	0.333333	0.520833	0.333333	0.731959	0.545455	0.0714286	-5.55112e-17	0.680851	0.865385	0.430556	0.615385	0.707317	0.746032	0.586207	0.94	0.0454545	-5.55112e-17	0.487805	0.541667	0.684211	0.851064	0.88	0.94382
26	9.02056e-17	2.60209e-17	1.45717e-16	1.249e-16	3.1225e-17	0.415385	0.359375	0.3	0.109375	0.216667	0.222222	0.416667	0.222222	0.628866	0.454545	1.11022e-16	-5.55112e-17	0.531915	0.826923	0.347222	0.461538	0.601626	0.730159	0.413793	0.94	-2.77556e-17	-5.55112e-17	0.463415	0.416667	0.631579	0.765957	0.826667	0.932584
27	9.02056e-17	2.60209e-17	1.45717e-16	1.249e-16	3.1225e-17	0.292308	0.265625	0.216667	0.0625	0.133333	0.155556	0.270833	0.12963	0.56701	0.4	1.11022e-16	-5.55112e-17	0.382979	0.75	0.256944	0.365385	0.479675	0.666667	0.310345	0.9	-2.77556e-17	-5.55112e-17	0.463415	0.333333	0.631579	0.659574	0.72	0.853933
28	9.02056e-17	2.60209e-17	1.45717e-16	1.249e-16	3.1225e-17	0.184615	0.203125	0.15	0.03125	0.0666667	0.0888889	0.229167	0.111111	0.494845	0.327273	1.11022e-16	-5.55112e-17	0.297872	0.692308	0.201389	0.278846	0.390244	0.587302	0.241379	0.82	-2.77556e-17	-5.55112e-17	0.414634	0.291667	0.473684	0.617021	0.573333	0.820225
29	9.02056e-17	2.60209e-17	1.45717e-16	1.249e-16	3.1225e-17	0.138462	0.1875	0.1	0.015625	0.0333333	0.0666667	0.208333	0.0740741	0.402062	0.272727	1.11022e-16	-5.55112e-17	0.276596	0.576923	0.159722	0.201923	0.349593	0.52381	0.189655	0.78	-2.77556e-17	-5.55112e-17	0.365854	0.208333	0.421053	0.510638	0.36	0.752809
30	9.02056e-17	2.60209e-17	1.45717e-16	1.249e-16	3.1225e-17	0.123077	0.140625	0.0666667	0.015625	0.0166667	0.0222222	0.125	0.037037	0.340206	0.154545	1.11022e-16	-5.55112e-17	0.234043	0.480769	0.104167	0.144231	0.300813	0.428571	0.155172	0.72	-2.77556e-17	-5.55112e-17	0.292683	0.166667	0.421053	0.425532	0.213333	0.629213
31	9.02056e-17	2.60209e-17	1.45717e-16	1.249e-16	3.1225e-17	0.0769231	0.109375	0.05	0.015625	-2.77556e-17	0.0222222	0.0833333	0.037037	0.268041	0.109091	1.11022e-16	-5.55112e-17	0.191489	0.365385	0.0625	0.105769	0.235772	0.380952	0.103448	0.64	-2.77556e-17	-5.55112e-17	0.219512	0.125	0.368421	0.361702	0.173333	0.539326
32	9.02056e-17	2.60209e-17	1.45717e-16	1.249e-16	3.1225e-17	0.0307692	0.0625	0.05	0.015625	-2.77556e-17	5.20417e-17	0.0416667	0.0185185	0.247423	0.0545455	1.11022e-16	-5.55112e-17	0.148936	0.230769	0.0486111	0.0769231	0.170732	0.269841	0.0344828	0.48	-2.77556e-17	-5.55112e-17	0.146341	0.0833333	0.315789	0.276596	0.12	0.41573
33	9.02056e-17	2.60209e-17	1.45717e-16	1.249e-16	3.1225e-17	0.0153846	0.03125	0.0333333	0	-2.77556e-17	5.20417e-17	0.0208333	-5.55112e-17	0.123711	0.0454545	1.11022e-16	-5.55112e-17	0.106383	0.192308	0.0416667	0.0384615	0.130081	0.206349	0.0172414	0.4	-2.77556e-17	-5.55112e-17	0.097561	0.0416667	0.263158	0.255319	0.0933333	0.314607
34	9.02056e-17	2.60209e-17	1.45717e-16	1.249e-16	3.1225e-17	-1.66533e-16	0.015625	-1.45717e-16	0	-2.77556e-17	5.20417e-17	-6.93889e-17	-5.55112e-17	0.0927835	0.0181818	1.11022e-16	-5.55112e-17	0.0638298	0.153846	0.0347222	0.0288462	0.097561	0.15873	0.0172414	0.32	-2.77556e-17	-5.55112e-17	0.0731707	2.35922e-16	0.105263	0.212766	0.0933333	0.191011
35	9.02056e-17	2.60209e-17	1.45717e-16	1.249e-16	3.1225e-17	-1.66533e-16	0	-1.45717e-16	0	-2.77556e-17	5.20417e-17	-6.93889e-17	-5.55112e-17	0.0412371	0.00909091	1.11022e-16	-5.55112e-17	0.0425532	0.153846	0.0208333	0.0288462	0.0813008	0.0952381	0.0172414	0.26	-2.77556e-17	-5.55112e-17	0.0731707	2.35922e-16	0.0526316	0.170213	0.0533333	0.134831
36	9.02056e-17	2.60209e-17	1.45717e-16	1.249e-16	3.1225e-17	-1.66533e-16	0	-1.45717e-16	0	-2.77556e-17	5.20417e-17	-6.93889e-17	-5.55112e-17	0.0206186	2.25514e-16	1.11022e-16	-5.55112e-17	0.0212766	0.0961538	0.0208333	0.0192308	0.0569106	0.0634921	0.0172414	0.2	-2.77556e-17	-5.55112e-17	0.0487805	2.35922e-16	2.22045e-16	0.106383	0.0266667	0.0898876
37	9.02056e-17	2.60209e-17	1.45717e-16	1.249e-16	3.1225e-17	-1.66533e-16	0	-1.45717e-16	0	-2.77556e-17	5.20417e-17	-6.93889e-17	-5.55112e-17	2.56739e-16	2.25514e-16	1.11022e-16	-5.55112e-17	-1.31839e-16	0.0576923	0.0138889	0.00961538	0.0569106	0.047619	0.0172414	0.16	-2.77556e-17	-5.55112e-17	0.0243902	2.35922e-16	2.22045e-16	0.106383	-1.52656e-16	0.0561798
38	9.02056e-17	2.60209e-17	1.45717e-16	1.249e-16	3.1225e-17	-1.66533e-16	0	-1.45717e-16	0	-2.77556e-17	5.20417e-17	-6.93889e-17	-5.55112e-17	2.56739e-16	2.25514e-16	1.11022e-16	-5.55112e-17	-1.31839e-16	0.0384615	0.00694444	0.00961538	0.0406504	0.047619	0.0172414	0.14	-2.77556e-17	-5.55112e-17	0.0243902	2.35922e-16	2.22045e-16	0.0851064	-1.52656e-16	0.0449438
39	9.02056e-17	2.60209e-17	1.45717e-16	1.249e-16	3.1225e-17	-1.66533e-16	0	-1.45717e-16	0	-2.77556e-17	5.20417e-17	-6.93889e-17	-5.55112e-17	2.56739e-16	2.25514e-16	1.11022e-16	-5.55112e-17	-1.31839e-16	0.0384615	0.00694444	8.32667e-17	0.0243902	0.015873	9.71445e-17	0.12	-2.77556e-17	-5.55112e-17	6.93889e-18	2.35922e-16	2.22045e-16	0.0638298	-1.52656e-16	0.0224719
40	9.02056e-17	2.60209e-17	1.45717e-16	1.249e-16	3.1225e-17	-1.66533e-16	0	-1.45717e-16	0	-2.77556e-17	5.20417e-17	-6.93889e-17	-5.55112e-17	2.56739e-16	2.25514e-16	1.11022e-16	-5.55112e-17	-1.31839e-16	0.0192308	-1.04083e-17	8.32667e-17	0.0162602	0.015873	9.71445e-17	0.08	-2.77556e-17	-5.55112e-17	6.93889e-18	2.35922e-16	2.22045e-16	0.0425532	-1.52656e-16	0.0224719
41	9.02056e-17	2.60209e-17	1.45717e-16	1.249e-16	3.1225e-17	-1.66533e-16	0	-1.45717e-16	0	-2.77556e-17	5.20417e-17	-6.93889e-17	-5.55112e-17	2.56739e-16	2.25514e-16	1.11022e-16	-5.55112e-17	-1.31839e-16	-3.05311e-16	-1.04083e-17	8.32667e-17	0.00813008	3.88578e-16	9.71445e-17	0.06	-2.77556e-17	-5.55112e-17	6.93889e-18	2.35922e-16	2.22045e-16	0.0212766	-1.52656e-16	0.011236
42	9.02056e-17	2.60209e-17	1.45717e-16	1.249e-16	3.1225e-17	-1.66533e-16	0	-1.45717e-16	0	-2.77556e-17	5.20417e-17	-6.93889e-17	-5.55112e-17	2.56739e-16	2.25514e-16	1.11022e-16	-5.55112e-17	-1.31839e-16	-3.05311e-16	-1.04083e-17	8.32667e-17	2.42861e-17	3.88578e-16	9.71445e-17	0.04	-2.77556e-17	-5.55112e-17	6.93889e-18	2.35922e-16	2.22045e-16	-3.46945e-17	-1.52656e-16	-1.11022e-16
43	9.02056e-17	2.60209e-17	1.45717e-16	1.249e-16	3.1225e-17	-1.66533e-16	0	-1.45717e-16	0	-2.77556e-17	5.20417e-17	-6.93889e-17	-5.55112e-17	2.56739e-16	2.25514e-16	1.11022e-16	-5.55112e-17	-1.31839e-16	-3.05311e-16	-1.04083e-17	8.32667e-17	2.42861e-17	3.88578e-16	9.71445e-17	0.04	-2.77556e-17	-5.55112e-17	6.93889e-18	2.35922e-16	2.22045e-16	-3.46945e-17	-1.52656e-16	-1.11022e-16
44	9.02056e-17	2.60209e-17	1.45717e-16	1.249e-16	3.1225e-17	-1.66533e-16	0	-1.45717e-16	0	-2.77556e-17	5.20417e-17	-6.93889e-17	-5.55112e-17	2.56739e-16	2.25514e-16	1.11022e-16	-5.55112e-17	-1.31839e-16	-3.05311e-16	-1.04083e-17	8.32667e-17	2.42861e-17	3.88578e-16	9.71445e-17	0.02	-2.77556e-17	-5.55112e-17	6.93889e-18	2.35922e-16	2.22045e-16	-3.46945e-17	-1.52656e-16	-1.11022e-16
45	9.02056e-17	2.60209e-17	1.45717e-16	1.249e-16	3.1225e-17	-1.66533e-16	0	-1.45717e-16	0	-2.77556e-17	5.20417e-17	-6.93889e-17	-5.55112e-17	2.56739e-16	2.25514e-16	1.11022e-16	-5.55112e-17	-1.31839e-16	-3.05311e-16	-1.04083e-17	8.32667e-17	2.42861e-17	3.88578e-16	9.71445e-17	-4.85723e-17	-2.77556e-17	-5.55112e-17	6.93889e-18	2.35922e-16	2.22045e-16	-3.46945e-17	-1.52656e-16	-1.11022e-16
46	9.02056e-17	2.60209e-17	1.45717e-16	1.249e-16	3.1225e-17	-1.66533e-16	0	-1.45717e-16	0	-2.77556e-17	5.20417e-17	-6.93889e-17	-5.55112e-17	2.56739e-16	2.25514e-16	1.11022e-16	-5.55112e-17	-1.31839e-16	-3.05311e-16	-1.04083e-17	8.32667e-17	2.42861e-17	3.88578e-16	9.71445e-17	-4.85723e-17	-2.77556e-17	-5.55112e-17	6.93889e-18	2.35922e-16	2.22045e-16	-3.46945e-17	-1.52656e-16	-1.11022e-16
47	9.02056e-17	2.60209e-17	1.45717e-16	1.249e-16	3.1225e-17	-1.66533e-16	0	-1.45717e-16	0	-2.77556e-17	5.20417e-17	-6.93889e-17	-5.55112e-17	2.56739e-16	2.25514e-16	1.11022e-16	-5.55112e-17	-1.31839e-16	-3.05311e-16	-1.04083e-17	8.32667e-17	2.42861e-17	3.88578e-16	9.71445e-17	-4.85723e-17	-2.77556e-17	-5.55112e-17	6.93889e-18	2.35922e-16	2.22045e-16	-3.46945e-17	-1.52656e-16	-1.11022e-16
48	9.02056e-17	2.60209e-17	1.45717e-16	1.249e-16	3.1225e-17	-1.66533e-16	0	-1.45717e-16	0	-2.77556e-17	5.20417e-17	-6.93889e-17	-5.55112e-17	2.56739e-16	2.25514e-16	1.11022e-16	-5.55112e-17	-1.31839e-16	-3.05311e-16	-1.04083e-17	8.32667e-17	2.42861e-17	3.88578e-16	9.71445e-17	-4.85723e-17	-2.77556e-17	-5.55112e-17	6.93889e-18	2.35922e-16	2.22045e-16	-3.46945e-17	-1.52656e-16	-1.11022e-16
49	9.02056e-17	2.60209e-17	1.45717e-16	1.249e-16	3.1225e-17	-1.66533e-16	0	-1.45717e-16	0	-2.77556e-17	5.20417e-17	-6.93889e-17	-5.55112e-17	2.56739e-16	2.25514e-16	1.11022e-16	-5.55112e-17	-1.31839e-16	-3.05311e-16	-1.04083e-17	8.32667e-17	2.42861e-17	3.88578e-16	9.71445e-17	-4.85723e-17	-2.77556e-17	-5.55112e-17	6.93889e-18	2.35922e-16	2.22045e-16	-3.46945e-17	-1.52656e-16	-1.11022e-16
50	9.02056e-17	2.60209e-17	1.45717e-16	1.249e-16	3.1225e-17	-1.66533e-16	0	-1.45717e-16	0	-2.77556e-17	5.20417e-17	-6.93889e-17	-5.55112e-17	2.56739e-16	2.25514e-16	1.11022e-16	-5.55112e-17	-1.31839e-16	-3.05311e-16	-1.04083e-17	8.32667e-17	2.42861e-17	3.88578e-16	9.71445e-17	-4.85723e-17	-2.77556e-17	-5.55112e-17	6.93889e-18	2.35922e-16	2.22045e-16	-3.46945e-17	-1.52656e-16	-1.11022e-16

## Sheet: F2
Genotype	Di2	Di2	Di2	Di2	Di2	Di2	Di2	Di2	Di2	Di2	Di2	77s	77s	77s	77s	77s	77s	77s	77s	77s	77s x Di2	77s x Di2	77s x Di2	77s x Di2	77s x Di2	77s x Di2	77s x Di2
hour	Di2 ctrled	Di2 ctrled	Di2 ctrled	Di2 ctrled	Di2 ctrled	Di2 ctrled	Di2 ctrled	Di2 ctrled	Di2 ctrled	Di2 ctrled	Di2 ctrled	77x77 mixed	77x77 mixed	77x77 mixed	77x77 mixed	77x77 mixed	77x77 mixed	77x77 mixed	77x77 mixed	77x77 mixed	7xDi2	7xDi2	7xDi2	7xDi2	7xDi2	7xDi2	7xDi2
1	1	1	1	1	1	1	1	1	1	1	1	1	1	1	1	1	1	1	1	1	1	1	1	1	1	1	1
2	1	1	1	1	1	1	1	1	1	1	1	1	1	1	1	1	1	1	1	1	1	1	1	1	1	1	1
3	1	1	1	1	1	1	1	1	1	1	1	1	1	1	1	1	1	1	1	1	1	1	1	1	1	1	1
4	1	1	1	1	1	1	1	1	1	1	1	1	1	1	1	1	1	1	1	1	1	1	1	1	1	1	1
5	1	1	1	1	1	1	1	1	1	1	1	1	1	1	1	1	1	1	1	1	1	1	1	1	1	1	1
6	1	1	1	1	1	1	1	1	1	1	1	1	1	1	1	1	1	1	1	1	1	1	1	1	1	1	1
7	1	1	1	1	1	1	1	1	1	1	1	1	1	1	1	1	1	1	1	1	1	1	1	1	1	1	1
8	1	1	1	1	1	1	1	1	1	1	1	1	1	1	1	1	1	1	1	1	1	1	1	1	1	1	1
9	0.978723	1	1	1	1	0.958333	1	1	1	1	1	1	1	1	1	1	1	1	1	1	1	1	1	0.978261	1	1	1
10	0.978723	1	1	1	1	0.958333	1	1	1	1	1	1	1	1	1	1	1	1	1	1	1	1	1	0.978261	1	1	1
11	0.978723	1	1	1	1	0.958333	1	1	1	0.977273	1	1	1	1	1	1	1	1	1	1	1	1	1	0.978261	1	1	1
12	0.978723	1	1	1	0.978723	0.958333	1	1	1	0.977273	1	1	1	1	1	1	1	1	1	1	1	1	1	0.978261	1	1	1
13	0.978723	1	1	1	0.978723	0.958333	1	1	1	0.977273	1	1	1	1	1	1	1	1	1	1	1	1	1	0.978261	1	0.954545	1
14	0.978723	1	0.975	1	0.978723	0.9375	1	1	1	0.977273	1	1	1	1	1	1	1	1	1	1	1	1	1	0.978261	1	0.954545	1
15	0.978723	1	0.975	1	0.93617	0.895833	0.967742	1	0.973684	0.977273	1	0.980392	0.977273	1	1	1	1	1	1	0.928571	1	1	1	0.978261	1	0.909091	1
16	0.957447	1	0.95	0.978261	0.93617	0.895833	0.967742	1	0.973684	0.977273	1	0.980392	0.977273	1	1	1	1	1	1	0.928571	1	1	1	0.978261	1	0.863636	0.928571
17	0.93617	0.977778	0.95	0.978261	0.914894	0.875	0.967742	0.978261	0.973684	0.954545	1	0.980392	0.954545	1	0.944444	1	1	0.9375	1	0.857143	1	1	0.96875	0.956522	1	0.772727	0.857143
18	0.914894	0.933333	0.925	0.934783	0.829787	0.875	0.967742	0.956522	0.973684	0.954545	1	0.980392	0.954545	1	0.916667	0.97561	1	0.9375	0.933333	0.785714	1	1	0.96875	0.956522	1	0.636364	0.857143
19	0.893617	0.911111	0.775	0.869565	0.702128	0.833333	0.967742	0.913043	0.973684	0.954545	1	0.960784	0.954545	1	0.833333	0.97561	1	0.9375	0.866667	0.785714	1	0.97619	0.96875	0.934783	1	0.454545	0.714286
20	0.808511	0.866667	0.625	0.76087	0.680851	0.8125	0.967742	0.891304	0.947368	0.931818	1	0.901961	0.954545	0.954545	0.805556	0.97561	0.976744	0.9375	0.733333	0.785714	0.957447	0.97619	0.96875	0.934783	1	0.363636	0.5
21	0.787234	0.755556	0.55	0.695652	0.489362	0.791667	0.935484	0.847826	0.868421	0.931818	1	0.882353	0.909091	0.954545	0.722222	0.95122	0.976744	0.9375	0.733333	0.785714	0.93617	0.97619	0.9375	0.934783	1	0.227273	0.285714
22	0.765957	0.622222	0.325	0.652174	0.404255	0.708333	0.870968	0.804348	0.815789	0.931818	0.916667	0.764706	0.909091	0.863636	0.638889	0.95122	0.953488	0.875	0.666667	0.642857	0.893617	0.928571	0.90625	0.891304	0.97561	0.181818	0.214286
23	0.617021	0.355556	0.275	0.521739	0.297872	0.645833	0.774194	0.76087	0.789474	0.863636	0.833333	0.764706	0.863636	0.818182	0.527778	0.926829	0.930233	0.8125	0.666667	0.5	0.851064	0.880952	0.84375	0.869565	0.97561	0.181818	0.142857
24	0.531915	0.266667	0.15	0.456522	0.191489	0.604167	0.677419	0.695652	0.789474	0.840909	0.770833	0.745098	0.840909	0.818182	0.416667	0.902439	0.883721	0.625	0.533333	0.285714	0.808511	0.833333	0.78125	0.826087	0.878049	0.0909091	0.0714286
25	0.446809	0.2	0.075	0.347826	0.148936	0.5625	0.612903	0.608696	0.736842	0.727273	0.625	0.666667	0.772727	0.772727	0.305556	0.878049	0.837209	0.5625	0.533333	0.214286	0.680851	0.761905	0.6875	0.76087	0.829268	0.0909091	0.0714286
26	0.340426	0.155556	0.025	0.217391	0.0851064	0.5	0.516129	0.5	0.631579	0.568182	0.458333	0.529412	0.590909	0.681818	0.25	0.829268	0.767442	0.5625	0.466667	0.142857	0.468085	0.595238	0.625	0.717391	0.731707	0.0454545	0.0714286
27	0.276596	0.0444444	-3.46945e-17	0.152174	0.0425532	0.416667	0.354839	0.369565	0.473684	0.409091	0.333333	0.411765	0.409091	0.590909	0.111111	0.780488	0.674419	0.5	0.4	0.142857	0.276596	0.357143	0.5	0.608696	0.707317	1.11022e-16	1.11022e-16
28	0.170213	6.93889e-18	-3.46945e-17	0.0434783	0.0212766	0.3125	0.16129	0.23913	0.263158	0.318182	0.229167	0.313725	0.272727	0.454545	0.0555556	0.756098	0.627907	0.5	0.4	0.0714286	0.12766	0.214286	0.46875	0.565217	0.536585	1.11022e-16	1.11022e-16
29	0.0425532	6.93889e-18	-3.46945e-17	0.0217391	0	0.229167	0.0645161	0.152174	0.157895	0.25	0.1875	0.176471	0.204545	0.363636	0.0277778	0.707317	0.534884	0.4375	0.333333	2.22045e-16	0.0425532	0.0952381	0.40625	0.5	0.390244	1.11022e-16	1.11022e-16
30	-1.8735e-16	6.93889e-18	-3.46945e-17	1.249e-16	0	0.145833	0.0322581	0.0869565	0.0789474	0.181818	0.145833	0.137255	0.181818	0.227273	-8.32667e-17	0.658537	0.44186	0.4375	0.333333	2.22045e-16	0.0212766	0.0238095	0.28125	0.304348	0.195122	1.11022e-16	1.11022e-16
31	-1.8735e-16	6.93889e-18	-3.46945e-17	1.249e-16	0	0.0625	1.38778e-16	0.0434783	0.0526316	0.136364	0.104167	0.117647	0.159091	0.181818	-8.32667e-17	0.512195	0.302326	0.3125	0.266667	2.22045e-16	2.42861e-16	2.77556e-17	0.09375	0.173913	0.0243902	1.11022e-16	1.11022e-16
32	-1.8735e-16	6.93889e-18	-3.46945e-17	1.249e-16	0	0.0625	1.38778e-16	0.0217391	1.11022e-16	0.0909091	0.0833333	0.0784314	0.136364	0.181818	-8.32667e-17	0.390244	0.232558	0.25	0.2	2.22045e-16	2.42861e-16	2.77556e-17	0.0625	0.108696	-1.17961e-16	1.11022e-16	1.11022e-16
33	-1.8735e-16	6.93889e-18	-3.46945e-17	1.249e-16	0	0.0416667	1.38778e-16	2.08167e-16	1.11022e-16	0.0681818	0.0833333	0.0588235	0.0909091	0.181818	-8.32667e-17	0.341463	0.139535	0.25	0.2	2.22045e-16	2.42861e-16	2.77556e-17	0.0625	0.0434783	-1.17961e-16	1.11022e-16	1.11022e-16
34	-1.8735e-16	6.93889e-18	-3.46945e-17	1.249e-16	0	0.0208333	1.38778e-16	2.08167e-16	1.11022e-16	0.0227273	0.0416667	0.0196078	0.0681818	0.136364	-8.32667e-17	0.292683	0.0697674	0.1875	0.133333	2.22045e-16	2.42861e-16	2.77556e-17	0.0625	2.498e-16	-1.17961e-16	1.11022e-16	1.11022e-16
35	-1.8735e-16	6.93889e-18	-3.46945e-17	1.249e-16	0	4.85723e-17	1.38778e-16	2.08167e-16	1.11022e-16	1.59595e-16	-5.55112e-17	-1.249e-16	0.0454545	0.136364	-8.32667e-17	0.170732	0.0697674	0.1875	0.133333	2.22045e-16	2.42861e-16	2.77556e-17	0.0625	2.498e-16	-1.17961e-16	1.11022e-16	1.11022e-16
36	-1.8735e-16	6.93889e-18	-3.46945e-17	1.249e-16	0	4.85723e-17	1.38778e-16	2.08167e-16	1.11022e-16	1.59595e-16	-5.55112e-17	-1.249e-16	0.0454545	0.0909091	-8.32667e-17	0.121951	0.0465116	0.125	0.0666667	2.22045e-16	2.42861e-16	2.77556e-17	0.03125	2.498e-16	-1.17961e-16	1.11022e-16	1.11022e-16
37	-1.8735e-16	6.93889e-18	-3.46945e-17	1.249e-16	0	4.85723e-17	1.38778e-16	2.08167e-16	1.11022e-16	1.59595e-16	-5.55112e-17	-1.249e-16	0.0227273	0.0909091	-8.32667e-17	0.097561	0.0232558	0.125	0.0666667	2.22045e-16	2.42861e-16	2.77556e-17	0	2.498e-16	-1.17961e-16	1.11022e-16	1.11022e-16
38	-1.8735e-16	6.93889e-18	-3.46945e-17	1.249e-16	0	4.85723e-17	1.38778e-16	2.08167e-16	1.11022e-16	1.59595e-16	-5.55112e-17	-1.249e-16	1.31839e-16	0.0454545	-8.32667e-17	0.097561	0.0232558	0.0625	1.94289e-16	2.22045e-16	2.42861e-16	2.77556e-17	0	2.498e-16	-1.17961e-16	1.11022e-16	1.11022e-16
39	-1.8735e-16	6.93889e-18	-3.46945e-17	1.249e-16	0	4.85723e-17	1.38778e-16	2.08167e-16	1.11022e-16	1.59595e-16	-5.55112e-17	-1.249e-16	1.31839e-16	-1.38778e-17	-8.32667e-17	0.0487805	-1.38778e-16	0	1.94289e-16	2.22045e-16	2.42861e-16	2.77556e-17	0	2.498e-16	-1.17961e-16	1.11022e-16	1.11022e-16
40	-1.8735e-16	6.93889e-18	-3.46945e-17	1.249e-16	0	4.85723e-17	1.38778e-16	2.08167e-16	1.11022e-16	1.59595e-16	-5.55112e-17	-1.249e-16	1.31839e-16	-1.38778e-17	-8.32667e-17	0.0243902	-1.38778e-16	0	1.94289e-16	2.22045e-16	2.42861e-16	2.77556e-17	0	2.498e-16	-1.17961e-16	1.11022e-16	1.11022e-16
41	-1.8735e-16	6.93889e-18	-3.46945e-17	1.249e-16	0	4.85723e-17	1.38778e-16	2.08167e-16	1.11022e-16	1.59595e-16	-5.55112e-17	-1.249e-16	1.31839e-16	-1.38778e-17	-8.32667e-17	-3.05311e-16	-1.38778e-16	0	1.94289e-16	2.22045e-16	2.42861e-16	2.77556e-17	0	2.498e-16	-1.17961e-16	1.11022e-16	1.11022e-16
42	-1.8735e-16	6.93889e-18	-3.46945e-17	1.249e-16	0	4.85723e-17	1.38778e-16	2.08167e-16	1.11022e-16	1.59595e-16	-5.55112e-17	-1.249e-16	1.31839e-16	-1.38778e-17	-8.32667e-17	-3.05311e-16	-1.38778e-16	0	1.94289e-16	2.22045e-16	2.42861e-16	2.77556e-17	0	2.498e-16	-1.17961e-16	1.11022e-16	1.11022e-16
43	-1.8735e-16	6.93889e-18	-3.46945e-17	1.249e-16	0	4.85723e-17	1.38778e-16	2.08167e-16	1.11022e-16	1.59595e-16	-5.55112e-17	-1.249e-16	1.31839e-16	-1.38778e-17	-8.32667e-17	-3.05311e-16	-1.38778e-16	0	1.94289e-16	2.22045e-16	2.42861e-16	2.77556e-17	0	2.498e-16	-1.17961e-16	1.11022e-16	1.11022e-16
44	-1.8735e-16	6.93889e-18	-3.46945e-17	1.249e-16	0	4.85723e-17	1.38778e-16	2.08167e-16	1.11022e-16	1.59595e-16	-5.55112e-17	-1.249e-16	1.31839e-16	-1.38778e-17	-8.32667e-17	-3.05311e-16	-1.38778e-16	0	1.94289e-16	2.22045e-16	2.42861e-16	2.77556e-17	0	2.498e-16	-1.17961e-16	1.11022e-16	1.11022e-16
45	-1.8735e-16	6.93889e-18	-3.46945e-17	1.249e-16	0	4.85723e-17	1.38778e-16	2.08167e-16	1.11022e-16	1.59595e-16	-5.55112e-17	-1.249e-16	1.31839e-16	-1.38778e-17	-8.32667e-17	-3.05311e-16	-1.38778e-16	0	1.94289e-16	2.22045e-16	2.42861e-16	2.77556e-17	0	2.498e-16	-1.17961e-16	1.11022e-16	1.11022e-16
46	-1.8735e-16	6.93889e-18	-3.46945e-17	1.249e-16	0	4.85723e-17	1.38778e-16	2.08167e-16	1.11022e-16	1.59595e-16	-5.55112e-17	-1.249e-16	1.31839e-16	-1.38778e-17	-8.32667e-17	-3.05311e-16	-1.38778e-16	0	1.94289e-16	2.22045e-16	2.42861e-16	2.77556e-17	0	2.498e-16	-1.17961e-16	1.11022e-16	1.11022e-16
47	-1.8735e-16	6.93889e-18	-3.46945e-17	1.249e-16	0	4.85723e-17	1.38778e-16	2.08167e-16	1.11022e-16	1.59595e-16	-5.55112e-17	-1.249e-16	1.31839e-16	-1.38778e-17	-8.32667e-17	-3.05311e-16	-1.38778e-16	0	1.94289e-16	2.22045e-16	2.42861e-16	2.77556e-17	0	2.498e-16	-1.17961e-16	1.11022e-16	1.11022e-16
48	-1.8735e-16	6.93889e-18	-3.46945e-17	1.249e-16	0	4.85723e-17	1.38778e-16	2.08167e-16	1.11022e-16	1.59595e-16	-5.55112e-17	-1.249e-16	1.31839e-16	-1.38778e-17	-8.32667e-17	-3.05311e-16	-1.38778e-16	0	1.94289e-16	2.22045e-16	2.42861e-16	2.77556e-17	0	2.498e-16	-1.17961e-16	1.11022e-16	1.11022e-16
49	-1.8735e-16	6.93889e-18	-3.46945e-17	1.249e-16	0	4.85723e-17	1.38778e-16	2.08167e-16	1.11022e-16	1.59595e-16	-5.55112e-17	-1.249e-16	1.31839e-16	-1.38778e-17	-8.32667e-17	-3.05311e-16	-1.38778e-16	0	1.94289e-16	2.22045e-16	2.42861e-16	2.77556e-17	0	2.498e-16	-1.17961e-16	1.11022e-16	1.11022e-16
50	-1.8735e-16	6.93889e-18	-3.46945e-17	1.249e-16	0	4.85723e-17	1.38778e-16	2.08167e-16	1.11022e-16	1.59595e-16	-5.55112e-17	-1.249e-16	1.31839e-16	-1.38778e-17	-8.32667e-17	-3.05311e-16	-1.38778e-16	0	1.94289e-16	2.22045e-16	2.42861e-16	2.77556e-17	0	2.498e-16	-1.17961e-16	1.11022e-16	1.11022e-16

## Sheet: F3
Genotype	Di2	Di2	Di2	Di2	Di2	Di2	Di2	Di2	77s	77s	77s	77s	77s	77s	77s	77s	77s	77s	77s	77s	77s	77s	77s	77s	77s	77s	77s	77s	77s x Di2	77s x Di2	77s x Di2
hour	Di2	Di2	Di2	Di2	Di2	Di2	Di2	Di2	7x7	7x7	7x7	77x77	77x77	77x77	77x77 (1-3)	77x77 (1-3)	77x77 (1-3)	77x77 (1-3)	77x77 (1-3)	77x77 (1-3)	77x77 (1-3)	77x77 (1-3)	77 (1-3)	77 (1-3)	77 (1-3)	77 (1-3)	77 (1-3)	77 (1-3)	77 x Di2	77 x Di2	21
1	1	1	1	1	1	1	1	1	1	1	1	1	1	1	1	1	1	1	1	1	1	1	1	1	1	1	1	1	1	1	1
2	1	1	1	1	1	1	1	1	1	1	1	1	1	1	1	1	1	1	1	1	1	1	1	1	1	1	1	1	1	1	1
3	1	1	1	1	1	1	1	1	1	1	1	1	1	1	1	1	1	1	1	1	1	1	1	1	1	1	1	1	1	1	1
4	1	1	1	1	1	1	1	1	1	1	1	1	1	1	1	1	1	1	1	1	1	1	1	1	1	1	1	1	1	1	1
5	1	1	1	1	1	1	1	1	1	1	1	1	1	1	1	1	1	1	1	1	1	1	1	1	1	1	1	1	1	1	1
6	1	1	1	1	1	0.974359	1	1	1	1	1	1	1	1	1	1	1	1	1	1	1	1	1	1	1	1	1	1	1	1	1
7	1	1	1	1	1	0.974359	1	1	1	1	1	1	1	1	1	1	1	1	1	1	1	1	1	1	1	1	1	1	1	1	1
8	1	1	1	1	1	0.948718	1	1	1	1	1	1	1	1	1	1	1	1	1	1	1	1	1	1	1	1	1	1	1	1	1
9	1	1	1	1	1	0.948718	1	1	1	1	1	1	1	1	1	1	1	1	1	1	1	1	1	1	1	1	1	1	1	1	1
10	1	1	1	1	1	0.948718	1	1	1	1	1	1	1	1	1	1	1	1	1	1	1	1	1	1	1	1	1	1	1	1	1
11	1	1	1	1	1	0.948718	1	1	1	1	1	1	1	1	1	1	1	1	1	1	1	1	1	1	1	1	1	1	1	1	1
12	1	1	1	1	1	0.948718	1	1	1	1	1	1	1	1	1	1	1	1	1	1	1	1	0.96875	1	0.967742	1	1	1	1	1	1
13	1	0.969697	1	1	1	0.948718	1	1	1	1	1	1	1	1	0.967742	1	1	1	1	1	1	1	0.96875	1	0.967742	1	1	1	1	1	1
14	1	0.969697	0.965517	1	1	0.923077	1	1	1	1	1	1	1	1	0.967742	1	1	1	1	1	1	1	0.9375	1	0.967742	1	1	1	1	1	1
15	1	0.939394	0.931034	1	1	0.897436	1	1	1	1	1	1	1	1	0.967742	0.982143	1	1	1	1	1	1	0.9375	1	0.967742	1	1	1	1	1	1
16	1	0.848485	0.896552	1	1	0.897436	1	1	1	1	1	1	1	1	0.967742	0.982143	0.966667	1	1	1	1	1	0.9375	1	0.935484	1	1	1	1	1	1
17	1	0.818182	0.896552	0.944444	1	0.846154	1	1	0.972222	1	1	1	1	0.979167	0.967742	0.982143	0.966667	1	1	1	1	1	0.9375	1	0.935484	1	1	1	1	1	1
18	0.969697	0.666667	0.896552	0.861111	1	0.846154	1	1	0.972222	1	1	1	1	0.958333	0.967742	0.982143	0.9	1	1	1	1	1	0.9375	1	0.935484	1	1	1	1	1	1
19	0.909091	0.575758	0.724138	0.722222	1	0.794872	1	1	0.972222	0.95	0.972973	1	1	0.958333	0.83871	0.982143	0.9	1	1	1	1	1	0.9375	0.981481	0.935484	1	1	1	0.870968	1	0.947368
20	0.878788	0.454545	0.62069	0.611111	0.943396	0.794872	1	1	0.972222	0.9	0.945946	1	1	0.9375	0.83871	0.982143	0.866667	0.976744	1	0.982759	1	1	0.90625	0.981481	0.935484	1	1	1	0.870968	0.967742	0.894737
21	0.787879	0.393939	0.448276	0.444444	0.886792	0.769231	0.897436	1	0.944444	0.85	0.891892	0.97619	1	0.833333	0.83871	0.892857	0.766667	0.976744	0.972973	0.948276	1	0.955556	0.8125	0.962963	0.935484	0.956522	1	1	0.83871	0.967742	0.842105
22	0.727273	0.242424	0.344828	0.361111	0.792453	0.615385	0.794872	1	0.861111	0.85	0.864865	0.928571	0.90625	0.8125	0.709677	0.857143	0.766667	0.953488	0.918919	0.913793	1	0.933333	0.75	0.925926	0.903226	0.826087	1	1	0.741935	0.935484	0.789474
23	0.545455	0.181818	0.275862	0.361111	0.773585	0.538462	0.666667	0.956522	0.833333	0.75	0.837838	0.904762	0.875	0.708333	0.580645	0.714286	0.733333	0.860465	0.891892	0.913793	1	0.888889	0.59375	0.925926	0.83871	0.695652	1	1	0.548387	0.903226	0.631579
24	0.424242	2.77556e-17	0.206897	0.25	0.698113	0.358974	0.512821	0.826087	0.777778	0.65	0.783784	0.880952	0.8125	0.645833	0.516129	0.642857	0.633333	0.790698	0.864865	0.87931	0.956522	0.844444	0.53125	0.87037	0.774194	0.608696	0.888889	0.8	0.483871	0.83871	0.578947
25	0.363636	2.77556e-17	0.172414	0.166667	0.641509	0.25641	0.384615	0.76087	0.722222	0.5	0.72973	0.880952	0.78125	0.645833	0.451613	0.589286	0.633333	0.72093	0.864865	0.862069	0.934783	0.777778	0.5	0.796296	0.741935	0.608696	0.888889	0.8	0.387097	0.741935	0.421053
26	0.333333	2.77556e-17	0.137931	0.138889	0.54717	0.205128	0.333333	0.630435	0.638889	0.4	0.702703	0.833333	0.78125	0.604167	0.419355	0.517857	0.566667	0.674419	0.810811	0.844828	0.891304	0.688889	0.5	0.777778	0.741935	0.608696	0.666667	0.7	0.322581	0.612903	0.421053
27	0.333333	2.77556e-17	0.103448	0.0833333	0.471698	0.179487	0.230769	0.586957	0.583333	0.4	0.594595	0.761905	0.71875	0.520833	0.354839	0.482143	0.533333	0.604651	0.783784	0.793103	0.826087	0.644444	0.4375	0.722222	0.677419	0.565217	0.666667	0.6	0.193548	0.580645	0.368421
28	0.30303	2.77556e-17	0.0344828	0.0833333	0.396226	0.179487	0.153846	0.543478	0.5	0.25	0.513514	0.738095	0.71875	0.479167	0.258065	0.428571	0.533333	0.55814	0.72973	0.706897	0.782609	0.622222	0.34375	0.685185	0.677419	0.478261	0.666667	0.5	0.129032	0.516129	0.368421
29	0.242424	2.77556e-17	1.11022e-16	0.0277778	0.320755	0.128205	0.102564	0.478261	0.472222	0.2	0.459459	0.690476	0.71875	0.416667	0.225806	0.392857	0.466667	0.511628	0.648649	0.603448	0.717391	0.555556	0.3125	0.666667	0.612903	0.434783	0.666667	0.4	0.0967742	0.451613	0.315789
30	0.212121	2.77556e-17	1.11022e-16	-9.71445e-17	0.264151	0.0512821	0.0512821	0.391304	0.416667	0.1	0.351351	0.619048	0.6875	0.375	0.16129	0.321429	0.4	0.488372	0.594595	0.517241	0.673913	0.488889	0.25	0.574074	0.580645	0.347826	0.555556	0.3	0.0967742	0.290323	0.210526
31	0.151515	2.77556e-17	1.11022e-16	-9.71445e-17	0.226415	0.025641	0.025641	0.282609	0.361111	0.05	0.324324	0.52381	0.625	0.3125	0.0967742	0.267857	0.3	0.44186	0.459459	0.465517	0.586957	0.377778	0.21875	0.5	0.483871	0.26087	0.555556	0.2	0.0322581	0.225806	0.210526
32	0.0909091	2.77556e-17	1.11022e-16	-9.71445e-17	0.188679	-1.249e-16	9.71445e-17	0.217391	0.305556	-1.11022e-16	0.243243	0.428571	0.46875	0.291667	0.0645161	0.25	0.266667	0.395349	0.378378	0.413793	0.543478	0.333333	0.15625	0.37037	0.419355	0.217391	0.333333	0.1	0	0.16129	0.157895
33	0.030303	2.77556e-17	1.11022e-16	-9.71445e-17	0.0943396	-1.249e-16	9.71445e-17	0.173913	0.25	-1.11022e-16	0.189189	0.357143	0.25	0.25	0.0645161	0.232143	0.2	0.325581	0.216216	0.310345	0.478261	0.266667	0.125	0.333333	0.354839	0.173913	0.333333	0.1	0	0.0967742	0.157895
34	0.030303	2.77556e-17	1.11022e-16	-9.71445e-17	0.0377358	-1.249e-16	9.71445e-17	0.0652174	0.166667	-1.11022e-16	0.135135	0.309524	0.125	0.1875	0.0322581	0.196429	0.1	0.302326	0.216216	0.293103	0.347826	0.266667	0.09375	0.277778	0.225806	0.130435	0.222222	0.1	0	0.0967742	0.105263
35	-5.55112e-17	2.77556e-17	1.11022e-16	-9.71445e-17	0.0188679	-1.249e-16	9.71445e-17	0.0434783	0.111111	-1.11022e-16	0.108108	0.309524	0.09375	0.145833	0	0.160714	0.0666667	0.255814	0.162162	0.258621	0.23913	0.222222	0.0625	0.222222	0.225806	0.130435	0.222222	1.38778e-16	0	0.0645161	0.105263
36	-5.55112e-17	2.77556e-17	1.11022e-16	-9.71445e-17	1.73472e-16	-1.249e-16	9.71445e-17	8.32667e-17	0.0833333	-1.11022e-16	0.0810811	0.238095	0.0625	0.125	0	0.142857	0.0666667	0.209302	0.135135	0.189655	0.195652	0.177778	0.0625	0.185185	0.129032	0.0869565	0.111111	1.38778e-16	0	0.0645161	0.0526316
37	-5.55112e-17	2.77556e-17	1.11022e-16	-9.71445e-17	1.73472e-16	-1.249e-16	9.71445e-17	8.32667e-17	0.0555556	-1.11022e-16	0.0810811	0.190476	0.0625	0.0833333	0	0.125	0.0333333	0.186047	0.108108	0.189655	0.173913	0.111111	0.03125	0.166667	0.0645161	0.0434783	5.55112e-17	1.38778e-16	0	1.94289e-16	2.77556e-16
38	-5.55112e-17	2.77556e-17	1.11022e-16	-9.71445e-17	1.73472e-16	-1.249e-16	9.71445e-17	8.32667e-17	0.0277778	-1.11022e-16	0.027027	0.142857	0	0.0833333	0	0.0892857	1.80411e-16	0.162791	0.108108	0.155172	0.108696	0.0888889	0.03125	0.12963	0.0322581	5.55112e-17	5.55112e-17	1.38778e-16	0	1.94289e-16	2.77556e-16
39	-5.55112e-17	2.77556e-17	1.11022e-16	-9.71445e-17	1.73472e-16	-1.249e-16	9.71445e-17	8.32667e-17	0.0277778	-1.11022e-16	5.55112e-17	0.119048	0	0.0625	0	0.0714286	1.80411e-16	0.116279	0.0540541	0.137931	0.0869565	0.0888889	0	0.0740741	0.0322581	5.55112e-17	5.55112e-17	1.38778e-16	0	1.94289e-16	2.77556e-16
40	-5.55112e-17	2.77556e-17	1.11022e-16	-9.71445e-17	1.73472e-16	-1.249e-16	9.71445e-17	8.32667e-17	-1.94289e-16	-1.11022e-16	5.55112e-17	0.0952381	0	0.0416667	0	0.0357143	1.80411e-16	0.116279	0.027027	0.12069	0.0652174	0.0444444	0	0.037037	3.60822e-16	5.55112e-17	5.55112e-17	1.38778e-16	0	1.94289e-16	2.77556e-16
41	-5.55112e-17	2.77556e-17	1.11022e-16	-9.71445e-17	1.73472e-16	-1.249e-16	9.71445e-17	8.32667e-17	-1.94289e-16	-1.11022e-16	5.55112e-17	0.047619	0	0.0208333	0	0.0357143	1.80411e-16	0.0930233	0.027027	0.0689655	0.0652174	0.0444444	0	0.0185185	3.60822e-16	5.55112e-17	5.55112e-17	1.38778e-16	0	1.94289e-16	2.77556e-16
42	-5.55112e-17	2.77556e-17	1.11022e-16	-9.71445e-17	1.73472e-16	-1.249e-16	9.71445e-17	8.32667e-17	-1.94289e-16	-1.11022e-16	5.55112e-17	0.0238095	0	0.0208333	0	0.0178571	1.80411e-16	0.0465116	0	0.0517241	0.0434783	1.38778e-16	0	0.0185185	3.60822e-16	5.55112e-17	5.55112e-17	1.38778e-16	0	1.94289e-16	2.77556e-16
43	-5.55112e-17	2.77556e-17	1.11022e-16	-9.71445e-17	1.73472e-16	-1.249e-16	9.71445e-17	8.32667e-17	-1.94289e-16	-1.11022e-16	5.55112e-17	0.0238095	0	-6.245e-17	0	5.55112e-17	1.80411e-16	0.0232558	0	0.0517241	0.0217391	1.38778e-16	0	2.498e-16	3.60822e-16	5.55112e-17	5.55112e-17	1.38778e-16	0	1.94289e-16	2.77556e-16
44	-5.55112e-17	2.77556e-17	1.11022e-16	-9.71445e-17	1.73472e-16	-1.249e-16	9.71445e-17	8.32667e-17	-1.94289e-16	-1.11022e-16	5.55112e-17	8.32667e-17	0	-6.245e-17	0	5.55112e-17	1.80411e-16	1.38778e-17	0	0.0344828	0.0217391	1.38778e-16	0	2.498e-16	3.60822e-16	5.55112e-17	5.55112e-17	1.38778e-16	0	1.94289e-16	2.77556e-16
45	-5.55112e-17	2.77556e-17	1.11022e-16	-9.71445e-17	1.73472e-16	-1.249e-16	9.71445e-17	8.32667e-17	-1.94289e-16	-1.11022e-16	5.55112e-17	8.32667e-17	0	-6.245e-17	0	5.55112e-17	1.80411e-16	1.38778e-17	0	0.0172414	2.22045e-16	1.38778e-16	0	2.498e-16	3.60822e-16	5.55112e-17	5.55112e-17	1.38778e-16	0	1.94289e-16	2.77556e-16
46	-5.55112e-17	2.77556e-17	1.11022e-16	-9.71445e-17	1.73472e-16	-1.249e-16	9.71445e-17	8.32667e-17	-1.94289e-16	-1.11022e-16	5.55112e-17	8.32667e-17	0	-6.245e-17	0	5.55112e-17	1.80411e-16	1.38778e-17	0	-2.77556e-17	2.22045e-16	1.38778e-16	0	2.498e-16	3.60822e-16	5.55112e-17	5.55112e-17	1.38778e-16	0	1.94289e-16	2.77556e-16
47	-5.55112e-17	2.77556e-17	1.11022e-16	-9.71445e-17	1.73472e-16	-1.249e-16	9.71445e-17	8.32667e-17	-1.94289e-16	-1.11022e-16	5.55112e-17	8.32667e-17	0	-6.245e-17	0	5.55112e-17	1.80411e-16	1.38778e-17	0	-2.77556e-17	2.22045e-16	1.38778e-16	0	2.498e-16	3.60822e-16	5.55112e-17	5.55112e-17	1.38778e-16	0	1.94289e-16	2.77556e-16
48	-5.55112e-17	2.77556e-17	1.11022e-16	-9.71445e-17	1.73472e-16	-1.249e-16	9.71445e-17	8.32667e-17	-1.94289e-16	-1.11022e-16	5.55112e-17	8.32667e-17	0	-6.245e-17	0	5.55112e-17	1.80411e-16	1.38778e-17	0	-2.77556e-17	2.22045e-16	1.38778e-16	0	2.498e-16	3.60822e-16	5.55112e-17	5.55112e-17	1.38778e-16	0	1.94289e-16	2.77556e-16
49	-5.55112e-17	2.77556e-17	1.11022e-16	-9.71445e-17	1.73472e-16	-1.249e-16	9.71445e-17	8.32667e-17	-1.94289e-16	-1.11022e-16	5.55112e-17	8.32667e-17	0	-6.245e-17	0	5.55112e-17	1.80411e-16	1.38778e-17	0	-2.77556e-17	2.22045e-16	1.38778e-16	0	2.498e-16	3.60822e-16	5.55112e-17	5.55112e-17	1.38778e-16	0	1.94289e-16	2.77556e-16
50	-5.55112e-17	2.77556e-17	1.11022e-16	-9.71445e-17	1.73472e-16	-1.249e-16	9.71445e-17	8.32667e-17	-1.94289e-16	-1.11022e-16	5.55112e-17	8.32667e-17	0	-6.245e-17	0	5.55112e-17	1.80411e-16	1.38778e-17	0	-2.77556e-17	2.22045e-16	1.38778e-16	0	2.498e-16	3.60822e-16	5.55112e-17	5.55112e-17	1.38778e-16	0	1.94289e-16	2.77556e-16

## Sheet: F4
Genotype	Di2	Di2	Di2	Di2	Di2	Di2	Di2	77s	77s	77s	77s	77s	77s	77s	77s	77s	77s	77s	77s	77s	77s	77s	77s x Di2	77s x Di2	77s x Di2	77s x Di2
hour	Di2	Di2	Di2	Di2	Di2	Di2	Di2	77S1	77S1	77S1.0	77S1.0	77S2	77S2	77S2.0	77S2.0	77S2.0	77S2.0	77S3.0	77S3.0	77S3.0	7x7	7x7	Di2SxDi2S	Di2SxDi2S	BC1	BC1
1	1	1	1	1	1	1	1	1	1	1	1	1	1	1	1	1	1	1	1	1	1	1	1	1	1	1
2	1	1	1	1	1	1	1	1	1	1	1	1	1	1	1	1	1	1	1	1	1	1	1	1	1	1
3	1	1	1	1	1	1	1	1	1	1	1	1	1	1	1	1	1	1	1	1	1	1	1	1	1	1
4	1	1	1	1	1	1	1	1	1	1	1	1	1	1	1	1	1	1	1	1	1	1	1	1	1	1
5	1	1	1	1	1	1	1	1	1	1	1	1	1	1	1	1	1	1	1	1	1	1	1	1	1	1
6	1	1	1	1	1	1	1	1	1	1	1	1	1	1	1	1	1	1	1	1	1	1	1	1	1	1
7	1	0.966667	1	1	1	1	1	1	1	1	1	1	1	1	1	1	1	1	1	1	1	1	1	1	1	1
8	1	0.966667	1	1	1	1	1	1	1	1	1	1	1	1	1	1	1	1	1	1	1	1	1	1	1	1
9	0.971429	0.933333	1	1	1	1	1	1	1	1	1	1	1	1	1	1	1	1	1	1	1	1	1	1	1	1
10	0.971429	0.933333	1	1	1	1	1	1	1	1	1	1	1	1	1	1	1	1	1	1	1	1	1	1	1	0.96
11	0.971429	0.933333	1	1	1	1	1	1	1	1	1	1	1	1	1	1	1	1	1	1	1	1	1	1	1	0.96
12	0.971429	0.933333	1	1	1	1	1	1	1	1	0.98	1	1	1	1	1	1	1	1	0.978261	1	1	1	1	1	0.96
13	0.971429	0.933333	0.979592	1	1	1	1	1	1	1	0.98	1	1	1	1	0.974359	1	1	1	0.978261	1	1	1	1	1	0.96
14	0.971429	0.933333	0.979592	1	1	1	1	1	1	1	0.98	1	1	1	1	0.974359	1	1	1	0.978261	1	1	1	1	1	0.96
15	0.8	0.933333	0.979592	0.980392	1	0.959184	0.976744	1	1	1	0.98	1	1	0.977273	1	0.974359	1	1	1	0.978261	1	1	1	1	1	0.96
16	0.771429	0.933333	0.979592	0.941176	0.916667	0.959184	0.930233	1	1	0.974359	0.98	1	1	0.977273	0.956522	0.974359	1	0.971429	1	0.978261	1	0.966667	1	1	1	0.84
17	0.714286	0.666667	0.959184	0.882353	0.8125	0.918367	0.883721	1	1	0.923077	0.98	1	1	0.977273	0.913043	0.974359	1	0.971429	1	0.978261	0.966667	0.966667	1	0.897436	0.809524	0.76
18	0.628571	0.6	0.836735	0.843137	0.729167	0.857143	0.883721	1	1	0.923077	0.98	1	1	0.954545	0.913043	0.974359	0.973684	0.942857	0.970588	0.956522	0.9	0.933333	1	0.820513	0.761905	0.68
19	0.542857	0.466667	0.816327	0.764706	0.5625	0.693878	0.860465	1	0.916667	0.871795	0.96	1	1	0.931818	0.869565	0.923077	0.973684	0.942857	0.941176	0.934783	0.866667	0.933333	0.913043	0.589744	0.761905	0.48
20	0.371429	0.3	0.734694	0.686275	0.458333	0.653061	0.790698	1	0.833333	0.769231	0.94	0.958333	0.9375	0.909091	0.869565	0.897436	0.947368	0.942857	0.823529	0.913043	0.766667	0.933333	0.913043	0.564103	0.619048	0.32
21	0.257143	0.3	0.653061	0.568627	0.3125	0.44898	0.604651	0.8	0.805556	0.74359	0.9	0.833333	0.90625	0.818182	0.826087	0.846154	0.921053	0.828571	0.764706	0.913043	0.633333	0.933333	0.782609	0.487179	0.619048	0.2
22	0.171429	0.2	0.510204	0.509804	0.25	0.285714	0.488372	0.6	0.666667	0.615385	0.8	0.791667	0.90625	0.772727	0.608696	0.820513	0.921053	0.8	0.558824	0.869565	0.566667	0.9	0.695652	0.25641	0.333333	0.12
23	0.142857	0.1	0.469388	0.509804	0.229167	0.183673	0.418605	0.4	0.638889	0.487179	0.76	0.708333	0.90625	0.681818	0.565217	0.820513	0.868421	0.685714	0.441176	0.826087	0.566667	0.8	0.521739	0.179487	0.285714	0.12
24	0.0285714	0.1	0.326531	0.254902	0.1875	0.122449	0.302326	0.4	0.611111	0.435897	0.66	0.583333	0.84375	0.613636	0.478261	0.769231	0.815789	0.6	0.382353	0.608696	0.366667	0.766667	0.434783	0.0769231	0.190476	6.93889e-17
25	-3.1225e-17	0.0666667	0.22449	0.176471	0.145833	0.0816327	0.209302	0.2	0.555556	0.358974	0.58	0.541667	0.78125	0.522727	0.391304	0.717949	0.763158	0.514286	0.352941	0.434783	0.3	0.7	0.217391	0.0769231	0.0952381	6.93889e-17
26	-3.1225e-17	0.0666667	0.142857	0.137255	0.0833333	0.0612245	0.162791	0.2	0.472222	0.282051	0.52	0.458333	0.65625	0.409091	0.304348	0.615385	0.684211	0.457143	0.294118	0.347826	0.266667	0.666667	0.217391	0.0512821	0.0952381	6.93889e-17
27	-3.1225e-17	0.0666667	0.0816327	0.0784314	0.0625	0.0612245	0.139535	5.55112e-17	0.416667	0.230769	0.42	0.333333	0.5625	0.318182	0.304348	0.564103	0.631579	0.342857	0.205882	0.304348	0.266667	0.666667	0.0869565	0.0512821	0.047619	6.93889e-17
28	-3.1225e-17	0.0666667	0.0408163	0.0588235	0.0416667	0.0204082	0.0697674	5.55112e-17	0.361111	0.179487	0.34	0.25	0.46875	0.25	0.26087	0.461538	0.605263	0.285714	0.176471	0.23913	0.233333	0.6	0.0869565	0.025641	0.047619	6.93889e-17
29	-3.1225e-17	0.0333333	0.0204082	0.0392157	0.0208333	-1.04083e-17	0.0465116	5.55112e-17	0.333333	0.128205	0.3	0.166667	0.40625	0.159091	0.217391	0.384615	0.5	0.257143	0.147059	0.195652	0.166667	0.533333	0.0434783	-1.31839e-16	5.55112e-17	6.93889e-17
30	-3.1225e-17	0.0333333	-5.55112e-17	0.0392157	0.0208333	-1.04083e-17	0.0465116	5.55112e-17	0.277778	0.102564	0.24	0.0833333	0.3125	0.136364	0.130435	0.25641	0.368421	0.257143	0.0882353	0.173913	0.133333	0.433333	0	-1.31839e-16	5.55112e-17	6.93889e-17
31	-3.1225e-17	0.0333333	-5.55112e-17	0.0196078	2.08167e-17	-1.04083e-17	0.0232558	5.55112e-17	0.222222	0.0512821	0.2	0.0416667	0.21875	0.113636	0.0869565	0.230769	0.263158	0.2	0.0588235	0.130435	0.0666667	0.366667	0	-1.31839e-16	5.55112e-17	6.93889e-17
32	-3.1225e-17	1.52656e-16	-5.55112e-17	-1.38778e-17	2.08167e-17	-1.04083e-17	-2.77556e-17	5.55112e-17	0.166667	0.025641	0.18	1.38778e-16	0.15625	0.0909091	0.0434783	0.153846	0.184211	0.171429	0.0294118	0.108696	0.0333333	0.3	0	-1.31839e-16	5.55112e-17	6.93889e-17
33	-3.1225e-17	1.52656e-16	-5.55112e-17	-1.38778e-17	2.08167e-17	-1.04083e-17	-2.77556e-17	5.55112e-17	0.138889	0.025641	0.12	1.38778e-16	0.09375	0.0909091	0.0434783	0.128205	0.131579	0.142857	0.0294118	0.0652174	0.0333333	0.266667	0	-1.31839e-16	5.55112e-17	6.93889e-17
34	-3.1225e-17	1.52656e-16	-5.55112e-17	-1.38778e-17	2.08167e-17	-1.04083e-17	-2.77556e-17	5.55112e-17	0.138889	0	0.1	1.38778e-16	0.09375	0.0909091	1.66533e-16	0.102564	0.105263	0.114286	0.0294118	0.0434783	1.38778e-16	0.233333	0	-1.31839e-16	5.55112e-17	6.93889e-17
35	-3.1225e-17	1.52656e-16	-5.55112e-17	-1.38778e-17	2.08167e-17	-1.04083e-17	-2.77556e-17	5.55112e-17	0.0833333	0	0.06	1.38778e-16	0.03125	0.0681818	1.66533e-16	0.102564	0.105263	0.0857143	-7.63278e-17	0.0434783	1.38778e-16	0.233333	0	-1.31839e-16	5.55112e-17	6.93889e-17
36	-3.1225e-17	1.52656e-16	-5.55112e-17	-1.38778e-17	2.08167e-17	-1.04083e-17	-2.77556e-17	5.55112e-17	0.0555556	0	0.06	1.38778e-16	0.03125	0.0681818	1.66533e-16	0.0769231	0.0789474	0.0857143	-7.63278e-17	0.0217391	1.38778e-16	0.166667	0	-1.31839e-16	5.55112e-17	6.93889e-17
37	-3.1225e-17	1.52656e-16	-5.55112e-17	-1.38778e-17	2.08167e-17	-1.04083e-17	-2.77556e-17	5.55112e-17	0.0277778	0	0.04	1.38778e-16	0	0.0454545	1.66533e-16	0.0769231	0.0526316	0.0571429	-7.63278e-17	0.0217391	1.38778e-16	0.133333	0	-1.31839e-16	5.55112e-17	6.93889e-17
38	-3.1225e-17	1.52656e-16	-5.55112e-17	-1.38778e-17	2.08167e-17	-1.04083e-17	-2.77556e-17	5.55112e-17	0.0277778	0	0.04	1.38778e-16	0	0.0227273	1.66533e-16	0.0512821	0.0526316	0.0285714	-7.63278e-17	1.11022e-16	1.38778e-16	0.0666667	0	-1.31839e-16	5.55112e-17	6.93889e-17
39	-3.1225e-17	1.52656e-16	-5.55112e-17	-1.38778e-17	2.08167e-17	-1.04083e-17	-2.77556e-17	5.55112e-17	-2.08167e-16	0	0.02	1.38778e-16	0	2.08167e-17	1.66533e-16	0.0512821	0.0263158	0.0285714	-7.63278e-17	1.11022e-16	1.38778e-16	0.0666667	0	-1.31839e-16	5.55112e-17	6.93889e-17
40	-3.1225e-17	1.52656e-16	-5.55112e-17	-1.38778e-17	2.08167e-17	-1.04083e-17	-2.77556e-17	5.55112e-17	-2.08167e-16	0	0.02	1.38778e-16	0	2.08167e-17	1.66533e-16	0.025641	0.0263158	-1.8735e-16	-7.63278e-17	1.11022e-16	1.38778e-16	0.0333333	0	-1.31839e-16	5.55112e-17	6.93889e-17
41	-3.1225e-17	1.52656e-16	-5.55112e-17	-1.38778e-17	2.08167e-17	-1.04083e-17	-2.77556e-17	5.55112e-17	-2.08167e-16	0	4.85723e-17	1.38778e-16	0	2.08167e-17	1.66533e-16	-1.59595e-16	2.77556e-16	-1.8735e-16	-7.63278e-17	1.11022e-16	1.38778e-16	0.0333333	0	-1.31839e-16	5.55112e-17	6.93889e-17
42	-3.1225e-17	1.52656e-16	-5.55112e-17	-1.38778e-17	2.08167e-17	-1.04083e-17	-2.77556e-17	5.55112e-17	-2.08167e-16	0	4.85723e-17	1.38778e-16	0	2.08167e-17	1.66533e-16	-1.59595e-16	2.77556e-16	-1.8735e-16	-7.63278e-17	1.11022e-16	1.38778e-16	1.94289e-16	0	-1.31839e-16	5.55112e-17	6.93889e-17
43	-3.1225e-17	1.52656e-16	-5.55112e-17	-1.38778e-17	2.08167e-17	-1.04083e-17	-2.77556e-17	5.55112e-17	-2.08167e-16	0	4.85723e-17	1.38778e-16	0	2.08167e-17	1.66533e-16	-1.59595e-16	2.77556e-16	-1.8735e-16	-7.63278e-17	1.11022e-16	1.38778e-16	1.94289e-16	0	-1.31839e-16	5.55112e-17	6.93889e-17
44	-3.1225e-17	1.52656e-16	-5.55112e-17	-1.38778e-17	2.08167e-17	-1.04083e-17	-2.77556e-17	5.55112e-17	-2.08167e-16	0	4.85723e-17	1.38778e-16	0	2.08167e-17	1.66533e-16	-1.59595e-16	2.77556e-16	-1.8735e-16	-7.63278e-17	1.11022e-16	1.38778e-16	1.94289e-16	0	-1.31839e-16	5.55112e-17	6.93889e-17
45	-3.1225e-17	1.52656e-16	-5.55112e-17	-1.38778e-17	2.08167e-17	-1.04083e-17	-2.77556e-17	5.55112e-17	-2.08167e-16	0	4.85723e-17	1.38778e-16	0	2.08167e-17	1.66533e-16	-1.59595e-16	2.77556e-16	-1.8735e-16	-7.63278e-17	1.11022e-16	1.38778e-16	1.94289e-16	0	-1.31839e-16	5.55112e-17	6.93889e-17
46	-3.1225e-17	1.52656e-16	-5.55112e-17	-1.38778e-17	2.08167e-17	-1.04083e-17	-2.77556e-17	5.55112e-17	-2.08167e-16	0	4.85723e-17	1.38778e-16	0	2.08167e-17	1.66533e-16	-1.59595e-16	2.77556e-16	-1.8735e-16	-7.63278e-17	1.11022e-16	1.38778e-16	1.94289e-16	0	-1.31839e-16	5.55112e-17	6.93889e-17
47	-3.1225e-17	1.52656e-16	-5.55112e-17	-1.38778e-17	2.08167e-17	-1.04083e-17	-2.77556e-17	5.55112e-17	-2.08167e-16	0	4.85723e-17	1.38778e-16	0	2.08167e-17	1.66533e-16	-1.59595e-16	2.77556e-16	-1.8735e-16	-7.63278e-17	1.11022e-16	1.38778e-16	1.94289e-16	0	-1.31839e-16	5.55112e-17	6.93889e-17
48	-3.1225e-17	1.52656e-16	-5.55112e-17	-1.38778e-17	2.08167e-17	-1.04083e-17	-2.77556e-17	5.55112e-17	-2.08167e-16	0	4.85723e-17	1.38778e-16	0	2.08167e-17	1.66533e-16	-1.59595e-16	2.77556e-16	-1.8735e-16	-7.63278e-17	1.11022e-16	1.38778e-16	1.94289e-16	0	-1.31839e-16	5.55112e-17	6.93889e-17
49	-3.1225e-17	1.52656e-16	-5.55112e-17	-1.38778e-17	2.08167e-17	-1.04083e-17	-2.77556e-17	5.55112e-17	-2.08167e-16	0	4.85723e-17	1.38778e-16	0	2.08167e-17	1.66533e-16	-1.59595e-16	2.77556e-16	-1.8735e-16	-7.63278e-17	1.11022e-16	1.38778e-16	1.94289e-16	0	-1.31839e-16	5.55112e-17	6.93889e-17
50	-3.1225e-17	1.52656e-16	-5.55112e-17	-1.38778e-17	2.08167e-17	-1.04083e-17	-2.77556e-17	5.55112e-17	-2.08167e-16	0	4.85723e-17	1.38778e-16	0	2.08167e-17	1.66533e-16	-1.59595e-16	2.77556e-16	-1.8735e-16	-7.63278e-17	1.11022e-16	1.38778e-16	1.94289e-16	0	-1.31839e-16	5.55112e-17	6.93889e-17

## Sheet: F5
Genotype	Di2	Di2	Di2	Di2	Di2	Di2	Di2	Di2	Di2	Di2	Di2	Di2	Di2	77s	77s	77s	77s	77s	77s	77s	77s	77s	77s	77s	77s	77s	77s	77s
hour	Di2	Di2	Di2	Di2	Di2	Di2	Di2	Di2	Di2	Di2	Di2	Di2	Di2	77S	77S	77S0	77S1	77S1	77S1	77S2	77S2	77S2	77S3	77S3	77S3	7x7	7x7	7x7
1	1	1	1	1	1	1	1	1	1	1	1	1	1	1	1	1	1	1	1	1	1	1	1	1	1	1	1	1
2	1	1	1	1	1	1	1	1	1	1	1	1	1	1	1	1	1	1	1	1	1	1	1	1	1	1	1	1
3	1	1	1	1	1	1	1	1	1	1	1	1	1	1	1	1	1	1	1	1	1	1	1	1	1	1	1	1
4	1	1	1	1	1	1	1	1	1	1	1	1	1	1	1	1	1	1	1	1	1	1	1	1	1	1	1	1
5	1	1	1	1	1	1	1	1	1	1	1	1	1	1	1	1	1	1	1	1	1	1	1	1	1	1	1	1
6	1	1	1	1	1	1	1	1	1	1	1	1	1	1	1	1	1	1	1	1	1	1	1	1	1	1	1	1
7	1	1	1	1	1	1	1	1	1	1	1	1	1	1	1	1	1	1	1	1	1	1	1	1	1	1	1	1
8	1	1	1	1	1	1	1	1	1	1	1	1	1	1	1	1	1	1	1	1	1	1	1	1	1	1	1	1
9	1	1	1	1	1	1	1	1	1	1	1	1	1	1	1	1	1	1	1	1	1	1	1	1	1	1	1	1
10	1	1	1	1	1	1	1	1	1	1	1	1	1	1	1	1	1	1	1	1	1	1	1	1	1	1	1	1
11	1	1	1	1	1	1	1	1	1	1	1	1	1	0.961538	1	1	0.96875	1	1	1	1	1	1	1	1	1	1	1
12	1	1	0.97561	1	0.977778	0.979592	1	1	1	1	1	1	1	0.961538	1	1	0.96875	1	1	1	1	1	1	1	1	1	1	1
13	1	1	0.97561	1	0.955556	0.959184	1	1	1	1	1	1	1	0.961538	1	1	0.96875	1	1	1	1	1	0.975	1	1	0.974359	1	1
14	0.980392	1	0.95122	0.972222	0.866667	0.938776	0.979592	1	1	1	0.96875	1	1	0.923077	1	1	0.96875	1	1	1	1	1	0.975	1	1	0.974359	1	1
15	0.980392	0.977273	0.878049	0.972222	0.711111	0.877551	0.979592	1	1	1	0.9375	1	1	0.884615	1	1	0.96875	1	1	1	1	1	0.95	1	1	0.948718	0.976744	0.976744
16	0.901961	0.931818	0.853659	0.916667	0.533333	0.77551	0.959184	0.978261	0.962963	0.971429	0.9375	0.977778	1	0.884615	1	1	0.9375	0.969697	0.967742	1	1	0.982143	0.95	1	1	0.923077	0.976744	0.976744
17	0.764706	0.863636	0.829268	0.777778	0.4	0.571429	0.918367	0.956522	0.925926	0.885714	0.90625	0.977778	1	0.846154	1	1	0.90625	0.909091	0.967742	1	0.970588	0.964286	0.95	0.975	1	0.897436	0.953488	0.976744
18	0.666667	0.795455	0.682927	0.75	0.244444	0.469388	0.877551	0.934783	0.888889	0.828571	0.84375	0.933333	1	0.807692	1	1	0.84375	0.909091	0.935484	0.947368	0.970588	0.892857	0.95	0.975	1	0.871795	0.906977	0.953488
19	0.54902	0.681818	0.463415	0.694444	0.133333	0.44898	0.816327	0.891304	0.814815	0.771429	0.84375	0.822222	1	0.769231	1	1	0.75	0.878788	0.903226	0.894737	0.941176	0.732143	0.925	0.95	1	0.820513	0.837209	0.883721
20	0.45098	0.590909	0.341463	0.583333	0.0666667	0.265306	0.714286	0.826087	0.740741	0.714286	0.78125	0.711111	0.894737	0.769231	0.970588	1	0.625	0.727273	0.83871	0.815789	0.911765	0.535714	0.875	0.925	0.972973	0.769231	0.767442	0.860465
21	0.372549	0.545455	0.268293	0.388889	0.0444444	0.163265	0.530612	0.717391	0.592593	0.6	0.6875	0.555556	0.684211	0.769231	0.941176	1	0.5	0.606061	0.709677	0.657895	0.882353	0.410714	0.825	0.85	0.891892	0.666667	0.627907	0.837209
22	0.313725	0.318182	0.243902	0.194444	0.0222222	0.0816327	0.387755	0.565217	0.481481	0.457143	0.53125	0.377778	0.526316	0.615385	0.882353	1	0.34375	0.454545	0.709677	0.526316	0.764706	0.321429	0.75	0.675	0.891892	0.487179	0.488372	0.790698
23	0.254902	0.227273	0.170732	0.138889	0.0222222	0.0408163	0.306122	0.326087	0.296296	0.371429	0.375	0.266667	0.394737	0.538462	0.735294	1	0.28125	0.393939	0.645161	0.421053	0.647059	0.160714	0.525	0.525	0.837838	0.307692	0.372093	0.674419
24	0.215686	0.159091	0.121951	0.0833333	0.0222222	0.0408163	0.265306	0.282609	0.185185	0.285714	0.25	0.266667	0.315789	0.5	0.558824	1	0.21875	0.333333	0.516129	0.315789	0.5	0.0892857	0.425	0.425	0.783784	0.179487	0.232558	0.604651
25	0.176471	0.0909091	0.0243902	0.0833333	-9.02056e-17	0.0204082	0.142857	0.173913	0.0740741	0.171429	0.125	0.2	0.263158	0.384615	0.441176	1	0.1875	0.272727	0.354839	0.236842	0.441176	0.0535714	0.325	0.35	0.72973	0.102564	0.162791	0.465116
26	0.0980392	0.0454545	0.0243902	0.0555556	-9.02056e-17	-2.77556e-17	0.0816327	0.130435	0.0740741	0.114286	0.0625	0.155556	0.157895	0.269231	0.352941	0.933333	0.15625	0.242424	0.193548	0.184211	0.352941	0.0178571	0.25	0.225	0.648649	0.0769231	0.0930233	0.27907
27	0.0588235	0.0454545	-2.08167e-17	0.0277778	-9.02056e-17	-2.77556e-17	0.0408163	0.108696	0.037037	0.0857143	0.03125	0.0666667	0.0789474	0.230769	0.235294	0.8	0.125	0.181818	0.129032	0.105263	0.323529	0.0178571	0.2	0.2	0.540541	0.0512821	0.0465116	0.186047
28	0.0392157	0.0227273	-2.08167e-17	-4.16334e-17	-9.02056e-17	-2.77556e-17	0.0204082	0.0652174	0.037037	0.0571429	0.03125	0.0222222	0.0526316	0.153846	0.0882353	0.6	0.125	0.0909091	0.0645161	0.0526316	0.235294	-3.46945e-17	0.15	0.15	0.432432	0.025641	0.0232558	0.116279
29	0.0392157	0.0227273	-2.08167e-17	-4.16334e-17	-9.02056e-17	-2.77556e-17	0.0204082	0.0434783	0.037037	0.0285714	0.03125	0.0222222	0.0263158	0.115385	0.0294118	0.466667	0.09375	0.0606061	0.0322581	0.0263158	0.176471	-3.46945e-17	0.125	0.125	0.297297	0.025641	0.0232558	0.0697674
30	0.0196078	1.66533e-16	-2.08167e-17	-4.16334e-17	-9.02056e-17	-2.77556e-17	-2.77556e-17	5.55112e-17	0.037037	-9.02056e-17	0	-1.14492e-16	1.11022e-16	0.115385	-1.45717e-16	0.4	0.09375	0.0606061	0.0322581	0.0263158	0.176471	-3.46945e-17	0.1	0.075	0.243243	-1.8735e-16	0.0232558	0.0232558
31	-6.93889e-17	1.66533e-16	-2.08167e-17	-4.16334e-17	-9.02056e-17	-2.77556e-17	-2.77556e-17	5.55112e-17	0.037037	-9.02056e-17	0	-1.14492e-16	1.11022e-16	0.0769231	-1.45717e-16	0.333333	0.0625	0.030303	0.0322581	1.11022e-16	0.147059	-3.46945e-17	0.1	0.05	0.216216	-1.8735e-16	0.0232558	0.0232558
32	-6.93889e-17	1.66533e-16	-2.08167e-17	-4.16334e-17	-9.02056e-17	-2.77556e-17	-2.77556e-17	5.55112e-17	0.037037	-9.02056e-17	0	-1.14492e-16	1.11022e-16	0.0384615	-1.45717e-16	0.333333	0.0625	0.030303	1.38778e-16	1.11022e-16	0.147059	-3.46945e-17	0.075	0.05	0.216216	-1.8735e-16	0.0232558	-1.66533e-16
33	-6.93889e-17	1.66533e-16	-2.08167e-17	-4.16334e-17	-9.02056e-17	-2.77556e-17	-2.77556e-17	5.55112e-17	0.037037	-9.02056e-17	0	-1.14492e-16	1.11022e-16	2.77556e-17	-1.45717e-16	0.266667	0.03125	1.38778e-16	1.38778e-16	1.11022e-16	0.117647	-3.46945e-17	0.075	0.025	0.162162	-1.8735e-16	-9.71445e-17	-1.66533e-16
34	-6.93889e-17	1.66533e-16	-2.08167e-17	-4.16334e-17	-9.02056e-17	-2.77556e-17	-2.77556e-17	5.55112e-17	0.037037	-9.02056e-17	0	-1.14492e-16	1.11022e-16	2.77556e-17	-1.45717e-16	0.2	0	1.38778e-16	1.38778e-16	1.11022e-16	0.0588235	-3.46945e-17	0.05	0.025	0.162162	-1.8735e-16	-9.71445e-17	-1.66533e-16
35	-6.93889e-17	1.66533e-16	-2.08167e-17	-4.16334e-17	-9.02056e-17	-2.77556e-17	-2.77556e-17	5.55112e-17	0.037037	-9.02056e-17	0	-1.14492e-16	1.11022e-16	2.77556e-17	-1.45717e-16	0.2	0	1.38778e-16	1.38778e-16	1.11022e-16	0.0588235	-3.46945e-17	0.025	2.08167e-17	0.135135	-1.8735e-16	-9.71445e-17	-1.66533e-16
36	-6.93889e-17	1.66533e-16	-2.08167e-17	-4.16334e-17	-9.02056e-17	-2.77556e-17	-2.77556e-17	5.55112e-17	0.037037	-9.02056e-17	0	-1.14492e-16	1.11022e-16	2.77556e-17	-1.45717e-16	0.133333	0	1.38778e-16	1.38778e-16	1.11022e-16	0.0294118	-3.46945e-17	-2.08167e-17	2.08167e-17	0.108108	-1.8735e-16	-9.71445e-17	-1.66533e-16
37	-6.93889e-17	1.66533e-16	-2.08167e-17	-4.16334e-17	-9.02056e-17	-2.77556e-17	-2.77556e-17	5.55112e-17	0.037037	-9.02056e-17	0	-1.14492e-16	1.11022e-16	2.77556e-17	-1.45717e-16	0.133333	0	1.38778e-16	1.38778e-16	1.11022e-16	-1.94289e-16	-3.46945e-17	-2.08167e-17	2.08167e-17	0.0810811	-1.8735e-16	-9.71445e-17	-1.66533e-16
38	-6.93889e-17	1.66533e-16	-2.08167e-17	-4.16334e-17	-9.02056e-17	-2.77556e-17	-2.77556e-17	5.55112e-17	0.037037	-9.02056e-17	0	-1.14492e-16	1.11022e-16	2.77556e-17	-1.45717e-16	0.0666667	0	1.38778e-16	1.38778e-16	1.11022e-16	-1.94289e-16	-3.46945e-17	-2.08167e-17	2.08167e-17	0.027027	-1.8735e-16	-9.71445e-17	-1.66533e-16
39	-6.93889e-17	1.66533e-16	-2.08167e-17	-4.16334e-17	-9.02056e-17	-2.77556e-17	-2.77556e-17	5.55112e-17	0.037037	-9.02056e-17	0	-1.14492e-16	1.11022e-16	2.77556e-17	-1.45717e-16	1.94289e-16	0	1.38778e-16	1.38778e-16	1.11022e-16	-1.94289e-16	-3.46945e-17	-2.08167e-17	2.08167e-17	0	-1.8735e-16	-9.71445e-17	-1.66533e-16
40	-6.93889e-17	1.66533e-16	-2.08167e-17	-4.16334e-17	-9.02056e-17	-2.77556e-17	-2.77556e-17	5.55112e-17	0.037037	-9.02056e-17	0	-1.14492e-16	1.11022e-16	2.77556e-17	-1.45717e-16	1.94289e-16	0	1.38778e-16	1.38778e-16	1.11022e-16	-1.94289e-16	-3.46945e-17	-2.08167e-17	2.08167e-17	0	-1.8735e-16	-9.71445e-17	-1.66533e-16
41	-6.93889e-17	1.66533e-16	-2.08167e-17	-4.16334e-17	-9.02056e-17	-2.77556e-17	-2.77556e-17	5.55112e-17	0.037037	-9.02056e-17	0	-1.14492e-16	1.11022e-16	2.77556e-17	-1.45717e-16	1.94289e-16	0	1.38778e-16	1.38778e-16	1.11022e-16	-1.94289e-16	-3.46945e-17	-2.08167e-17	2.08167e-17	0	-1.8735e-16	-9.71445e-17	-1.66533e-16
42	-6.93889e-17	1.66533e-16	-2.08167e-17	-4.16334e-17	-9.02056e-17	-2.77556e-17	-2.77556e-17	5.55112e-17	0.037037	-9.02056e-17	0	-1.14492e-16	1.11022e-16	2.77556e-17	-1.45717e-16	1.94289e-16	0	1.38778e-16	1.38778e-16	1.11022e-16	-1.94289e-16	-3.46945e-17	-2.08167e-17	2.08167e-17	0	-1.8735e-16	-9.71445e-17	-1.66533e-16
43	-6.93889e-17	1.66533e-16	-2.08167e-17	-4.16334e-17	-9.02056e-17	-2.77556e-17	-2.77556e-17	5.55112e-17	0.037037	-9.02056e-17	0	-1.14492e-16	1.11022e-16	2.77556e-17	-1.45717e-16	1.94289e-16	0	1.38778e-16	1.38778e-16	1.11022e-16	-1.94289e-16	-3.46945e-17	-2.08167e-17	2.08167e-17	0	-1.8735e-16	-9.71445e-17	-1.66533e-16
44	-6.93889e-17	1.66533e-16	-2.08167e-17	-4.16334e-17	-9.02056e-17	-2.77556e-17	-2.77556e-17	5.55112e-17	0.037037	-9.02056e-17	0	-1.14492e-16	1.11022e-16	2.77556e-17	-1.45717e-16	1.94289e-16	0	1.38778e-16	1.38778e-16	1.11022e-16	-1.94289e-16	-3.46945e-17	-2.08167e-17	2.08167e-17	0	-1.8735e-16	-9.71445e-17	-1.66533e-16
45	-6.93889e-17	1.66533e-16	-2.08167e-17	-4.16334e-17	-9.02056e-17	-2.77556e-17	-2.77556e-17	5.55112e-17	0.037037	-9.02056e-17	0	-1.14492e-16	1.11022e-16	2.77556e-17	-1.45717e-16	1.94289e-16	0	1.38778e-16	1.38778e-16	1.11022e-16	-1.94289e-16	-3.46945e-17	-2.08167e-17	2.08167e-17	0	-1.8735e-16	-9.71445e-17	-1.66533e-16
46	-6.93889e-17	1.66533e-16	-2.08167e-17	-4.16334e-17	-9.02056e-17	-2.77556e-17	-2.77556e-17	5.55112e-17	0.037037	-9.02056e-17	0	-1.14492e-16	1.11022e-16	2.77556e-17	-1.45717e-16	1.94289e-16	0	1.38778e-16	1.38778e-16	1.11022e-16	-1.94289e-16	-3.46945e-17	-2.08167e-17	2.08167e-17	0	-1.8735e-16	-9.71445e-17	-1.66533e-16
47	-6.93889e-17	1.66533e-16	-2.08167e-17	-4.16334e-17	-9.02056e-17	-2.77556e-17	-2.77556e-17	5.55112e-17	0.037037	-9.02056e-17	0	-1.14492e-16	1.11022e-16	2.77556e-17	-1.45717e-16	1.94289e-16	0	1.38778e-16	1.38778e-16	1.11022e-16	-1.94289e-16	-3.46945e-17	-2.08167e-17	2.08167e-17	0	-1.8735e-16	-9.71445e-17	-1.66533e-16
48	-6.93889e-17	1.66533e-16	-2.08167e-17	-4.16334e-17	-9.02056e-17	-2.77556e-17	-2.77556e-17	5.55112e-17	0.037037	-9.02056e-17	0	-1.14492e-16	1.11022e-16	2.77556e-17	-1.45717e-16	1.94289e-16	0	1.38778e-16	1.38778e-16	1.11022e-16	-1.94289e-16	-3.46945e-17	-2.08167e-17	2.08167e-17	0	-1.8735e-16	-9.71445e-17	-1.66533e-16
49	-6.93889e-17	1.66533e-16	-2.08167e-17	-4.16334e-17	-9.02056e-17	-2.77556e-17	-2.77556e-17	5.55112e-17	0.037037	-9.02056e-17	0	-1.14492e-16	1.11022e-16	2.77556e-17	-1.45717e-16	1.94289e-16	0	1.38778e-16	1.38778e-16	1.11022e-16	-1.94289e-16	-3.46945e-17	-2.08167e-17	2.08167e-17	0	-1.8735e-16	-9.71445e-17	-1.66533e-16
50	-6.93889e-17	1.66533e-16	-2.08167e-17	-4.16334e-17	-9.02056e-17	-2.77556e-17	-2.77556e-17	5.55112e-17	0.037037	-9.02056e-17	0	-1.14492e-16	1.11022e-16	2.77556e-17	-1.45717e-16	1.94289e-16	0	1.38778e-16	1.38778e-16	1.11022e-16	-1.94289e-16	-3.46945e-17	-2.08167e-17	2.08167e-17	0	-1.8735e-16	-9.71445e-17	-1.66533e-16

## Sheet: F6
Genotype	Di2	Di2	Di2	Di2	Di2	Di2	Di2	Di2	Di2	Di2	Di2	Di2	Di2	77s	77s	77s	77s	77s	77s	77s	77s	77s	77s	77s	77s	77s	77s	77s	77s	77s	77s
hour	Di2	Di2	Di2	Di2	Di2	Di2	Di2	Di2	Di2	Di2	Di2	Di2	Di2	77S	77S	77S	77S	77S0	77S0	77S1	77S1	77S1	77S1	77S2	77S2	77S3	77S3	77S3	7x7	7x7	7x7
1	1	1	1	1	1	1	1	1	1	1	1	1	1	1	1	1	1	1	1	1	1	1	1	1	1	1	1	1	1	1	1
2	1	1	1	1	1	1	1	1	1	1	1	1	1	1	1	1	1	1	1	1	1	1	1	1	1	1	1	1	1	1	1
3	1	1	1	1	1	1	1	1	1	1	1	1	1	1	1	1	1	1	1	1	1	1	1	1	1	1	1	1	1	1	1
4	1	1	1	1	1	1	1	1	1	1	1	1	1	1	1	1	1	1	1	1	1	1	1	1	1	1	1	1	1	1	1
5	1	1	1	1	1	1	1	1	1	1	1	1	1	1	1	1	1	1	1	1	1	1	1	1	1	1	1	1	1	1	1
6	1	1	1	1	1	1	1	1	1	1	1	1	1	1	1	1	1	1	1	1	1	1	1	1	1	1	1	1	1	1	1
7	1	1	1	1	1	1	1	1	1	1	1	1	1	1	1	1	1	1	1	1	1	1	1	1	1	1	1	1	1	1	1
8	1	1	1	1	1	1	1	1	1	1	1	1	1	1	1	1	1	1	1	1	1	1	1	1	1	1	1	1	1	1	1
9	1	1	1	1	1	1	1	1	1	1	1	1	1	1	1	1	1	1	1	1	1	1	0.969697	1	1	1	1	1	1	1	1
10	1	1	0.955556	1	1	1	0.96	1	1	1	1	1	0.965517	0.969697	1	1	1	1	1	1	1	1	0.969697	1	1	1	1	1	0.969697	1	1
11	0.956522	1	0.844444	0.983333	1	0.973684	0.9	1	1	1	1	1	0.965517	0.939394	0.971429	1	1	1	1	1	0.970588	1	0.969697	0.974359	1	0.977273	1	1	0.939394	1	1
12	0.913043	1	0.688889	0.966667	1	0.973684	0.82	0.978723	1	1	1	1	0.965517	0.909091	0.971429	1	1	0.973684	1	1	0.941176	1	0.969697	0.948718	1	0.954545	1	1	0.878788	1	1
13	0.869565	0.931818	0.6	0.95	1	0.947368	0.76	0.957447	0.978723	1	0.975	0.961538	0.965517	0.878788	0.971429	1	1	0.973684	1	0.913043	0.941176	1	0.939394	0.948718	1	0.954545	1	1	0.878788	1	1
14	0.782609	0.795455	0.488889	0.916667	0.96875	0.921053	0.68	0.914894	0.93617	0.977273	0.975	0.923077	0.965517	0.848485	0.971429	1	1	0.973684	1	0.826087	0.911765	1	0.939394	0.923077	1	0.954545	1	1	0.878788	1	0.970588
15	0.717391	0.681818	0.4	0.85	0.84375	0.842105	0.6	0.851064	0.93617	0.909091	0.925	0.884615	0.931034	0.818182	0.942857	1	0.972973	0.973684	1	0.695652	0.882353	1	0.939394	0.871795	1	0.954545	1	1	0.878788	1	0.970588
16	0.652174	0.522727	0.333333	0.716667	0.65625	0.710526	0.54	0.787234	0.914894	0.795455	0.825	0.807692	0.827586	0.787879	0.885714	1	0.918919	0.947368	0.944444	0.478261	0.852941	1	0.939394	0.820513	1	0.954545	1	1	0.878788	1	0.970588
17	0.521739	0.386364	0.2	0.6	0.5625	0.552632	0.4	0.680851	0.851064	0.75	0.75	0.788462	0.758621	0.727273	0.828571	0.973684	0.864865	0.894737	0.888889	0.391304	0.852941	1	0.939394	0.820513	1	0.931818	0.962963	1	0.818182	0.974359	0.970588
18	0.347826	0.272727	0.111111	0.483333	0.5	0.368421	0.28	0.489362	0.765957	0.681818	0.625	0.711538	0.655172	0.636364	0.771429	0.947368	0.810811	0.763158	0.833333	0.347826	0.794118	1	0.939394	0.820513	0.962963	0.886364	0.962963	0.972973	0.757576	0.974359	0.941176
19	0.217391	0.136364	0.0444444	0.35	0.34375	0.263158	0.2	0.361702	0.659574	0.545455	0.55	0.615385	0.568966	0.545455	0.657143	0.894737	0.756757	0.657895	0.722222	0.173913	0.705882	1	0.909091	0.74359	0.962963	0.818182	0.962963	0.918919	0.666667	0.974359	0.941176
20	0.130435	0.0681818	0.0222222	0.266667	0.21875	0.210526	0.12	0.297872	0.446809	0.386364	0.55	0.5	0.465517	0.454545	0.457143	0.815789	0.72973	0.5	0.611111	0.130435	0.529412	1	0.878788	0.692308	0.962963	0.681818	0.962963	0.783784	0.515152	0.948718	0.911765
21	0.0652174	0.0454545	9.02056e-17	0.183333	0.125	0.131579	0.08	0.191489	0.276596	0.272727	0.425	0.365385	0.344828	0.333333	0.342857	0.736842	0.648649	0.394737	0.5	0.0869565	0.352941	0.969697	0.787879	0.615385	0.925926	0.590909	0.962963	0.702703	0.393939	0.871795	0.882353
22	0.0434783	0.0227273	9.02056e-17	0.133333	0.09375	0.0526316	0.06	0.12766	0.170213	0.204545	0.375	0.25	0.206897	0.242424	0.257143	0.631579	0.540541	0.315789	0.388889	0.0434783	0.264706	0.909091	0.606061	0.512821	0.814815	0.545455	0.962963	0.621622	0.333333	0.769231	0.823529
23	0.0217391	1.04083e-16	9.02056e-17	0.0833333	0.0625	0.0526316	0.04	0.0425532	0.106383	0.113636	0.3	0.173077	0.155172	0.181818	0.171429	0.526316	0.405405	0.184211	0.277778	0.0434783	0.205882	0.848485	0.545455	0.410256	0.740741	0.386364	0.925926	0.567568	0.242424	0.717949	0.764706
24	2.22045e-16	1.04083e-16	9.02056e-17	0.0333333	0.03125	1.66533e-16	6.93889e-18	2.08167e-17	0.0638298	0.0909091	0.225	0.134615	0.12069	0.151515	0.114286	0.368421	0.297297	0.0789474	0.166667	1.11022e-16	0.147059	0.757576	0.515152	0.230769	0.666667	0.295455	0.851852	0.486486	0.151515	0.641026	0.647059
25	2.22045e-16	1.04083e-16	9.02056e-17	0.0166667	0.03125	1.66533e-16	6.93889e-18	2.08167e-17	0.0425532	0.0454545	0.15	0.0961538	0.0862069	0.121212	0.0571429	0.289474	0.216216	0.0526316	0.111111	1.11022e-16	0.0588235	0.636364	0.393939	0.179487	0.518519	0.159091	0.703704	0.405405	0.0909091	0.564103	0.529412
26	2.22045e-16	1.04083e-16	9.02056e-17	-9.02056e-17	0	1.66533e-16	6.93889e-18	2.08167e-17	0.0425532	0.0454545	0.1	0.0769231	0.0689655	0.0606061	0.0285714	0.263158	0.162162	2.22045e-16	0.111111	1.11022e-16	-1.94289e-16	0.515152	0.333333	0.153846	0.444444	0.0681818	0.592593	0.324324	0.0606061	0.461538	0.441176
27	2.22045e-16	1.04083e-16	9.02056e-17	-9.02056e-17	0	1.66533e-16	6.93889e-18	2.08167e-17	0.0212766	0.0227273	0.075	0.0192308	0.0344828	0.030303	0.0285714	0.210526	0.108108	2.22045e-16	0.111111	1.11022e-16	-1.94289e-16	0.333333	0.242424	0.102564	0.333333	0.0454545	0.481481	0.27027	0.0606061	0.25641	0.294118
28	2.22045e-16	1.04083e-16	9.02056e-17	-9.02056e-17	0	1.66533e-16	6.93889e-18	2.08167e-17	-2.08167e-17	8.32667e-17	0.025	0.0192308	0.0172414	1.38778e-16	-1.249e-16	0.184211	0.0540541	2.22045e-16	0.0555556	1.11022e-16	-1.94289e-16	0.212121	0.121212	0.0769231	0.148148	0.0227273	0.333333	0.162162	0.030303	0.153846	0.235294
29	2.22045e-16	1.04083e-16	9.02056e-17	-9.02056e-17	0	1.66533e-16	6.93889e-18	2.08167e-17	-2.08167e-17	8.32667e-17	6.93889e-18	-9.71445e-17	1.38778e-16	1.38778e-16	-1.249e-16	0.157895	0.0540541	2.22045e-16	0.0555556	1.11022e-16	-1.94289e-16	0.181818	0.0909091	0.0512821	0.148148	1.8735e-16	0.222222	0.0810811	1.94289e-16	0.128205	0.176471
30	2.22045e-16	1.04083e-16	9.02056e-17	-9.02056e-17	0	1.66533e-16	6.93889e-18	2.08167e-17	-2.08167e-17	8.32667e-17	6.93889e-18	-9.71445e-17	1.38778e-16	1.38778e-16	-1.249e-16	0.105263	0.027027	2.22045e-16	-1.38778e-16	1.11022e-16	-1.94289e-16	0.151515	0.0909091	0.025641	0.111111	1.8735e-16	0.148148	0.027027	1.94289e-16	0.0769231	0.147059
31	2.22045e-16	1.04083e-16	9.02056e-17	-9.02056e-17	0	1.66533e-16	6.93889e-18	2.08167e-17	-2.08167e-17	8.32667e-17	6.93889e-18	-9.71445e-17	1.38778e-16	1.38778e-16	-1.249e-16	0.0789474	0	2.22045e-16	-1.38778e-16	1.11022e-16	-1.94289e-16	0.0909091	0.0606061	-1.31839e-16	0.037037	1.8735e-16	0.111111	0.027027	1.94289e-16	0.0512821	0.117647
32	2.22045e-16	1.04083e-16	9.02056e-17	-9.02056e-17	0	1.66533e-16	6.93889e-18	2.08167e-17	-2.08167e-17	8.32667e-17	6.93889e-18	-9.71445e-17	1.38778e-16	1.38778e-16	-1.249e-16	0.0526316	0	2.22045e-16	-1.38778e-16	1.11022e-16	-1.94289e-16	0.030303	0.030303	-1.31839e-16	1.11022e-16	1.8735e-16	0.037037	-1.66533e-16	1.94289e-16	4.85723e-17	0.0588235
33	2.22045e-16	1.04083e-16	9.02056e-17	-9.02056e-17	0	1.66533e-16	6.93889e-18	2.08167e-17	-2.08167e-17	8.32667e-17	6.93889e-18	-9.71445e-17	1.38778e-16	1.38778e-16	-1.249e-16	0.0263158	0	2.22045e-16	-1.38778e-16	1.11022e-16	-1.94289e-16	8.32667e-17	1.94289e-16	-1.31839e-16	1.11022e-16	1.8735e-16	2.22045e-16	-1.66533e-16	1.94289e-16	4.85723e-17	0.0588235
34	2.22045e-16	1.04083e-16	9.02056e-17	-9.02056e-17	0	1.66533e-16	6.93889e-18	2.08167e-17	-2.08167e-17	8.32667e-17	6.93889e-18	-9.71445e-17	1.38778e-16	1.38778e-16	-1.249e-16	1.66533e-16	0	2.22045e-16	-1.38778e-16	1.11022e-16	-1.94289e-16	8.32667e-17	1.94289e-16	-1.31839e-16	1.11022e-16	1.8735e-16	2.22045e-16	-1.66533e-16	1.94289e-16	4.85723e-17	0.0294118
35	2.22045e-16	1.04083e-16	9.02056e-17	-9.02056e-17	0	1.66533e-16	6.93889e-18	2.08167e-17	-2.08167e-17	8.32667e-17	6.93889e-18	-9.71445e-17	1.38778e-16	1.38778e-16	-1.249e-16	1.66533e-16	0	2.22045e-16	-1.38778e-16	1.11022e-16	-1.94289e-16	8.32667e-17	1.94289e-16	-1.31839e-16	1.11022e-16	1.8735e-16	2.22045e-16	-1.66533e-16	1.94289e-16	4.85723e-17	-1.94289e-16
36	2.22045e-16	1.04083e-16	9.02056e-17	-9.02056e-17	0	1.66533e-16	6.93889e-18	2.08167e-17	-2.08167e-17	8.32667e-17	6.93889e-18	-9.71445e-17	1.38778e-16	1.38778e-16	-1.249e-16	1.66533e-16	0	2.22045e-16	-1.38778e-16	1.11022e-16	-1.94289e-16	8.32667e-17	1.94289e-16	-1.31839e-16	1.11022e-16	1.8735e-16	2.22045e-16	-1.66533e-16	1.94289e-16	4.85723e-17	-1.94289e-16
37	2.22045e-16	1.04083e-16	9.02056e-17	-9.02056e-17	0	1.66533e-16	6.93889e-18	2.08167e-17	-2.08167e-17	8.32667e-17	6.93889e-18	-9.71445e-17	1.38778e-16	1.38778e-16	-1.249e-16	1.66533e-16	0	2.22045e-16	-1.38778e-16	1.11022e-16	-1.94289e-16	8.32667e-17	1.94289e-16	-1.31839e-16	1.11022e-16	1.8735e-16	2.22045e-16	-1.66533e-16	1.94289e-16	4.85723e-17	-1.94289e-16
38	2.22045e-16	1.04083e-16	9.02056e-17	-9.02056e-17	0	1.66533e-16	6.93889e-18	2.08167e-17	-2.08167e-17	8.32667e-17	6.93889e-18	-9.71445e-17	1.38778e-16	1.38778e-16	-1.249e-16	1.66533e-16	0	2.22045e-16	-1.38778e-16	1.11022e-16	-1.94289e-16	8.32667e-17	1.94289e-16	-1.31839e-16	1.11022e-16	1.8735e-16	2.22045e-16	-1.66533e-16	1.94289e-16	4.85723e-17	-1.94289e-16
39	2.22045e-16	1.04083e-16	9.02056e-17	-9.02056e-17	0	1.66533e-16	6.93889e-18	2.08167e-17	-2.08167e-17	8.32667e-17	6.93889e-18	-9.71445e-17	1.38778e-16	1.38778e-16	-1.249e-16	1.66533e-16	0	2.22045e-16	-1.38778e-16	1.11022e-16	-1.94289e-16	8.32667e-17	1.94289e-16	-1.31839e-16	1.11022e-16	1.8735e-16	2.22045e-16	-1.66533e-16	1.94289e-16	4.85723e-17	-1.94289e-16
40	2.22045e-16	1.04083e-16	9.02056e-17	-9.02056e-17	0	1.66533e-16	6.93889e-18	2.08167e-17	-2.08167e-17	8.32667e-17	6.93889e-18	-9.71445e-17	1.38778e-16	1.38778e-16	-1.249e-16	1.66533e-16	0	2.22045e-16	-1.38778e-16	1.11022e-16	-1.94289e-16	8.32667e-17	1.94289e-16	-1.31839e-16	1.11022e-16	1.8735e-16	2.22045e-16	-1.66533e-16	1.94289e-16	4.85723e-17	-1.94289e-16
41	2.22045e-16	1.04083e-16	9.02056e-17	-9.02056e-17	0	1.66533e-16	6.93889e-18	2.08167e-17	-2.08167e-17	8.32667e-17	6.93889e-18	-9.71445e-17	1.38778e-16	1.38778e-16	-1.249e-16	1.66533e-16	0	2.22045e-16	-1.38778e-16	1.11022e-16	-1.94289e-16	8.32667e-17	1.94289e-16	-1.31839e-16	1.11022e-16	1.8735e-16	2.22045e-16	-1.66533e-16	1.94289e-16	4.85723e-17	-1.94289e-16
42	2.22045e-16	1.04083e-16	9.02056e-17	-9.02056e-17	0	1.66533e-16	6.93889e-18	2.08167e-17	-2.08167e-17	8.32667e-17	6.93889e-18	-9.71445e-17	1.38778e-16	1.38778e-16	-1.249e-16	1.66533e-16	0	2.22045e-16	-1.38778e-16	1.11022e-16	-1.94289e-16	8.32667e-17	1.94289e-16	-1.31839e-16	1.11022e-16	1.8735e-16	2.22045e-16	-1.66533e-16	1.94289e-16	4.85723e-17	-1.94289e-16
43	2.22045e-16	1.04083e-16	9.02056e-17	-9.02056e-17	0	1.66533e-16	6.93889e-18	2.08167e-17	-2.08167e-17	8.32667e-17	6.93889e-18	-9.71445e-17	1.38778e-16	1.38778e-16	-1.249e-16	1.66533e-16	0	2.22045e-16	-1.38778e-16	1.11022e-16	-1.94289e-16	8.32667e-17	1.94289e-16	-1.31839e-16	1.11022e-16	1.8735e-16	2.22045e-16	-1.66533e-16	1.94289e-16	4.85723e-17	-1.94289e-16
44	2.22045e-16	1.04083e-16	9.02056e-17	-9.02056e-17	0	1.66533e-16	6.93889e-18	2.08167e-17	-2.08167e-17	8.32667e-17	6.93889e-18	-9.71445e-17	1.38778e-16	1.38778e-16	-1.249e-16	1.66533e-16	0	2.22045e-16	-1.38778e-16	1.11022e-16	-1.94289e-16	8.32667e-17	1.94289e-16	-1.31839e-16	1.11022e-16	1.8735e-16	2.22045e-16	-1.66533e-16	1.94289e-16	4.85723e-17	-1.94289e-16
45	2.22045e-16	1.04083e-16	9.02056e-17	-9.02056e-17	0	1.66533e-16	6.93889e-18	2.08167e-17	-2.08167e-17	8.32667e-17	6.93889e-18	-9.71445e-17	1.38778e-16	1.38778e-16	-1.249e-16	1.66533e-16	0	2.22045e-16	-1.38778e-16	1.11022e-16	-1.94289e-16	8.32667e-17	1.94289e-16	-1.31839e-16	1.11022e-16	1.8735e-16	2.22045e-16	-1.66533e-16	1.94289e-16	4.85723e-17	-1.94289e-16
46	2.22045e-16	1.04083e-16	9.02056e-17	-9.02056e-17	0	1.66533e-16	6.93889e-18	2.08167e-17	-2.08167e-17	8.32667e-17	6.93889e-18	-9.71445e-17	1.38778e-16	1.38778e-16	-1.249e-16	1.66533e-16	0	2.22045e-16	-1.38778e-16	1.11022e-16	-1.94289e-16	8.32667e-17	1.94289e-16	-1.31839e-16	1.11022e-16	1.8735e-16	2.22045e-16	-1.66533e-16	1.94289e-16	4.85723e-17	-1.94289e-16
47	2.22045e-16	1.04083e-16	9.02056e-17	-9.02056e-17	0	1.66533e-16	6.93889e-18	2.08167e-17	-2.08167e-17	8.32667e-17	6.93889e-18	-9.71445e-17	1.38778e-16	1.38778e-16	-1.249e-16	1.66533e-16	0	2.22045e-16	-1.38778e-16	1.11022e-16	-1.94289e-16	8.32667e-17	1.94289e-16	-1.31839e-16	1.11022e-16	1.8735e-16	2.22045e-16	-1.66533e-16	1.94289e-16	4.85723e-17	-1.94289e-16
48	2.22045e-16	1.04083e-16	9.02056e-17	-9.02056e-17	0	1.66533e-16	6.93889e-18	2.08167e-17	-2.08167e-17	8.32667e-17	6.93889e-18	-9.71445e-17	1.38778e-16	1.38778e-16	-1.249e-16	1.66533e-16	0	2.22045e-16	-1.38778e-16	1.11022e-16	-1.94289e-16	8.32667e-17	1.94289e-16	-1.31839e-16	1.11022e-16	1.8735e-16	2.22045e-16	-1.66533e-16	1.94289e-16	4.85723e-17	-1.94289e-16
49	2.22045e-16	1.04083e-16	9.02056e-17	-9.02056e-17	0	1.66533e-16	6.93889e-18	2.08167e-17	-2.08167e-17	8.32667e-17	6.93889e-18	-9.71445e-17	1.38778e-16	1.38778e-16	-1.249e-16	1.66533e-16	0	2.22045e-16	-1.38778e-16	1.11022e-16	-1.94289e-16	8.32667e-17	1.94289e-16	-1.31839e-16	1.11022e-16	1.8735e-16	2.22045e-16	-1.66533e-16	1.94289e-16	4.85723e-17	-1.94289e-16
50	2.22045e-16	1.04083e-16	9.02056e-17	-9.02056e-17	0	1.66533e-16	6.93889e-18	2.08167e-17	-2.08167e-17	8.32667e-17	6.93889e-18	-9.71445e-17	1.38778e-16	1.38778e-16	-1.249e-16	1.66533e-16	0	2.22045e-16	-1.38778e-16	1.11022e-16	-1.94289e-16	8.32667e-17	1.94289e-16	-1.31839e-16	1.11022e-16	1.8735e-16	2.22045e-16	-1.66533e-16	1.94289e-16	4.85723e-17	-1.94289e-16
