# Supplementary material for: Desiccation resistance: effect of cuticular hydrocarbons and water content in Drosophila melanogaster adults
Source: PeerJ. 2018 Feb 12;6:e4318. doi: 10.7717/peerj.4318 (PMC5813593; doi:10.7717/peerj.4318)
Supplement: Data S1 [file peerj-06-4318-s008.zip › Raw Datamodified/Raw_Data_Fig_3_Females_Survival_F18_F57.xlsx]

## Sheet: F18
Genotype	Di2	Di2	Di2	Di2	77s	77s	77s	77s	77s	77s	77s	77s	77s	77s	77s	77s	77s	77s	77s	77s	77s	77s	77s	77s	77s	77s	77s	77s	77s	77s
hour
1	1	1	1	1	1	1	1	1	1	1	1	1	1	1	1	1	1	1	1	1	1	1	1	1	1	1	1	1	1	1
2	1	1	0.979592	1	1	1	1	1	1	1	1	1	1	1	1	1	1	1	1	1	1	1	1	1	1	1	1	1	1	1
3	1	1	0.979592	1	1	1	1	1	1	1	1	1	1	1	1	1	1	1	1	1	1	1	1	1	1	1	1	1	1	1
4	1	1	0.979592	1	1	1	1	1	1	1	1	1	1	1	1	1	1	1	1	1	1	1	1	1	1	1	1	1	1	1
5	1	1	0.979592	1	1	1	1	1	1	1	1	1	1	1	1	1	1	1	1	1	1	1	1	1	1	1	1	1	1	0.969697
6	1	1	0.979592	1	1	1	1	1	1	1	1	1	1	1	1	1	1	1	1	1	1	1	1	1	1	1	1	1	1	0.969697
7	1	1	0.979592	0.975	1	1	1	1	1	1	1	1	1	1	1	1	1	1	1	1	1	1	1	1	1	0.967742	1	1	0.978723	0.969697
8	1	1	0.959184	0.975	1	1	0.98	1	1	1	1	1	1	1	1	1	1	1	1	1	1	1	1	1	1	0.967742	1	1	0.978723	0.969697
9	1	1	0.938776	0.95	1	1	0.96	1	1	1	1	1	1	1	1	1	1	1	1	1	1	1	1	1	1	0.935484	1	1	0.978723	0.969697
10	1	1	0.918367	0.925	1	1	0.94	0.974359	1	0.964286	0.964286	1	1	1	0.974359	1	1	1	0.979167	1	1	1	1	1	1	0.935484	1	0.978261	0.978723	0.969697
11	1	1	0.897959	0.9	0.941176	1	0.92	0.974359	1	0.964286	0.964286	1	1	1	0.974359	1	1	1	0.979167	1	1	1	1	0.975	1	0.935484	1	0.978261	0.978723	0.969697
12	1	0.970588	0.877551	0.9	0.941176	0.979592	0.92	0.974359	1	0.964286	0.964286	1	1	1	0.974359	0.964286	1	1	0.979167	1	1	1	1	0.975	1	0.903226	1	0.978261	0.978723	0.969697
13	1	0.970588	0.877551	0.8	0.882353	0.979592	0.9	0.974359	1	0.964286	0.964286	1	1	1	0.923077	0.964286	1	1	0.979167	1	1	1	0.95	0.975	1	0.903226	1	0.978261	0.978723	0.969697
14	1	0.941176	0.857143	0.725	0.882353	0.959184	0.82	0.974359	1	0.964286	0.964286	1	1	1	0.897436	0.964286	1	1	0.979167	1	1	1	0.95	0.975	0.967742	0.903226	1	0.978261	0.957447	0.969697
15	1	0.941176	0.816327	0.725	0.882353	0.877551	0.82	0.897436	1	0.964286	0.928571	1	1	1	0.897436	0.964286	1	1	0.979167	1	1	1	0.95	0.975	0.967742	0.903226	1	0.956522	0.957447	0.969697
16	1	0.941176	0.77551	0.6	0.882353	0.857143	0.76	0.897436	1	0.928571	0.928571	1	1	0.97561	0.871795	0.964286	1	1	0.979167	1	1	1	0.925	0.95	0.967742	0.83871	1	0.956522	0.93617	0.969697
17	1	0.852941	0.632653	0.5	0.823529	0.77551	0.62	0.897436	1	0.928571	0.928571	1	1	0.95122	0.871795	0.964286	1	1	0.979167	0.97561	1	0.933333	0.925	0.85	0.935484	0.774194	1	0.934783	0.914894	0.969697
18	0.974359	0.852941	0.591837	0.475	0.823529	0.77551	0.56	0.871795	0.833333	0.928571	0.928571	1	0.941176	0.95122	0.871795	0.964286	1	0.973684	0.979167	0.97561	1	0.933333	0.925	0.8	0.935484	0.709677	1	0.891304	0.893617	0.939394
19	0.897436	0.852941	0.367347	0.375	0.764706	0.77551	0.48	0.846154	0.833333	0.892857	0.928571	1	0.882353	0.926829	0.820513	0.928571	1	0.973684	0.958333	0.97561	0.96	0.666667	0.875	0.75	0.903226	0.645161	1	0.891304	0.787234	0.878788
20	0.794872	0.705882	0.326531	0.25	0.764706	0.693878	0.48	0.820513	0.833333	0.821429	0.928571	1	0.882353	0.902439	0.820513	0.928571	1	0.973684	0.958333	0.97561	0.96	0.6	0.75	0.725	0.83871	0.580645	0.846154	0.804348	0.702128	0.848485
21	0.74359	0.441176	0.326531	0.175	0.705882	0.653061	0.46	0.794872	0.833333	0.821429	0.892857	1	0.882353	0.853659	0.794872	0.928571	1	0.921053	0.958333	0.902439	0.88	0.533333	0.7	0.7	0.83871	0.516129	0.769231	0.76087	0.638298	0.848485
22	0.641026	0.382353	0.142857	0.075	0.705882	0.510204	0.32	0.564103	0.75	0.785714	0.75	1	0.882353	0.853659	0.794872	0.857143	1	0.921053	0.895833	0.853659	0.84	0.533333	0.6	0.625	0.709677	0.451613	0.461538	0.673913	0.531915	0.787879
23	0.615385	0.176471	0.102041	0.05	0.647059	0.469388	0.3	0.538462	0.666667	0.785714	0.714286	1	0.764706	0.731707	0.769231	0.821429	0.909091	0.921053	0.895833	0.780488	0.8	0.533333	0.5	0.4	0.677419	0.387097	0.461538	0.586957	0.425532	0.727273
24	0.461538	0.147059	0.0816327	0.025	0.588235	0.408163	0.2	0.435897	0.666667	0.714286	0.571429	0.909091	0.647059	0.658537	0.74359	0.75	0.909091	0.868421	0.875	0.707317	0.68	0.333333	0.375	0.375	0.483871	0.193548	0.230769	0.521739	0.319149	0.606061
25	0.435897	0.117647	0.0816327	0.025	0.411765	0.346939	0.16	0.384615	0.583333	0.464286	0.5	0.909091	0.588235	0.609756	0.564103	0.714286	0.818182	0.815789	0.833333	0.658537	0.6	0.266667	0.225	0.35	0.354839	0.193548	0.230769	0.5	0.234043	0.484848
26	0.358974	0.0882353	0.0612245	-2.08167e-17	0.352941	0.22449	0.12	0.307692	0.416667	0.392857	0.464286	0.818182	0.411765	0.487805	0.512821	0.678571	0.727273	0.763158	0.770833	0.585366	0.56	0.2	0.2	0.25	0.225806	0.16129	0.153846	0.391304	0.191489	0.424242
27	0.333333	0.0882353	0.0408163	-2.08167e-17	0.235294	0.183673	0.1	0.153846	0.166667	0.321429	0.392857	0.636364	0.411765	0.414634	0.384615	0.607143	0.545455	0.763158	0.729167	0.487805	0.52	0.133333	0.15	0.225	0.129032	0.0967742	-1.11022e-16	0.26087	0.12766	0.333333
28	0.282051	0.0294118	0.0204082	-2.08167e-17	0.0588235	0.163265	0.08	0.0512821	0.166667	0.25	0.321429	0.454545	0.294118	0.365854	0.307692	0.5	0.272727	0.736842	0.666667	0.341463	0.44	0.133333	0.1	0.125	0.0967742	0.0967742	-1.11022e-16	0.217391	0.0851064	0.242424
29	0.205128	0.0294118	-2.28983e-16	-2.08167e-17	-1.52656e-16	0.0816327	0.06	0.025641	0.0833333	0.142857	0.25	0.363636	0.176471	0.341463	0.282051	0.392857	0.272727	0.684211	0.583333	0.268293	0.36	0.0666667	0.05	0.075	0.0967742	0.0645161	-1.11022e-16	0.195652	0.0851064	0.181818
30	0.128205	-9.02056e-17	-2.28983e-16	-2.08167e-17	-1.52656e-16	0.0204082	0.04	0.025641	0.0833333	0.0714286	0.142857	0.272727	0.0588235	0.292683	0.230769	0.285714	0.272727	0.631579	0.5	0.219512	0.24	1.38778e-16	0.025	0.075	0.0645161	0.0322581	-1.11022e-16	0.173913	0.0638298	0.121212
31	0.0769231	-9.02056e-17	-2.28983e-16	-2.08167e-17	-1.52656e-16	-8.67362e-17	0.04	-2.08167e-16	-2.77556e-17	0.0714286	0.0714286	0.181818	0.0588235	0.219512	0.179487	0.25	0.181818	0.631579	0.416667	0.195122	0.16	1.38778e-16	0.025	0.025	0.0322581	0.0322581	-1.11022e-16	0.108696	0.0425532	0.0909091
32	0.0512821	-9.02056e-17	-2.28983e-16	-2.08167e-17	-1.52656e-16	-8.67362e-17	0.04	-2.08167e-16	-2.77556e-17	0.0357143	0.0357143	0.0909091	0.0588235	0.146341	0.128205	0.178571	0.181818	0.605263	0.354167	0.146341	0.12	1.38778e-16	-9.71445e-17	-1.45717e-16	1.94289e-16	4.44089e-16	-1.11022e-16	0.0652174	0.0212766	0.0606061
33	0.0512821	-9.02056e-17	-2.28983e-16	-2.08167e-17	-1.52656e-16	-8.67362e-17	0.04	-2.08167e-16	-2.77556e-17	0.0357143	0.0357143	-1.38778e-16	-1.52656e-16	0.097561	0.128205	0.107143	0.0909091	0.578947	0.270833	0.121951	0.04	1.38778e-16	-9.71445e-17	-1.45717e-16	1.94289e-16	4.44089e-16	-1.11022e-16	0.0217391	-2.15106e-16	0.0606061
34	0.025641	-9.02056e-17	-2.28983e-16	-2.08167e-17	-1.52656e-16	-8.67362e-17	0.02	-2.08167e-16	-2.77556e-17	2.22045e-16	1.11022e-16	-1.38778e-16	-1.52656e-16	0.0731707	0.0769231	0.107143	0.0909091	0.5	0.208333	0.0731707	-1.45717e-16	1.38778e-16	-9.71445e-17	-1.45717e-16	1.94289e-16	4.44089e-16	-1.11022e-16	0.0217391	-2.15106e-16	0.030303
35	-1.17961e-16	-9.02056e-17	-2.28983e-16	-2.08167e-17	-1.52656e-16	-8.67362e-17	0.02	-2.08167e-16	-2.77556e-17	2.22045e-16	1.11022e-16	-1.38778e-16	-1.52656e-16	0.0487805	0.0512821	0.0714286	-2.77556e-17	0.421053	0.1875	0.0731707	-1.45717e-16	1.38778e-16	-9.71445e-17	-1.45717e-16	1.94289e-16	4.44089e-16	-1.11022e-16	0.0217391	-2.15106e-16	0.030303
36	-1.17961e-16	-9.02056e-17	-2.28983e-16	-2.08167e-17	-1.52656e-16	-8.67362e-17	-4.85723e-17	-2.08167e-16	-2.77556e-17	2.22045e-16	1.11022e-16	-1.38778e-16	-1.52656e-16	0.0243902	0.025641	0.0357143	-2.77556e-17	0.315789	0.166667	0.0243902	-1.45717e-16	1.38778e-16	-9.71445e-17	-1.45717e-16	1.94289e-16	4.44089e-16	-1.11022e-16	0.0217391	-2.15106e-16	0.030303
37	-1.17961e-16	-9.02056e-17	-2.28983e-16	-2.08167e-17	-1.52656e-16	-8.67362e-17	-4.85723e-17	-2.08167e-16	-2.77556e-17	2.22045e-16	1.11022e-16	-1.38778e-16	-1.52656e-16	0.0243902	0.025641	0.0357143	-2.77556e-17	0.315789	0.145833	0.0243902	-1.45717e-16	1.38778e-16	-9.71445e-17	-1.45717e-16	1.94289e-16	4.44089e-16	-1.11022e-16	2.77556e-16	-2.15106e-16	2.498e-16
38	-1.17961e-16	-9.02056e-17	-2.28983e-16	-2.08167e-17	-1.52656e-16	-8.67362e-17	-4.85723e-17	-2.08167e-16	-2.77556e-17	2.22045e-16	1.11022e-16	-1.38778e-16	-1.52656e-16	0.0243902	-2.28983e-16	0.0357143	-2.77556e-17	0.289474	0.104167	7.63278e-17	-1.45717e-16	1.38778e-16	-9.71445e-17	-1.45717e-16	1.94289e-16	4.44089e-16	-1.11022e-16	2.77556e-16	-2.15106e-16	2.498e-16
39	-1.17961e-16	-9.02056e-17	-2.28983e-16	-2.08167e-17	-1.52656e-16	-8.67362e-17	-4.85723e-17	-2.08167e-16	-2.77556e-17	2.22045e-16	1.11022e-16	-1.38778e-16	-1.52656e-16	-1.59595e-16	-2.28983e-16	2.35922e-16	-2.77556e-17	0.236842	0.0833333	7.63278e-17	-1.45717e-16	1.38778e-16	-9.71445e-17	-1.45717e-16	1.94289e-16	4.44089e-16	-1.11022e-16	2.77556e-16	-2.15106e-16	2.498e-16
40	-1.17961e-16	-9.02056e-17	-2.28983e-16	-2.08167e-17	-1.52656e-16	-8.67362e-17	-4.85723e-17	-2.08167e-16	-2.77556e-17	2.22045e-16	1.11022e-16	-1.38778e-16	-1.52656e-16	-1.59595e-16	-2.28983e-16	2.35922e-16	-2.77556e-17	0.236842	0.0833333	7.63278e-17	-1.45717e-16	1.38778e-16	-9.71445e-17	-1.45717e-16	1.94289e-16	4.44089e-16	-1.11022e-16	2.77556e-16	-2.15106e-16	2.498e-16
41	-1.17961e-16	-9.02056e-17	-2.28983e-16	-2.08167e-17	-1.52656e-16	-8.67362e-17	-4.85723e-17	-2.08167e-16	-2.77556e-17	2.22045e-16	1.11022e-16	-1.38778e-16	-1.52656e-16	-1.59595e-16	-2.28983e-16	2.35922e-16	-2.77556e-17	0.210526	0.0625	7.63278e-17	-1.45717e-16	1.38778e-16	-9.71445e-17	-1.45717e-16	1.94289e-16	4.44089e-16	-1.11022e-16	2.77556e-16	-2.15106e-16	2.498e-16
42	-1.17961e-16	-9.02056e-17	-2.28983e-16	-2.08167e-17	-1.52656e-16	-8.67362e-17	-4.85723e-17	-2.08167e-16	-2.77556e-17	2.22045e-16	1.11022e-16	-1.38778e-16	-1.52656e-16	-1.59595e-16	-2.28983e-16	2.35922e-16	-2.77556e-17	0.210526	0.0625	7.63278e-17	-1.45717e-16	1.38778e-16	-9.71445e-17	-1.45717e-16	1.94289e-16	4.44089e-16	-1.11022e-16	2.77556e-16	-2.15106e-16	2.498e-16
43	-1.17961e-16	-9.02056e-17	-2.28983e-16	-2.08167e-17	-1.52656e-16	-8.67362e-17	-4.85723e-17	-2.08167e-16	-2.77556e-17	2.22045e-16	1.11022e-16	-1.38778e-16	-1.52656e-16	-1.59595e-16	-2.28983e-16	2.35922e-16	-2.77556e-17	0.184211	0.0416667	7.63278e-17	-1.45717e-16	1.38778e-16	-9.71445e-17	-1.45717e-16	1.94289e-16	4.44089e-16	-1.11022e-16	2.77556e-16	-2.15106e-16	2.498e-16
44	-1.17961e-16	-9.02056e-17	-2.28983e-16	-2.08167e-17	-1.52656e-16	-8.67362e-17	-4.85723e-17	-2.08167e-16	-2.77556e-17	2.22045e-16	1.11022e-16	-1.38778e-16	-1.52656e-16	-1.59595e-16	-2.28983e-16	2.35922e-16	-2.77556e-17	0.184211	0.0416667	7.63278e-17	-1.45717e-16	1.38778e-16	-9.71445e-17	-1.45717e-16	1.94289e-16	4.44089e-16	-1.11022e-16	2.77556e-16	-2.15106e-16	2.498e-16
45	-1.17961e-16	-9.02056e-17	-2.28983e-16	-2.08167e-17	-1.52656e-16	-8.67362e-17	-4.85723e-17	-2.08167e-16	-2.77556e-17	2.22045e-16	1.11022e-16	-1.38778e-16	-1.52656e-16	-1.59595e-16	-2.28983e-16	2.35922e-16	-2.77556e-17	0.157895	0.0416667	7.63278e-17	-1.45717e-16	1.38778e-16	-9.71445e-17	-1.45717e-16	1.94289e-16	4.44089e-16	-1.11022e-16	2.77556e-16	-2.15106e-16	2.498e-16
46	-1.17961e-16	-9.02056e-17	-2.28983e-16	-2.08167e-17	-1.52656e-16	-8.67362e-17	-4.85723e-17	-2.08167e-16	-2.77556e-17	2.22045e-16	1.11022e-16	-1.38778e-16	-1.52656e-16	-1.59595e-16	-2.28983e-16	2.35922e-16	-2.77556e-17	0.105263	0.0208333	7.63278e-17	-1.45717e-16	1.38778e-16	-9.71445e-17	-1.45717e-16	1.94289e-16	4.44089e-16	-1.11022e-16	2.77556e-16	-2.15106e-16	2.498e-16
47	-1.17961e-16	-9.02056e-17	-2.28983e-16	-2.08167e-17	-1.52656e-16	-8.67362e-17	-4.85723e-17	-2.08167e-16	-2.77556e-17	2.22045e-16	1.11022e-16	-1.38778e-16	-1.52656e-16	-1.59595e-16	-2.28983e-16	2.35922e-16	-2.77556e-17	0.0526316	-2.08167e-17	7.63278e-17	-1.45717e-16	1.38778e-16	-9.71445e-17	-1.45717e-16	1.94289e-16	4.44089e-16	-1.11022e-16	2.77556e-16	-2.15106e-16	2.498e-16
48	-1.17961e-16	-9.02056e-17	-2.28983e-16	-2.08167e-17	-1.52656e-16	-8.67362e-17	-4.85723e-17	-2.08167e-16	-2.77556e-17	2.22045e-16	1.11022e-16	-1.38778e-16	-1.52656e-16	-1.59595e-16	-2.28983e-16	2.35922e-16	-2.77556e-17	0.0263158	-2.08167e-17	7.63278e-17	-1.45717e-16	1.38778e-16	-9.71445e-17	-1.45717e-16	1.94289e-16	4.44089e-16	-1.11022e-16	2.77556e-16	-2.15106e-16	2.498e-16
49	-1.17961e-16	-9.02056e-17	-2.28983e-16	-2.08167e-17	-1.52656e-16	-8.67362e-17	-4.85723e-17	-2.08167e-16	-2.77556e-17	2.22045e-16	1.11022e-16	-1.38778e-16	-1.52656e-16	-1.59595e-16	-2.28983e-16	2.35922e-16	-2.77556e-17	0.0263158	-2.08167e-17	7.63278e-17	-1.45717e-16	1.38778e-16	-9.71445e-17	-1.45717e-16	1.94289e-16	4.44089e-16	-1.11022e-16	2.77556e-16	-2.15106e-16	2.498e-16
50	-1.17961e-16	-9.02056e-17	-2.28983e-16	-2.08167e-17	-1.52656e-16	-8.67362e-17	-4.85723e-17	-2.08167e-16	-2.77556e-17	2.22045e-16	1.11022e-16	-1.38778e-16	-1.52656e-16	-1.59595e-16	-2.28983e-16	2.35922e-16	-2.77556e-17	2.498e-16	-2.08167e-17	7.63278e-17	-1.45717e-16	1.38778e-16	-9.71445e-17	-1.45717e-16	1.94289e-16	4.44089e-16	-1.11022e-16	2.77556e-16	-2.15106e-16	2.498e-16

## Sheet: F19
Genotype	Di2	Di2	Di2	Di2	Di2	Di2	Di2	77 s	77 s	77 s	77 s	77 s	77 s	77 s	77 s	77 s	77 s	77 s	77 s	77 s	77 s	77 s	77 s	77 s	77 s	77 s	77 s	77 s	77 s	77 s	77 s	77 s	77 s	77 s	77 s	77 s	77 s	77 s	77 s	77 s	77 s	77 s	77 s	77 s	77 s	77 s	77 s	77 s	77 s
hour
1	1	1	1	1	1	1	1	1	1	1	1	1	1	1	1	1	1	1	1	1	1	1	1	1	1	1	1	1	1	1	1	1	1	1	1	1	1	1	1	1	1	1	1	1	1	1	1	1	1
2	1	1	1	1	1	1	1	1	0.981132	1	1	1	1	1	1	1	1	1	1	1	1	1	1	1	1	1	1	1	1	1	1	1	1	1	1	1	1	1	1	1	1	1	1	1	1	1	1	1	1
3	1	1	1	1	1	1	1	1	0.981132	1	1	1	1	1	1	1	1	1	1	1	1	1	1	1	1	1	1	1	1	1	1	1	1	1	1	1	1	1	0.98	1	1	1	1	1	1	1	1	1	1
4	1	1	1	1	1	1	1	1	0.981132	1	1	1	1	1	1	1	1	1	1	1	1	1	1	1	1	1	1	1	1	1	1	1	1	1	1	1	1	1	0.98	1	1	1	1	1	1	1	1	1	1
5	1	1	1	1	1	1	1	1	0.981132	1	1	1	1	1	1	1	1	1	1	1	1	1	1	1	1	1	1	1	1	1	1	1	1	0.986486	1	1	1	1	0.98	1	1	1	1	1	0.979592	0.978723	1	1	1
6	1	1	1	1	1	1	1	1	0.981132	1	1	1	1	1	1	1	1	1	1	1	1	1	1	1	1	1	1	1	1	1	1	1	1	0.986486	1	1	1	1	0.98	1	1	1	1	1	0.979592	0.978723	1	1	1
7	1	1	1	1	1	1	1	1	0.962264	1	1	1	1	1	1	1	1	1	1	1	1	1	1	1	1	1	1	1	1	1	1	1	1	0.972973	1	1	1	1	0.98	1	1	1	1	1	0.979592	0.957447	1	1	1
8	1	1	1	1	1	1	1	1	0.962264	1	1	1	1	1	1	1	1	1	1	1	1	1	1	1	1	1	1	1	1	1	1	1	1	0.959459	1	1	1	1	0.98	1	1	1	1	0.981818	0.938776	0.957447	1	1	1
9	1	0.96875	1	1	1	1	1	1	0.943396	1	1	1	1	1	1	1	0.985714	1	1	1	1	1	0.979592	1	1	1	1	1	1	1	1	1	1	0.959459	1	1	1	1	0.98	1	1	1	1	0.981818	0.938776	0.957447	0.970588	0.982143	1
10	1	0.96875	1	1	0.976744	1	0.977778	1	0.924528	1	1	1	1	1	1	1	0.985714	1	0.977778	1	1	1	0.979592	1	1	1	1	1	0.974359	1	1	1	1	0.959459	1	1	1	0.980392	0.96	0.977273	1	1	1	0.981818	0.938776	0.957447	0.970588	0.982143	1
11	1	0.96875	1	1	0.976744	0.979167	0.977778	1	0.924528	1	0.978723	1	1	1	1	1	0.971429	0.98	0.977778	1	1	1	0.979592	1	1	1	1	1	0.974359	1	1	1	1	0.959459	0.979592	0.975	1	0.980392	0.96	0.977273	1	0.980392	1	0.963636	0.938776	0.957447	0.970588	0.964286	1
12	1	0.96875	1	1	0.953488	0.979167	0.955556	1	0.90566	1	0.978723	1	1	1	1	1	0.942857	0.98	0.955556	1	1	1	0.979592	1	1	1	1	1	0.948718	1	1	1	1	0.945946	0.979592	0.975	1	0.980392	0.94	0.954545	1	0.980392	1	0.963636	0.938776	0.957447	0.941176	0.946429	1
13	0.978723	0.96875	0.977778	1	0.906977	0.958333	0.933333	1	0.90566	1	0.978723	1	1	1	1	0.98	0.942857	0.98	0.955556	1	0.981818	1	0.979592	0.978723	1	1	1	1	0.948718	1	1	1	0.977778	0.945946	0.959184	0.95	1	0.941176	0.92	0.954545	1	0.960784	1	0.945455	0.938776	0.957447	0.911765	0.946429	1
14	0.978723	0.96875	0.955556	1	0.906977	0.958333	0.933333	0.980392	0.886792	1	0.978723	1	1	1	0.981132	0.98	0.942857	0.96	0.955556	1	0.981818	1	0.979592	0.978723	0.981818	1	1	1	0.948718	1	1	1	0.955556	0.918919	0.959184	0.95	0.978723	0.941176	0.92	0.931818	0.978723	0.960784	1	0.909091	0.938776	0.957447	0.882353	0.946429	1
15	0.957447	0.96875	0.933333	0.973684	0.883721	0.958333	0.911111	0.960784	0.886792	1	0.957447	1	0.953125	1	0.981132	0.98	0.928571	0.96	0.933333	1	0.981818	1	0.979592	0.978723	0.981818	1	1	1	0.948718	1	1	1	0.933333	0.891892	0.959184	0.95	0.978723	0.941176	0.92	0.909091	0.957447	0.960784	1	0.909091	0.938776	0.957447	0.852941	0.910714	1
16	0.93617	0.96875	0.888889	0.921053	0.813953	0.958333	0.888889	0.921569	0.886792	0.977778	0.957447	1	0.953125	1	0.981132	0.96	0.914286	0.94	0.911111	1	0.963636	1	0.979592	0.957447	0.981818	1	1	1	0.923077	1	0.98	1	0.911111	0.864865	0.959184	0.925	0.93617	0.941176	0.9	0.840909	0.893617	0.960784	1	0.890909	0.938776	0.93617	0.823529	0.892857	0.955556
17	0.893617	0.9375	0.844444	0.842105	0.72093	0.958333	0.866667	0.901961	0.886792	0.955556	0.93617	0.978261	0.953125	0.98	0.981132	0.94	0.871429	0.94	0.911111	1	0.945455	1	0.959184	0.93617	0.945455	1	1	1	0.923077	1	0.98	0.973684	0.888889	0.797297	0.959184	0.925	0.914894	0.941176	0.9	0.795455	0.851064	0.941176	0.981132	0.836364	0.918367	0.893617	0.794118	0.857143	0.955556
18	0.851064	0.90625	0.8	0.815789	0.581395	0.958333	0.488889	0.901961	0.830189	0.955556	0.893617	0.956522	0.9375	0.96	0.962264	0.9	0.857143	0.92	0.911111	0.92	0.890909	1	0.938776	0.914894	0.909091	0.979167	0.96	1	0.897436	1	0.96	0.973684	0.866667	0.783784	0.938776	0.925	0.893617	0.941176	0.86	0.727273	0.829787	0.921569	0.962264	0.745455	0.897959	0.829787	0.735294	0.803571	0.955556
19	0.787234	0.875	0.733333	0.736842	0.534884	0.9375	0.2	0.843137	0.811321	0.933333	0.829787	0.934783	0.9375	0.92	0.943396	0.86	0.814286	0.92	0.866667	0.9	0.890909	0.980769	0.918367	0.914894	0.872727	0.958333	0.96	0.923077	0.871795	0.972222	0.96	0.947368	0.822222	0.756757	0.918367	0.9	0.851064	0.921569	0.82	0.636364	0.765957	0.882353	0.924528	0.672727	0.877551	0.787234	0.676471	0.767857	0.933333
20	0.723404	0.8125	0.666667	0.526316	0.418605	0.875	0.0666667	0.705882	0.792453	0.911111	0.744681	0.891304	0.921875	0.88	0.924528	0.8	0.728571	0.9	0.8	0.84	0.890909	0.980769	0.877551	0.87234	0.8	0.9375	0.92	0.846154	0.846154	0.972222	0.94	0.921053	0.777778	0.72973	0.877551	0.9	0.787234	0.882353	0.76	0.568182	0.680851	0.862745	0.886792	0.581818	0.836735	0.659574	0.588235	0.732143	0.911111
21	0.617021	0.75	0.577778	0.394737	0.186047	0.75	0.0444444	0.54902	0.735849	0.866667	0.638298	0.847826	0.890625	0.86	0.924528	0.72	0.657143	0.84	0.777778	0.68	0.836364	0.980769	0.836735	0.808511	0.763636	0.9375	0.92	0.846154	0.820513	0.972222	0.92	0.894737	0.711111	0.608108	0.816327	0.9	0.744681	0.72549	0.68	0.5	0.574468	0.803922	0.849057	0.454545	0.734694	0.510638	0.470588	0.625	0.844444
22	0.468085	0.625	0.511111	0.342105	0.116279	0.645833	-1.59595e-16	0.490196	0.566038	0.844444	0.553191	0.76087	0.796875	0.84	0.90566	0.66	0.585714	0.76	0.755556	0.64	0.8	0.923077	0.755102	0.702128	0.745455	0.9375	0.92	0.846154	0.794872	0.944444	0.9	0.815789	0.622222	0.581081	0.734694	0.8	0.659574	0.666667	0.66	0.454545	0.425532	0.72549	0.792453	0.363636	0.591837	0.404255	0.352941	0.589286	0.822222
23	0.404255	0.5	0.444444	0.289474	0.116279	0.583333	-1.59595e-16	0.392157	0.528302	0.777778	0.510638	0.652174	0.6875	0.78	0.886792	0.58	0.5	0.66	0.733333	0.54	0.690909	0.923077	0.653061	0.659574	0.745455	0.895833	0.92	0.769231	0.794872	0.944444	0.84	0.736842	0.6	0.5	0.591837	0.8	0.617021	0.627451	0.62	0.386364	0.340426	0.686275	0.584906	0.272727	0.510204	0.404255	0.323529	0.571429	0.711111
24	0.276596	0.375	0.4	0.131579	0.0232558	0.291667	-1.59595e-16	0.215686	0.433962	0.577778	0.382979	0.630435	0.640625	0.76	0.849057	0.58	0.428571	0.54	0.6	0.44	0.527273	0.807692	0.571429	0.638298	0.727273	0.854167	0.88	0.769231	0.74359	0.916667	0.82	0.710526	0.533333	0.405405	0.571429	0.8	0.595745	0.54902	0.44	0.318182	0.297872	0.588235	0.528302	0.254545	0.428571	0.297872	0.264706	0.428571	0.622222
25	0.191489	0.28125	0.222222	0.0789474	0.0232558	0.145833	-1.59595e-16	0.156863	0.283019	0.511111	0.382979	0.5	0.546875	0.7	0.792453	0.44	0.342857	0.44	0.488889	0.3	0.436364	0.711538	0.469388	0.617021	0.709091	0.8125	0.88	0.615385	0.666667	0.861111	0.74	0.605263	0.466667	0.378378	0.489796	0.8	0.574468	0.372549	0.38	0.204545	0.234043	0.529412	0.45283	0.109091	0.285714	0.12766	0.205882	0.267857	0.555556
26	0.148936	0.25	0.133333	0.0789474	0.0232558	0.104167	-1.59595e-16	0.0980392	0.245283	0.444444	0.361702	0.391304	0.484375	0.6	0.716981	0.32	0.257143	0.36	0.488889	0.26	0.327273	0.711538	0.469388	0.574468	0.636364	0.6875	0.88	0.615385	0.641026	0.833333	0.6	0.526316	0.422222	0.364865	0.428571	0.775	0.468085	0.294118	0.32	0.136364	0.191489	0.333333	0.358491	0.0909091	0.244898	0.0851064	0.147059	0.178571	0.533333
27	0.106383	0.125	0.0666667	0.0263158	-2.77556e-17	0.0833333	-1.59595e-16	0.0588235	0.169811	0.288889	0.255319	0.369565	0.421875	0.54	0.660377	0.3	0.214286	0.3	0.311111	0.2	0.2	0.596154	0.387755	0.510638	0.6	0.645833	0.84	0.615385	0.641026	0.805556	0.56	0.5	0.355556	0.216216	0.326531	0.7	0.425532	0.196078	0.28	0.0909091	0.0851064	0.254902	0.283019	0.0545455	0.142857	0.0851064	0.117647	0.0892857	0.4
28	0.0425532	0.0625	0.0666667	0.0263158	-2.77556e-17	0.0416667	-1.59595e-16	0.0196078	0.150943	0.266667	0.106383	0.217391	0.296875	0.5	0.584906	0.2	0.185714	0.24	0.222222	0.08	0.145455	0.403846	0.244898	0.297872	0.527273	0.583333	0.76	0.538462	0.564103	0.722222	0.48	0.368421	0.2	0.189189	0.22449	0.575	0.319149	0.196078	0.18	0.0909091	0.0638298	0.176471	0.207547	-1.31839e-16	0.0612245	0.0425532	0.117647	0.0357143	0.266667
29	0.0425532	0.0625	0.0666667	2.77556e-17	-2.77556e-17	0.0208333	-1.59595e-16	0.0196078	0.132075	0.177778	0.0851064	0.173913	0.203125	0.42	0.415094	0.18	0.114286	0.16	0.155556	0.08	0.127273	0.307692	0.22449	0.212766	0.472727	0.5625	0.64	0.461538	0.564103	0.611111	0.34	0.263158	0.2	0.162162	0.204082	0.525	0.234043	0.137255	0.18	0.0681818	0.0212766	0.156863	0.207547	-1.31839e-16	0.0408163	0.0425532	0.0882353	0.0357143	0.266667
30	0.0212766	0.03125	0.0222222	2.77556e-17	-2.77556e-17	-8.32667e-17	-1.59595e-16	0.0196078	0.113208	0.133333	0.0638298	0.0869565	0.1875	0.4	0.396226	0.1	0.0857143	0.1	0.111111	0.04	0.0909091	0.230769	0.163265	0.148936	0.381818	0.5	0.64	0.384615	0.410256	0.611111	0.3	0.157895	0.177778	0.135135	0.163265	0.425	0.191489	0.0980392	0.12	0.0681818	0.0212766	0.117647	0.150943	-1.31839e-16	0.0408163	0.0425532	0.0588235	0.0357143	0.2
31	4.85723e-17	0	7.97973e-17	2.77556e-17	-2.77556e-17	-8.32667e-17	-1.59595e-16	-5.55112e-17	0.0754717	0.0888889	0.0425532	0.0434783	0.125	0.34	0.301887	0.06	0.0571429	0.06	0.0888889	0.02	0.0727273	0.192308	0.102041	0.106383	0.327273	0.395833	0.44	0.307692	0.25641	0.444444	0.18	0.105263	0.0888889	0.0945946	0.102041	0.35	0.12766	0.0588235	0.08	0.0454545	-5.89806e-17	0.0980392	0.113208	-1.31839e-16	0.0204082	0.0212766	0.0294118	0.0178571	0.155556
32	4.85723e-17	0	7.97973e-17	2.77556e-17	-2.77556e-17	-8.32667e-17	-1.59595e-16	-5.55112e-17	0.0377358	0.0888889	0.0212766	0.0217391	0.09375	0.24	0.188679	0.04	0.0142857	0.04	0.0444444	0.02	0.0545455	0.153846	0.0612245	0.0851064	0.290909	0.291667	0.32	0.230769	0.179487	0.361111	0.14	0.0789474	0.0444444	0.0540541	0.0204082	0.3	0.0851064	0.0392157	0.04	0.0454545	-5.89806e-17	0.0588235	0.0754717	-1.31839e-16	0.0204082	9.71445e-17	-2.01228e-16	0.0178571	0.0666667
33	4.85723e-17	0	7.97973e-17	2.77556e-17	-2.77556e-17	-8.32667e-17	-1.59595e-16	-5.55112e-17	0.0188679	0.0666667	3.46945e-17	2.77556e-17	0.078125	0.18	0.150943	0.04	2.96638e-16	-7.63278e-17	0.0222222	6.93889e-17	0.0181818	0.115385	0.0612245	0.0638298	0.254545	0.229167	0.28	0.230769	0.153846	0.305556	0.1	0.0789474	0.0444444	0.027027	-3.46945e-18	0.275	0.0638298	0.0196078	0.02	0.0227273	-5.89806e-17	0.0196078	0.0754717	-1.31839e-16	0.0204082	9.71445e-17	-2.01228e-16	0.0178571	0.0222222
34	4.85723e-17	0	7.97973e-17	2.77556e-17	-2.77556e-17	-8.32667e-17	-1.59595e-16	-5.55112e-17	0.0188679	0.0444444	3.46945e-17	2.77556e-17	0.078125	0.14	0.113208	0.02	2.96638e-16	-7.63278e-17	0.0222222	6.93889e-17	0.0181818	0.115385	0.0408163	0.0638298	0.218182	0.208333	0.24	0.153846	0.153846	0.305556	0.08	0.0526316	0.0444444	0.027027	-3.46945e-18	0.275	0.0425532	0.0196078	0.02	0.0227273	-5.89806e-17	0.0196078	0.0566038	-1.31839e-16	-1.59595e-16	9.71445e-17	-2.01228e-16	-1.8735e-16	0.0222222
35	4.85723e-17	0	7.97973e-17	2.77556e-17	-2.77556e-17	-8.32667e-17	-1.59595e-16	-5.55112e-17	0.0188679	0.0444444	3.46945e-17	2.77556e-17	0.046875	0.12	0.0943396	0.02	2.96638e-16	-7.63278e-17	0.0222222	6.93889e-17	-1.38778e-16	0.0961538	0.0408163	0.0425532	0.2	0.208333	0.24	0.153846	0.102564	0.25	0.08	0.0263158	0.0222222	0.0135135	-3.46945e-18	0.25	0.0212766	0.0196078	0.02	0.0227273	-5.89806e-17	-5.55112e-17	0.0566038	-1.31839e-16	-1.59595e-16	9.71445e-17	-2.01228e-16	-1.8735e-16	0.0222222
36	4.85723e-17	0	7.97973e-17	2.77556e-17	-2.77556e-17	-8.32667e-17	-1.59595e-16	-5.55112e-17	2.08167e-16	0.0222222	3.46945e-17	2.77556e-17	0.046875	0.08	0.0754717	-6.245e-17	2.96638e-16	-7.63278e-17	-1.249e-16	6.93889e-17	-1.38778e-16	0.0769231	0.0204082	0.0212766	0.163636	0.166667	0.16	0.0769231	0.102564	0.25	0.06	0.0263158	0.0222222	0.0135135	-3.46945e-18	0.225	0.0212766	0.0196078	-2.08167e-16	2.15106e-16	-5.89806e-17	-5.55112e-17	0.0377358	-1.31839e-16	-1.59595e-16	9.71445e-17	-2.01228e-16	-1.8735e-16	-5.89806e-17
37	4.85723e-17	0	7.97973e-17	2.77556e-17	-2.77556e-17	-8.32667e-17	-1.59595e-16	-5.55112e-17	2.08167e-16	-4.85723e-17	3.46945e-17	2.77556e-17	0.03125	0.06	0.0377358	-6.245e-17	2.96638e-16	-7.63278e-17	-1.249e-16	6.93889e-17	-1.38778e-16	0.0576923	0.0204082	0.0212766	0.127273	0.145833	0.16	0.0769231	0.0769231	0.222222	0.04	1.66533e-16	-1.11022e-16	1.38778e-16	-3.46945e-18	0.225	6.245e-17	0.0196078	-2.08167e-16	2.15106e-16	-5.89806e-17	-5.55112e-17	0.0377358	-1.31839e-16	-1.59595e-16	9.71445e-17	-2.01228e-16	-1.8735e-16	-5.89806e-17
38	4.85723e-17	0	7.97973e-17	2.77556e-17	-2.77556e-17	-8.32667e-17	-1.59595e-16	-5.55112e-17	2.08167e-16	-4.85723e-17	3.46945e-17	2.77556e-17	0.03125	0.04	0.0377358	-6.245e-17	2.96638e-16	-7.63278e-17	-1.249e-16	6.93889e-17	-1.38778e-16	0.0384615	-9.02056e-17	-2.08167e-17	0.109091	0.125	0.12	0.0769231	0.0769231	0.194444	0.02	1.66533e-16	-1.11022e-16	1.38778e-16	-3.46945e-18	0.175	6.245e-17	0.0196078	-2.08167e-16	2.15106e-16	-5.89806e-17	-5.55112e-17	0.0188679	-1.31839e-16	-1.59595e-16	9.71445e-17	-2.01228e-16	-1.8735e-16	-5.89806e-17
39	4.85723e-17	0	7.97973e-17	2.77556e-17	-2.77556e-17	-8.32667e-17	-1.59595e-16	-5.55112e-17	2.08167e-16	-4.85723e-17	3.46945e-17	2.77556e-17	0.015625	0.04	0.0188679	-6.245e-17	2.96638e-16	-7.63278e-17	-1.249e-16	6.93889e-17	-1.38778e-16	0.0192308	-9.02056e-17	-2.08167e-17	0.0545455	0.0833333	0.12	5.55112e-17	0.0512821	0.166667	0.02	1.66533e-16	-1.11022e-16	1.38778e-16	-3.46945e-18	0.15	6.245e-17	1.38778e-17	-2.08167e-16	2.15106e-16	-5.89806e-17	-5.55112e-17	2.15106e-16	-1.31839e-16	-1.59595e-16	9.71445e-17	-2.01228e-16	-1.8735e-16	-5.89806e-17
40	4.85723e-17	0	7.97973e-17	2.77556e-17	-2.77556e-17	-8.32667e-17	-1.59595e-16	-5.55112e-17	2.08167e-16	-4.85723e-17	3.46945e-17	2.77556e-17	0	0.02	0.0188679	-6.245e-17	2.96638e-16	-7.63278e-17	-1.249e-16	6.93889e-17	-1.38778e-16	0.0192308	-9.02056e-17	-2.08167e-17	0.0545455	0.0625	0.08	5.55112e-17	0.0512821	0.166667	-2.01228e-16	1.66533e-16	-1.11022e-16	1.38778e-16	-3.46945e-18	0.125	6.245e-17	1.38778e-17	-2.08167e-16	2.15106e-16	-5.89806e-17	-5.55112e-17	2.15106e-16	-1.31839e-16	-1.59595e-16	9.71445e-17	-2.01228e-16	-1.8735e-16	-5.89806e-17
41	4.85723e-17	0	7.97973e-17	2.77556e-17	-2.77556e-17	-8.32667e-17	-1.59595e-16	-5.55112e-17	2.08167e-16	-4.85723e-17	3.46945e-17	2.77556e-17	0	0.02	1.80411e-16	-6.245e-17	2.96638e-16	-7.63278e-17	-1.249e-16	6.93889e-17	-1.38778e-16	0.0192308	-9.02056e-17	-2.08167e-17	0.0181818	0.0416667	0.08	5.55112e-17	0.025641	0.111111	-2.01228e-16	1.66533e-16	-1.11022e-16	1.38778e-16	-3.46945e-18	0.125	6.245e-17	1.38778e-17	-2.08167e-16	2.15106e-16	-5.89806e-17	-5.55112e-17	2.15106e-16	-1.31839e-16	-1.59595e-16	9.71445e-17	-2.01228e-16	-1.8735e-16	-5.89806e-17
42	4.85723e-17	0	7.97973e-17	2.77556e-17	-2.77556e-17	-8.32667e-17	-1.59595e-16	-5.55112e-17	2.08167e-16	-4.85723e-17	3.46945e-17	2.77556e-17	0	-2.15106e-16	1.80411e-16	-6.245e-17	2.96638e-16	-7.63278e-17	-1.249e-16	6.93889e-17	-1.38778e-16	-1.11022e-16	-9.02056e-17	-2.08167e-17	0.0181818	0.0416667	0.04	5.55112e-17	0.025641	0.111111	-2.01228e-16	1.66533e-16	-1.11022e-16	1.38778e-16	-3.46945e-18	0.1	6.245e-17	1.38778e-17	-2.08167e-16	2.15106e-16	-5.89806e-17	-5.55112e-17	2.15106e-16	-1.31839e-16	-1.59595e-16	9.71445e-17	-2.01228e-16	-1.8735e-16	-5.89806e-17
43	4.85723e-17	0	7.97973e-17	2.77556e-17	-2.77556e-17	-8.32667e-17	-1.59595e-16	-5.55112e-17	2.08167e-16	-4.85723e-17	3.46945e-17	2.77556e-17	0	-2.15106e-16	1.80411e-16	-6.245e-17	2.96638e-16	-7.63278e-17	-1.249e-16	6.93889e-17	-1.38778e-16	-1.11022e-16	-9.02056e-17	-2.08167e-17	-2.91434e-16	0.0416667	0.04	5.55112e-17	-2.42861e-16	0.0833333	-2.01228e-16	1.66533e-16	-1.11022e-16	1.38778e-16	-3.46945e-18	0.05	6.245e-17	1.38778e-17	-2.08167e-16	2.15106e-16	-5.89806e-17	-5.55112e-17	2.15106e-16	-1.31839e-16	-1.59595e-16	9.71445e-17	-2.01228e-16	-1.8735e-16	-5.89806e-17
44	4.85723e-17	0	7.97973e-17	2.77556e-17	-2.77556e-17	-8.32667e-17	-1.59595e-16	-5.55112e-17	2.08167e-16	-4.85723e-17	3.46945e-17	2.77556e-17	0	-2.15106e-16	1.80411e-16	-6.245e-17	2.96638e-16	-7.63278e-17	-1.249e-16	6.93889e-17	-1.38778e-16	-1.11022e-16	-9.02056e-17	-2.08167e-17	-2.91434e-16	0.0208333	-9.71445e-17	5.55112e-17	-2.42861e-16	0.0555556	-2.01228e-16	1.66533e-16	-1.11022e-16	1.38778e-16	-3.46945e-18	0.05	6.245e-17	1.38778e-17	-2.08167e-16	2.15106e-16	-5.89806e-17	-5.55112e-17	2.15106e-16	-1.31839e-16	-1.59595e-16	9.71445e-17	-2.01228e-16	-1.8735e-16	-5.89806e-17
45	4.85723e-17	0	7.97973e-17	2.77556e-17	-2.77556e-17	-8.32667e-17	-1.59595e-16	-5.55112e-17	2.08167e-16	-4.85723e-17	3.46945e-17	2.77556e-17	0	-2.15106e-16	1.80411e-16	-6.245e-17	2.96638e-16	-7.63278e-17	-1.249e-16	6.93889e-17	-1.38778e-16	-1.11022e-16	-9.02056e-17	-2.08167e-17	-2.91434e-16	0.0208333	-9.71445e-17	5.55112e-17	-2.42861e-16	0.0555556	-2.01228e-16	1.66533e-16	-1.11022e-16	1.38778e-16	-3.46945e-18	0.025	6.245e-17	1.38778e-17	-2.08167e-16	2.15106e-16	-5.89806e-17	-5.55112e-17	2.15106e-16	-1.31839e-16	-1.59595e-16	9.71445e-17	-2.01228e-16	-1.8735e-16	-5.89806e-17
46	4.85723e-17	0	7.97973e-17	2.77556e-17	-2.77556e-17	-8.32667e-17	-1.59595e-16	-5.55112e-17	2.08167e-16	-4.85723e-17	3.46945e-17	2.77556e-17	0	-2.15106e-16	1.80411e-16	-6.245e-17	2.96638e-16	-7.63278e-17	-1.249e-16	6.93889e-17	-1.38778e-16	-1.11022e-16	-9.02056e-17	-2.08167e-17	-2.91434e-16	-3.46945e-17	-9.71445e-17	5.55112e-17	-2.42861e-16	0.0277778	-2.01228e-16	1.66533e-16	-1.11022e-16	1.38778e-16	-3.46945e-18	-5.55112e-17	6.245e-17	1.38778e-17	-2.08167e-16	2.15106e-16	-5.89806e-17	-5.55112e-17	2.15106e-16	-1.31839e-16	-1.59595e-16	9.71445e-17	-2.01228e-16	-1.8735e-16	-5.89806e-17
47	4.85723e-17	0	7.97973e-17	2.77556e-17	-2.77556e-17	-8.32667e-17	-1.59595e-16	-5.55112e-17	2.08167e-16	-4.85723e-17	3.46945e-17	2.77556e-17	0	-2.15106e-16	1.80411e-16	-6.245e-17	2.96638e-16	-7.63278e-17	-1.249e-16	6.93889e-17	-1.38778e-16	-1.11022e-16	-9.02056e-17	-2.08167e-17	-2.91434e-16	-3.46945e-17	-9.71445e-17	5.55112e-17	-2.42861e-16	0.0277778	-2.01228e-16	1.66533e-16	-1.11022e-16	1.38778e-16	-3.46945e-18	-5.55112e-17	6.245e-17	1.38778e-17	-2.08167e-16	2.15106e-16	-5.89806e-17	-5.55112e-17	2.15106e-16	-1.31839e-16	-1.59595e-16	9.71445e-17	-2.01228e-16	-1.8735e-16	-5.89806e-17
48	4.85723e-17	0	7.97973e-17	2.77556e-17	-2.77556e-17	-8.32667e-17	-1.59595e-16	-5.55112e-17	2.08167e-16	-4.85723e-17	3.46945e-17	2.77556e-17	0	-2.15106e-16	1.80411e-16	-6.245e-17	2.96638e-16	-7.63278e-17	-1.249e-16	6.93889e-17	-1.38778e-16	-1.11022e-16	-9.02056e-17	-2.08167e-17	-2.91434e-16	-3.46945e-17	-9.71445e-17	5.55112e-17	-2.42861e-16	-8.32667e-17	-2.01228e-16	1.66533e-16	-1.11022e-16	1.38778e-16	-3.46945e-18	-5.55112e-17	6.245e-17	1.38778e-17	-2.08167e-16	2.15106e-16	-5.89806e-17	-5.55112e-17	2.15106e-16	-1.31839e-16	-1.59595e-16	9.71445e-17	-2.01228e-16	-1.8735e-16	-5.89806e-17
49	4.85723e-17	0	7.97973e-17	2.77556e-17	-2.77556e-17	-8.32667e-17	-1.59595e-16	-5.55112e-17	2.08167e-16	-4.85723e-17	3.46945e-17	2.77556e-17	0	-2.15106e-16	1.80411e-16	-6.245e-17	2.96638e-16	-7.63278e-17	-1.249e-16	6.93889e-17	-1.38778e-16	-1.11022e-16	-9.02056e-17	-2.08167e-17	-2.91434e-16	-3.46945e-17	-9.71445e-17	5.55112e-17	-2.42861e-16	-8.32667e-17	-2.01228e-16	1.66533e-16	-1.11022e-16	1.38778e-16	-3.46945e-18	-5.55112e-17	6.245e-17	1.38778e-17	-2.08167e-16	2.15106e-16	-5.89806e-17	-5.55112e-17	2.15106e-16	-1.31839e-16	-1.59595e-16	9.71445e-17	-2.01228e-16	-1.8735e-16	-5.89806e-17
50	4.85723e-17	0	7.97973e-17	2.77556e-17	-2.77556e-17	-8.32667e-17	-1.59595e-16	-5.55112e-17	2.08167e-16	-4.85723e-17	3.46945e-17	2.77556e-17	0	-2.15106e-16	1.80411e-16	-6.245e-17	2.96638e-16	-7.63278e-17	-1.249e-16	6.93889e-17	-1.38778e-16	-1.11022e-16	-9.02056e-17	-2.08167e-17	-2.91434e-16	-3.46945e-17	-9.71445e-17	5.55112e-17	-2.42861e-16	-8.32667e-17	-2.01228e-16	1.66533e-16	-1.11022e-16	1.38778e-16	-3.46945e-18	-5.55112e-17	6.245e-17	1.38778e-17	-2.08167e-16	2.15106e-16	-5.89806e-17	-5.55112e-17	2.15106e-16	-1.31839e-16	-1.59595e-16	9.71445e-17	-2.01228e-16	-1.8735e-16	-5.89806e-17

## Sheet: F22
Genotype	Di2	Di2	Di2	Di2	Di2	77s	77s	77s	77s	77s	77s	77s	77s	77s	77s	77s	77s	77s	77s	77s	77s	77s	77s	77s	77s-Sel	77s-Sel	77s-Sel	77s-Sel	77s-Sel	77s-Sel	77s-Sel	77s-Sel	77s-Sel	77s-Sel	77s-Sel	77s-Sel	77s-Sel	77s-Sel	77s-Sel	77s-Sel	77s-Sel	77s-Sel	77s-Sel
hour
1	1	1	1	1	1	1	1	1	1	1	1	1	1	1	1	1	1	1	1	1	1	1	1	1	1	1	1	1	1	1	1	1	1	1	1	1	1	1	1	1	1	1	1
2	1	1	1	1	1	1	1	1	1	1	1	1	1	1	1	1	1	1	1	1	1	1	1	1	1	1	1	1	1	1	1	1	1	1	1	1	1	1	1	1	1	1	1
3	1	1	1	1	1	1	1	1	1	1	1	1	1	0.981132	1	1	1	1	1	1	1	1	1	1	1	1	1	1	1	1	1	1	1	1	1	1	1	1	1	1	1	1	1
4	1	1	1	1	1	1	1	1	1	1	1	1	0.973684	0.962264	1	1	1	1	0.981132	1	1	1	1	1	1	1	1	1	1	1	1	1	1	1	1	1	1	1	1	1	1	1	1
5	1	1	1	1	1	1	1	1	1	1	1	1	0.973684	0.962264	1	1	1	1	0.981132	1	1	1	0.982143	1	1	1	1	1	1	1	1	1	1	1	1	1	1	1	1	1	1	1	1
6	1	1	1	1	1	1	1	1	1	1	1	1	0.973684	0.962264	0.983871	1	1	1	0.981132	1	1	1	0.946429	1	0.96875	1	1	1	1	1	1	1	1	1	1	1	1	1	1	1	1	1	1
7	1	0.979592	1	1	1	1	1	1	1	1	1	1	0.973684	0.943396	0.983871	1	1	1	0.981132	1	1	1	0.928571	1	0.96875	1	1	0.967742	1	0.978723	1	1	1	1	1	1	1	1	1	1	1	1	1
8	1	0.938776	1	1	1	1	1	1	1	1	0.980769	1	0.973684	0.943396	0.983871	1	1	1	0.981132	1	1	1	0.892857	0.983607	0.96875	1	1	0.967742	1	0.978723	0.979592	1	1	1	1	1	1	1	1	1	1	0.980769	1
9	1	0.897959	1	1	0.979167	0.98	0.98	0.978261	1	1	0.980769	0.982759	0.947368	0.924528	0.967742	1	1	0.973684	0.981132	0.964286	1	1	0.857143	0.983607	0.96875	1	1	0.967742	0.98	0.978723	0.979592	0.970588	1	1	1	1	1	1	1	1	1	0.980769	1
10	1	0.857143	1	1	0.979167	0.96	0.98	0.934783	1	1	0.961538	0.982759	0.894737	0.886792	0.967742	1	0.979167	0.973684	0.981132	0.964286	1	1	0.803571	0.983607	0.96875	1	1	0.967742	0.98	0.978723	0.979592	0.970588	0.973684	1	1	1	0.969697	1	1	1	1	0.980769	1
11	0.97561	0.795918	0.981818	0.981132	0.979167	0.92	0.98	0.869565	1	1	0.961538	0.982759	0.868421	0.830189	0.951613	0.972222	0.979167	0.947368	0.981132	0.964286	0.982456	1	0.732143	0.983607	0.96875	1	1	0.935484	0.96	0.978723	0.979592	0.970588	0.973684	0.979592	1	1	0.969697	1	0.969697	1	1	0.961538	1
12	0.95122	0.693878	0.981818	0.962264	0.958333	0.88	0.96	0.73913	1	1	0.942308	0.965517	0.815789	0.792453	0.919355	0.944444	0.979167	0.947368	0.981132	0.928571	0.982456	1	0.696429	0.967213	0.96875	1	1	0.935484	0.94	0.978723	0.979592	0.970588	0.973684	0.979592	1	1	0.969697	1	0.969697	1	1	0.903846	1
13	0.878049	0.571429	0.963636	0.943396	0.9375	0.82	0.94	0.673913	0.983871	0.979167	0.903846	0.948276	0.763158	0.716981	0.887097	0.916667	0.958333	0.894737	0.962264	0.892857	0.982456	1	0.660714	0.95082	0.9375	1	0.979167	0.903226	0.92	0.957447	0.959184	0.941176	0.947368	0.979592	0.978723	0.985294	0.939394	0.973684	0.969697	0.978723	0.980392	0.865385	0.981481
14	0.707317	0.408163	0.927273	0.886792	0.895833	0.76	0.92	0.586957	0.983871	0.979167	0.884615	0.913793	0.684211	0.603774	0.854839	0.888889	0.958333	0.815789	0.924528	0.892857	0.982456	1	0.642857	0.918033	0.90625	1	0.958333	0.903226	0.92	0.93617	0.959184	0.941176	0.947368	0.979592	0.978723	0.955882	0.878788	0.947368	0.969697	0.957447	0.941176	0.807692	0.944444
15	0.463415	0.326531	0.909091	0.849057	0.854167	0.7	0.9	0.456522	0.967742	0.979167	0.826923	0.896552	0.605263	0.45283	0.83871	0.875	0.9375	0.736842	0.867925	0.857143	0.982456	0.979167	0.625	0.868852	0.875	1	0.9375	0.870968	0.92	0.893617	0.959184	0.911765	0.921053	0.959184	0.957447	0.941176	0.787879	0.947368	0.969697	0.93617	0.921569	0.769231	0.925926
16	0.292683	0.244898	0.890909	0.830189	0.833333	0.62	0.86	0.391304	0.951613	0.958333	0.730769	0.844828	0.5	0.339623	0.774194	0.819444	0.9375	0.631579	0.792453	0.821429	0.964912	0.979167	0.589286	0.836066	0.84375	1	0.895833	0.83871	0.9	0.87234	0.938776	0.911765	0.894737	0.959184	0.957447	0.911765	0.727273	0.894737	0.939394	0.914894	0.882353	0.711538	0.888889
17	0.195122	0.122449	0.854545	0.773585	0.791667	0.54	0.78	0.23913	0.935484	0.916667	0.596154	0.741379	0.342105	0.264151	0.709677	0.763889	0.916667	0.447368	0.735849	0.714286	0.964912	0.979167	0.535714	0.770492	0.8125	1	0.854167	0.774194	0.9	0.829787	0.938776	0.852941	0.789474	0.959184	0.93617	0.882353	0.606061	0.815789	0.939394	0.87234	0.823529	0.673077	0.851852
18	0.097561	0.0612245	0.763636	0.716981	0.708333	0.44	0.66	0.130435	0.903226	0.875	0.384615	0.586207	0.263158	0.226415	0.645161	0.694444	0.895833	0.289474	0.679245	0.571429	0.947368	0.958333	0.464286	0.737705	0.75	0.980392	0.833333	0.709677	0.86	0.787234	0.897959	0.823529	0.631579	0.959184	0.914894	0.838235	0.424242	0.631579	0.878788	0.851064	0.745098	0.538462	0.777778
19	0.0487805	0.0408163	0.654545	0.641509	0.583333	0.34	0.5	0.0869565	0.870968	0.8125	0.269231	0.362069	0.131579	0.169811	0.548387	0.652778	0.854167	0.236842	0.377358	0.428571	0.894737	0.9375	0.392857	0.704918	0.625	0.960784	0.8125	0.645161	0.82	0.680851	0.795918	0.764706	0.526316	0.959184	0.87234	0.764706	0.30303	0.473684	0.787879	0.851064	0.666667	0.423077	0.685185
20	0.0243902	0.0204082	0.563636	0.54717	0.479167	0.26	0.38	0.0869565	0.774194	0.729167	0.230769	0.206897	0.0526316	0.113208	0.451613	0.569444	0.8125	0.236842	0.226415	0.357143	0.877193	0.875	0.285714	0.655738	0.40625	0.921569	0.75	0.548387	0.74	0.595745	0.714286	0.676471	0.421053	0.918367	0.829787	0.705882	0.242424	0.342105	0.727273	0.765957	0.54902	0.384615	0.611111
21	-8.32667e-17	-4.85723e-17	0.436364	0.415094	0.3125	0.2	0.28	0.0434783	0.580645	0.666667	0.192308	0.155172	0.0263158	0.0566038	0.354839	0.486111	0.770833	0.184211	0.150943	0.285714	0.842105	0.791667	0.214286	0.606557	0.25	0.862745	0.6875	0.451613	0.66	0.468085	0.571429	0.558824	0.315789	0.857143	0.808511	0.617647	0.181818	0.210526	0.636364	0.659574	0.333333	0.346154	0.518519
22	-8.32667e-17	-4.85723e-17	0.290909	0.264151	0.145833	0.16	0.2	0.0217391	0.290323	0.583333	0.173077	0.155172	1.66533e-16	0.0188679	0.241935	0.333333	0.729167	0.157895	0.0943396	0.214286	0.807018	0.6875	0.178571	0.540984	0.1875	0.784314	0.604167	0.258065	0.54	0.297872	0.367347	0.441176	0.236842	0.795918	0.744681	0.5	0.0909091	0.131579	0.515152	0.446809	0.254902	0.288462	0.333333
23	-8.32667e-17	-4.85723e-17	0.2	0.169811	0.0416667	0.08	0.12	1.38778e-16	0.145161	0.458333	0.115385	0.0862069	1.66533e-16	0.0188679	0.129032	0.263889	0.479167	0.0789474	0.0377358	0.107143	0.754386	0.625	0.142857	0.47541	0.09375	0.686275	0.520833	0.0967742	0.42	0.212766	0.306122	0.235294	0.105263	0.714286	0.680851	0.455882	0.0606061	0.0789474	0.484848	0.319149	0.215686	0.269231	0.166667
24	-8.32667e-17	-4.85723e-17	0.127273	0.0943396	0.0208333	0.02	0.06	1.38778e-16	0.0806452	0.333333	0.0769231	0.0517241	1.66533e-16	1.83881e-16	0.0967742	0.166667	0.291667	0.0263158	7.63278e-17	0.0357143	0.666667	0.541667	0.107143	0.360656	0	0.54902	0.375	0.0322581	0.26	0.148936	0.244898	0.147059	0.0526316	0.510204	0.595745	0.352941	0.030303	0.0526316	0.424242	0.255319	0.196078	0.25	0.111111
25	-8.32667e-17	-4.85723e-17	0.0363636	0.0377358	-1.04083e-16	0.02	0.04	1.38778e-16	0.0645161	0.270833	0.0769231	0.0172414	1.66533e-16	1.83881e-16	0.0806452	0.0972222	0.208333	0.0263158	7.63278e-17	2.22045e-16	0.561404	0.479167	0.0892857	0.295082	0	0.431373	0.270833	0.0322581	0.1	0.148936	0.22449	0.147059	0.0526316	0.428571	0.468085	0.264706	0	0.0263158	0.393939	0.212766	0.176471	0.230769	0.0925926
26	-8.32667e-17	-4.85723e-17	0.0181818	0.0188679	-1.04083e-16	-1.63064e-16	0.02	1.38778e-16	0.0483871	0.1875	0.0576923	-4.85723e-17	1.66533e-16	1.83881e-16	0.0645161	0.0555556	0.1875	8.32667e-17	7.63278e-17	2.22045e-16	0.438596	0.416667	0.0892857	0.245902	0	0.313725	0.1875	2.77556e-16	0.06	0.0851064	0.163265	0.117647	0.0526316	0.326531	0.425532	0.176471	0	8.32667e-17	0.272727	0.148936	0.117647	0.173077	0.0740741
27	-8.32667e-17	-4.85723e-17	-1.249e-16	1.59595e-16	-1.04083e-16	-1.63064e-16	-1.04083e-16	1.38778e-16	0.0322581	0.145833	0.0384615	-4.85723e-17	1.66533e-16	1.83881e-16	0.0483871	0.0416667	0.1875	8.32667e-17	7.63278e-17	2.22045e-16	0.350877	0.375	0.0714286	0.229508	0	0.235294	0.145833	2.77556e-16	0.02	0.0425532	0.122449	0.0882353	0.0263158	0.265306	0.382979	0.117647	0	8.32667e-17	0.212121	0.106383	0.0784314	0.153846	0.0555556
28	-8.32667e-17	-4.85723e-17	-1.249e-16	1.59595e-16	-1.04083e-16	-1.63064e-16	-1.04083e-16	1.38778e-16	0.016129	0.104167	0.0384615	-4.85723e-17	1.66533e-16	1.83881e-16	0.0322581	0.0277778	0.166667	8.32667e-17	7.63278e-17	2.22045e-16	0.280702	0.3125	0.0535714	0.196721	0	0.176471	0.104167	2.77556e-16	-1.07553e-16	0.0425532	0.102041	0.0882353	0.0263158	0.22449	0.297872	0.0882353	0	8.32667e-17	0.151515	0.0851064	0.0588235	0.134615	0.0555556
29	-8.32667e-17	-4.85723e-17	-1.249e-16	1.59595e-16	-1.04083e-16	-1.63064e-16	-1.04083e-16	1.38778e-16	1.249e-16	0.0833333	0.0192308	-4.85723e-17	1.66533e-16	1.83881e-16	0.016129	0.0277778	0.166667	8.32667e-17	7.63278e-17	2.22045e-16	0.192982	0.270833	0.0357143	0.163934	0	0.137255	0.0833333	2.77556e-16	-1.07553e-16	0.0212766	0.102041	0.0588235	2.22045e-16	0.183673	0.234043	0.0588235	0	8.32667e-17	0.121212	0.0851064	0.0588235	0.0961538	0.037037
30	-8.32667e-17	-4.85723e-17	-1.249e-16	1.59595e-16	-1.04083e-16	-1.63064e-16	-1.04083e-16	1.38778e-16	1.249e-16	0.0625	0.0192308	-4.85723e-17	1.66533e-16	1.83881e-16	0.016129	0.0138889	0.125	8.32667e-17	7.63278e-17	2.22045e-16	0.122807	0.270833	0.0178571	0.131148	0	0.117647	0.0833333	2.77556e-16	-1.07553e-16	0.0212766	0.0816327	0.0294118	2.22045e-16	0.142857	0.170213	0.0588235	0	8.32667e-17	0.121212	0.0638298	0.0392157	0.0961538	0.0185185
31	-8.32667e-17	-4.85723e-17	-1.249e-16	1.59595e-16	-1.04083e-16	-1.63064e-16	-1.04083e-16	1.38778e-16	1.249e-16	0.0416667	-1.80411e-16	-4.85723e-17	1.66533e-16	1.83881e-16	2.22045e-16	0.0138889	0.104167	8.32667e-17	7.63278e-17	2.22045e-16	0.0701754	0.25	-5.55112e-17	0.0983607	0	0.117647	0.0625	2.77556e-16	-1.07553e-16	0	0.0816327	0.0294118	2.22045e-16	0.122449	0.12766	0.0441176	0	8.32667e-17	0.0909091	0.0638298	0.0196078	0.0769231	0.0185185
32	-8.32667e-17	-4.85723e-17	-1.249e-16	1.59595e-16	-1.04083e-16	-1.63064e-16	-1.04083e-16	1.38778e-16	1.249e-16	0.0416667	-1.80411e-16	-4.85723e-17	1.66533e-16	1.83881e-16	2.22045e-16	-3.46945e-17	0.0833333	8.32667e-17	7.63278e-17	2.22045e-16	0.0526316	0.208333	-5.55112e-17	0.0655738	0	0.0980392	0.0625	2.77556e-16	-1.07553e-16	0	0.0408163	-1.45717e-16	2.22045e-16	0.0816327	0.106383	0.0294118	0	8.32667e-17	0.0606061	0.0425532	0.0196078	0.0384615	1.11022e-16
33	-8.32667e-17	-4.85723e-17	-1.249e-16	1.59595e-16	-1.04083e-16	-1.63064e-16	-1.04083e-16	1.38778e-16	1.249e-16	0.0208333	-1.80411e-16	-4.85723e-17	1.66533e-16	1.83881e-16	2.22045e-16	-3.46945e-17	0.0625	8.32667e-17	7.63278e-17	2.22045e-16	0.0526316	0.166667	-5.55112e-17	0.0491803	0	0.0784314	0.0416667	2.77556e-16	-1.07553e-16	0	0.0204082	-1.45717e-16	2.22045e-16	0.0612245	0.0638298	0.0147059	0	8.32667e-17	-2.77556e-17	0.0212766	4.16334e-17	0.0192308	1.11022e-16
34	-8.32667e-17	-4.85723e-17	-1.249e-16	1.59595e-16	-1.04083e-16	-1.63064e-16	-1.04083e-16	1.38778e-16	1.249e-16	-2.08167e-17	-1.80411e-16	-4.85723e-17	1.66533e-16	1.83881e-16	2.22045e-16	-3.46945e-17	0.0416667	8.32667e-17	7.63278e-17	2.22045e-16	0.0350877	0.104167	-5.55112e-17	0.0163934	0	0.0588235	0.0208333	2.77556e-16	-1.07553e-16	0	-1.38778e-17	-1.45717e-16	2.22045e-16	0.0204082	0.0212766	0.0147059	0	8.32667e-17	-2.77556e-17	-7.63278e-17	4.16334e-17	0.0192308	1.11022e-16
35	-8.32667e-17	-4.85723e-17	-1.249e-16	1.59595e-16	-1.04083e-16	-1.63064e-16	-1.04083e-16	1.38778e-16	1.249e-16	-2.08167e-17	-1.80411e-16	-4.85723e-17	1.66533e-16	1.83881e-16	2.22045e-16	-3.46945e-17	0.0416667	8.32667e-17	7.63278e-17	2.22045e-16	0.0175439	0.0625	-5.55112e-17	-2.67147e-16	0	0.0392157	-1.8735e-16	2.77556e-16	-1.07553e-16	0	-1.38778e-17	-1.45717e-16	2.22045e-16	7.28584e-17	0.0212766	5.20417e-17	0	8.32667e-17	-2.77556e-17	-7.63278e-17	4.16334e-17	1.38778e-17	1.11022e-16
36	-8.32667e-17	-4.85723e-17	-1.249e-16	1.59595e-16	-1.04083e-16	-1.63064e-16	-1.04083e-16	1.38778e-16	1.249e-16	-2.08167e-17	-1.80411e-16	-4.85723e-17	1.66533e-16	1.83881e-16	2.22045e-16	-3.46945e-17	0.0208333	8.32667e-17	7.63278e-17	2.22045e-16	-1.11022e-16	0.0416667	-5.55112e-17	-2.67147e-16	0	0.0392157	-1.8735e-16	2.77556e-16	-1.07553e-16	0	-1.38778e-17	-1.45717e-16	2.22045e-16	7.28584e-17	0.0212766	5.20417e-17	0	8.32667e-17	-2.77556e-17	-7.63278e-17	4.16334e-17	1.38778e-17	1.11022e-16
37	-8.32667e-17	-4.85723e-17	-1.249e-16	1.59595e-16	-1.04083e-16	-1.63064e-16	-1.04083e-16	1.38778e-16	1.249e-16	-2.08167e-17	-1.80411e-16	-4.85723e-17	1.66533e-16	1.83881e-16	2.22045e-16	-3.46945e-17	-6.93889e-18	8.32667e-17	7.63278e-17	2.22045e-16	-1.11022e-16	0.0208333	-5.55112e-17	-2.67147e-16	0	0.0196078	-1.8735e-16	2.77556e-16	-1.07553e-16	0	-1.38778e-17	-1.45717e-16	2.22045e-16	7.28584e-17	1.04083e-17	5.20417e-17	0	8.32667e-17	-2.77556e-17	-7.63278e-17	4.16334e-17	1.38778e-17	1.11022e-16
38	-8.32667e-17	-4.85723e-17	-1.249e-16	1.59595e-16	-1.04083e-16	-1.63064e-16	-1.04083e-16	1.38778e-16	1.249e-16	-2.08167e-17	-1.80411e-16	-4.85723e-17	1.66533e-16	1.83881e-16	2.22045e-16	-3.46945e-17	-6.93889e-18	8.32667e-17	7.63278e-17	2.22045e-16	-1.11022e-16	-1.73472e-16	-5.55112e-17	-2.67147e-16	0	-2.35922e-16	-1.8735e-16	2.77556e-16	-1.07553e-16	0	-1.38778e-17	-1.45717e-16	2.22045e-16	7.28584e-17	1.04083e-17	5.20417e-17	0	8.32667e-17	-2.77556e-17	-7.63278e-17	4.16334e-17	1.38778e-17	1.11022e-16
39	-8.32667e-17	-4.85723e-17	-1.249e-16	1.59595e-16	-1.04083e-16	-1.63064e-16	-1.04083e-16	1.38778e-16	1.249e-16	-2.08167e-17	-1.80411e-16	-4.85723e-17	1.66533e-16	1.83881e-16	2.22045e-16	-3.46945e-17	-6.93889e-18	8.32667e-17	7.63278e-17	2.22045e-16	-1.11022e-16	-1.73472e-16	-5.55112e-17	-2.67147e-16	0	-2.35922e-16	-1.8735e-16	2.77556e-16	-1.07553e-16	0	-1.38778e-17	-1.45717e-16	2.22045e-16	7.28584e-17	1.04083e-17	5.20417e-17	0	8.32667e-17	-2.77556e-17	-7.63278e-17	4.16334e-17	1.38778e-17	1.11022e-16
40	-8.32667e-17	-4.85723e-17	-1.249e-16	1.59595e-16	-1.04083e-16	-1.63064e-16	-1.04083e-16	1.38778e-16	1.249e-16	-2.08167e-17	-1.80411e-16	-4.85723e-17	1.66533e-16	1.83881e-16	2.22045e-16	-3.46945e-17	-6.93889e-18	8.32667e-17	7.63278e-17	2.22045e-16	-1.11022e-16	-1.73472e-16	-5.55112e-17	-2.67147e-16	0	-2.35922e-16	-1.8735e-16	2.77556e-16	-1.07553e-16	0	-1.38778e-17	-1.45717e-16	2.22045e-16	7.28584e-17	1.04083e-17	5.20417e-17	0	8.32667e-17	-2.77556e-17	-7.63278e-17	4.16334e-17	1.38778e-17	1.11022e-16
41	-8.32667e-17	-4.85723e-17	-1.249e-16	1.59595e-16	-1.04083e-16	-1.63064e-16	-1.04083e-16	1.38778e-16	1.249e-16	-2.08167e-17	-1.80411e-16	-4.85723e-17	1.66533e-16	1.83881e-16	2.22045e-16	-3.46945e-17	-6.93889e-18	8.32667e-17	7.63278e-17	2.22045e-16	-1.11022e-16	-1.73472e-16	-5.55112e-17	-2.67147e-16	0	-2.35922e-16	-1.8735e-16	2.77556e-16	-1.07553e-16	0	-1.38778e-17	-1.45717e-16	2.22045e-16	7.28584e-17	1.04083e-17	5.20417e-17	0	8.32667e-17	-2.77556e-17	-7.63278e-17	4.16334e-17	1.38778e-17	1.11022e-16
42	-8.32667e-17	-4.85723e-17	-1.249e-16	1.59595e-16	-1.04083e-16	-1.63064e-16	-1.04083e-16	1.38778e-16	1.249e-16	-2.08167e-17	-1.80411e-16	-4.85723e-17	1.66533e-16	1.83881e-16	2.22045e-16	-3.46945e-17	-6.93889e-18	8.32667e-17	7.63278e-17	2.22045e-16	-1.11022e-16	-1.73472e-16	-5.55112e-17	-2.67147e-16	0	-2.35922e-16	-1.8735e-16	2.77556e-16	-1.07553e-16	0	-1.38778e-17	-1.45717e-16	2.22045e-16	7.28584e-17	1.04083e-17	5.20417e-17	0	8.32667e-17	-2.77556e-17	-7.63278e-17	4.16334e-17	1.38778e-17	1.11022e-16
43	-8.32667e-17	-4.85723e-17	-1.249e-16	1.59595e-16	-1.04083e-16	-1.63064e-16	-1.04083e-16	1.38778e-16	1.249e-16	-2.08167e-17	-1.80411e-16	-4.85723e-17	1.66533e-16	1.83881e-16	2.22045e-16	-3.46945e-17	-6.93889e-18	8.32667e-17	7.63278e-17	2.22045e-16	-1.11022e-16	-1.73472e-16	-5.55112e-17	-2.67147e-16	0	-2.35922e-16	-1.8735e-16	2.77556e-16	-1.07553e-16	0	-1.38778e-17	-1.45717e-16	2.22045e-16	7.28584e-17	1.04083e-17	5.20417e-17	0	8.32667e-17	-2.77556e-17	-7.63278e-17	4.16334e-17	1.38778e-17	1.11022e-16
44	-8.32667e-17	-4.85723e-17	-1.249e-16	1.59595e-16	-1.04083e-16	-1.63064e-16	-1.04083e-16	1.38778e-16	1.249e-16	-2.08167e-17	-1.80411e-16	-4.85723e-17	1.66533e-16	1.83881e-16	2.22045e-16	-3.46945e-17	-6.93889e-18	8.32667e-17	7.63278e-17	2.22045e-16	-1.11022e-16	-1.73472e-16	-5.55112e-17	-2.67147e-16	0	-2.35922e-16	-1.8735e-16	2.77556e-16	-1.07553e-16	0	-1.38778e-17	-1.45717e-16	2.22045e-16	7.28584e-17	1.04083e-17	5.20417e-17	0	8.32667e-17	-2.77556e-17	-7.63278e-17	4.16334e-17	1.38778e-17	1.11022e-16
45	-8.32667e-17	-4.85723e-17	-1.249e-16	1.59595e-16	-1.04083e-16	-1.63064e-16	-1.04083e-16	1.38778e-16	1.249e-16	-2.08167e-17	-1.80411e-16	-4.85723e-17	1.66533e-16	1.83881e-16	2.22045e-16	-3.46945e-17	-6.93889e-18	8.32667e-17	7.63278e-17	2.22045e-16	-1.11022e-16	-1.73472e-16	-5.55112e-17	-2.67147e-16	0	-2.35922e-16	-1.8735e-16	2.77556e-16	-1.07553e-16	0	-1.38778e-17	-1.45717e-16	2.22045e-16	7.28584e-17	1.04083e-17	5.20417e-17	0	8.32667e-17	-2.77556e-17	-7.63278e-17	4.16334e-17	1.38778e-17	1.11022e-16
46	-8.32667e-17	-4.85723e-17	-1.249e-16	1.59595e-16	-1.04083e-16	-1.63064e-16	-1.04083e-16	1.38778e-16	1.249e-16	-2.08167e-17	-1.80411e-16	-4.85723e-17	1.66533e-16	1.83881e-16	2.22045e-16	-3.46945e-17	-6.93889e-18	8.32667e-17	7.63278e-17	2.22045e-16	-1.11022e-16	-1.73472e-16	-5.55112e-17	-2.67147e-16	0	-2.35922e-16	-1.8735e-16	2.77556e-16	-1.07553e-16	0	-1.38778e-17	-1.45717e-16	2.22045e-16	7.28584e-17	1.04083e-17	5.20417e-17	0	8.32667e-17	-2.77556e-17	-7.63278e-17	4.16334e-17	1.38778e-17	1.11022e-16
47	-8.32667e-17	-4.85723e-17	-1.249e-16	1.59595e-16	-1.04083e-16	-1.63064e-16	-1.04083e-16	1.38778e-16	1.249e-16	-2.08167e-17	-1.80411e-16	-4.85723e-17	1.66533e-16	1.83881e-16	2.22045e-16	-3.46945e-17	-6.93889e-18	8.32667e-17	7.63278e-17	2.22045e-16	-1.11022e-16	-1.73472e-16	-5.55112e-17	-2.67147e-16	0	-2.35922e-16	-1.8735e-16	2.77556e-16	-1.07553e-16	0	-1.38778e-17	-1.45717e-16	2.22045e-16	7.28584e-17	1.04083e-17	5.20417e-17	0	8.32667e-17	-2.77556e-17	-7.63278e-17	4.16334e-17	1.38778e-17	1.11022e-16
48	-8.32667e-17	-4.85723e-17	-1.249e-16	1.59595e-16	-1.04083e-16	-1.63064e-16	-1.04083e-16	1.38778e-16	1.249e-16	-2.08167e-17	-1.80411e-16	-4.85723e-17	1.66533e-16	1.83881e-16	2.22045e-16	-3.46945e-17	-6.93889e-18	8.32667e-17	7.63278e-17	2.22045e-16	-1.11022e-16	-1.73472e-16	-5.55112e-17	-2.67147e-16	0	-2.35922e-16	-1.8735e-16	2.77556e-16	-1.07553e-16	0	-1.38778e-17	-1.45717e-16	2.22045e-16	7.28584e-17	1.04083e-17	5.20417e-17	0	8.32667e-17	-2.77556e-17	-7.63278e-17	4.16334e-17	1.38778e-17	1.11022e-16
49	-8.32667e-17	-4.85723e-17	-1.249e-16	1.59595e-16	-1.04083e-16	-1.63064e-16	-1.04083e-16	1.38778e-16	1.249e-16	-2.08167e-17	-1.80411e-16	-4.85723e-17	1.66533e-16	1.83881e-16	2.22045e-16	-3.46945e-17	-6.93889e-18	8.32667e-17	7.63278e-17	2.22045e-16	-1.11022e-16	-1.73472e-16	-5.55112e-17	-2.67147e-16	0	-2.35922e-16	-1.8735e-16	2.77556e-16	-1.07553e-16	0	-1.38778e-17	-1.45717e-16	2.22045e-16	7.28584e-17	1.04083e-17	5.20417e-17	0	8.32667e-17	-2.77556e-17	-7.63278e-17	4.16334e-17	1.38778e-17	1.11022e-16
50	-8.32667e-17	-4.85723e-17	-1.249e-16	1.59595e-16	-1.04083e-16	-1.63064e-16	-1.04083e-16	1.38778e-16	1.249e-16	-2.08167e-17	-1.80411e-16	-4.85723e-17	1.66533e-16	1.83881e-16	2.22045e-16	-3.46945e-17	-6.93889e-18	8.32667e-17	7.63278e-17	2.22045e-16	-1.11022e-16	-1.73472e-16	-5.55112e-17	-2.67147e-16	0	-2.35922e-16	-1.8735e-16	2.77556e-16	-1.07553e-16	0	-1.38778e-17	-1.45717e-16	2.22045e-16	7.28584e-17	1.04083e-17	5.20417e-17	0	8.32667e-17	-2.77556e-17	-7.63278e-17	4.16334e-17	1.38778e-17	1.11022e-16

## Sheet: F25
Genotype	Di2	Di2	Di2	77s	77s	77s	77s	77s	77s	77s	77s	77s	77s	77s-Sel	77s-Sel	77s-Sel	77s-Sel	77s-Sel	77s-Sel	77s-Sel	77s-Sel
hour
1	1	1	1	1	1	1	1	1	1	1	1	1	1	1	1	1	1	1	1	1	1
2	1	1	1	1	1	1	1	1	1	1	1	1	1	1	1	1	1	1	1	1	1
3	1	1	1	1	1	1	1	1	1	1	1	1	1	1	1	1	1	1	1	1	1
4	1	1	1	1	1	1	1	1	1	1	1	1	1	1	1	1	1	1	1	1	1
5	1	1	1	1	1	1	1	1	1	1	1	1	1	1	1	1	1	1	1	1	1
6	1	1	1	1	1	1	1	1	1	1	1	1	1	1	1	1	1	1	1	1	1
7	1	0.970588	1	1	1	1	0.966667	1	1	1	1	1	1	1	1	1	0.964286	1	1	1	1
8	1	0.970588	1	1	1	1	0.966667	0.958333	1	1	1	1	1	1	1	1	0.964286	1	1	1	1
9	1	0.941176	1	1	1	0.962963	0.966667	0.958333	1	1	1	1	1	1	1	1	0.928571	1	1	1	1
10	1	0.941176	0.954545	1	1	0.962963	0.966667	0.958333	1	0.966667	1	1	1	1	1	0.967742	0.892857	1	1	1	0.967742
11	0.972222	0.941176	0.954545	1	0.954545	0.962963	0.933333	0.916667	1	0.966667	0.9375	1	1	1	0.974359	0.967742	0.857143	0.965517	1	1	0.967742
12	0.972222	0.911765	0.954545	1	0.954545	0.962963	0.933333	0.916667	1	0.966667	0.9375	1	1	1	0.974359	0.967742	0.821429	0.965517	1	1	0.967742
13	0.944444	0.882353	0.863636	0.944444	0.909091	0.962963	0.9	0.875	0.96	0.966667	0.875	1	1	1	0.974359	0.967742	0.821429	0.931034	1	1	0.935484
14	0.916667	0.852941	0.818182	0.944444	0.909091	0.925926	0.9	0.791667	0.92	0.933333	0.75	1	0.964286	0.965517	0.974359	0.967742	0.785714	0.931034	1	0.966667	0.935484
15	0.888889	0.823529	0.727273	0.888889	0.863636	0.888889	0.9	0.708333	0.88	0.933333	0.625	1	0.964286	0.965517	0.948718	0.967742	0.75	0.931034	1	0.966667	0.903226
16	0.833333	0.764706	0.590909	0.888889	0.818182	0.851852	0.833333	0.666667	0.84	0.866667	0.4375	0.967742	0.928571	0.931034	0.923077	0.935484	0.714286	0.862069	0.967742	0.933333	0.870968
17	0.722222	0.676471	0.5	0.777778	0.727273	0.777778	0.8	0.541667	0.76	0.8	0.3125	0.935484	0.857143	0.896552	0.923077	0.935484	0.714286	0.827586	0.935484	0.866667	0.806452
18	0.611111	0.529412	0.318182	0.666667	0.681818	0.740741	0.766667	0.5	0.68	0.766667	0.3125	0.870968	0.75	0.896552	0.871795	0.903226	0.642857	0.724138	0.870968	0.8	0.741935
19	0.416667	0.323529	0.227273	0.666667	0.590909	0.62963	0.7	0.416667	0.6	0.666667	0.25	0.774194	0.678571	0.862069	0.820513	0.83871	0.571429	0.689655	0.774194	0.7	0.741935
20	0.25	0.176471	0.136364	0.611111	0.454545	0.518519	0.633333	0.291667	0.48	0.6	0.1875	0.709677	0.571429	0.862069	0.769231	0.774194	0.5	0.586207	0.677419	0.633333	0.677419
21	0.166667	0.117647	0.0909091	0.555556	0.409091	0.444444	0.6	0.25	0.28	0.5	0.1875	0.612903	0.464286	0.827586	0.717949	0.677419	0.392857	0.517241	0.612903	0.566667	0.580645
22	0.111111	0.0882353	0.0909091	0.555556	0.318182	0.407407	0.533333	0.208333	0.2	0.366667	0.125	0.483871	0.392857	0.793103	0.615385	0.580645	0.321429	0.448276	0.516129	0.466667	0.419355
23	0.0833333	0.0882353	0.0454545	0.5	0.318182	0.333333	0.466667	0.166667	0.12	0.266667	0.0625	0.387097	0.25	0.724138	0.487179	0.451613	0.285714	0.310345	0.387097	0.333333	0.322581
24	0.0277778	0.0294118	0.0454545	0.388889	0.272727	0.259259	0.3	0.0833333	0.08	0.2	0.0625	0.258065	0.178571	0.62069	0.384615	0.322581	0.25	0.172414	0.258065	0.2	0.225806
25	-1.38778e-16	-9.02056e-17	-1.38778e-17	0.333333	0.227273	0.185185	0.1	0.0416667	0.04	0.133333	0	0.16129	0.178571	0.586207	0.333333	0.258065	0.178571	0.103448	0.16129	0.133333	0.193548
26	-1.38778e-16	-9.02056e-17	-1.38778e-17	0.333333	0.181818	0.185185	0.1	0.0416667	0.04	0.133333	0	0.16129	0.107143	0.551724	0.333333	0.225806	0.142857	0.103448	0.16129	0.133333	0.193548
27	-1.38778e-16	-9.02056e-17	-1.38778e-17	0.277778	0.181818	0.148148	0.1	0.0416667	-4.16334e-17	0.1	0	0.129032	0.0714286	0.551724	0.282051	0.16129	0.0714286	0.0689655	0.16129	0.1	0.16129
28	-1.38778e-16	-9.02056e-17	-1.38778e-17	0.222222	0.136364	0.111111	0.0666667	1.38778e-16	-4.16334e-17	0.1	0	0.0967742	0.0714286	0.517241	0.230769	0.129032	0.0357143	0.0344828	0.129032	0.0666667	0.129032
29	-1.38778e-16	-9.02056e-17	-1.38778e-17	0.166667	0.136364	0.111111	0.0666667	1.38778e-16	-4.16334e-17	0.0666667	0	0.0967742	0.0714286	0.448276	0.230769	0.129032	0.0357143	1.249e-16	0.0967742	0.0666667	0.0645161
30	-1.38778e-16	-9.02056e-17	-1.38778e-17	0.166667	0.136364	0.0740741	0.0666667	1.38778e-16	-4.16334e-17	0.0333333	0	0.0645161	0.0357143	0.37931	0.205128	0.0967742	2.22045e-16	1.249e-16	0.0322581	0.0333333	0.0645161
31	-1.38778e-16	-9.02056e-17	-1.38778e-17	0.111111	0.0909091	0.037037	0.0666667	1.38778e-16	-4.16334e-17	0.0333333	0	0.0645161	1.80411e-16	0.275862	0.205128	0.0645161	2.22045e-16	1.249e-16	0.0322581	1.52656e-16	0.0322581
32	-1.38778e-16	-9.02056e-17	-1.38778e-17	0.111111	0.0909091	0.037037	0.0666667	1.38778e-16	-4.16334e-17	2.08167e-16	0	0.0322581	1.80411e-16	0.275862	0.153846	0.0322581	2.22045e-16	1.249e-16	1.11022e-16	1.52656e-16	0.0322581
33	-1.38778e-16	-9.02056e-17	-1.38778e-17	0.0555556	0.0454545	1.11022e-16	0.0666667	1.38778e-16	-4.16334e-17	2.08167e-16	0	0	1.80411e-16	0.206897	0.128205	1.66533e-16	2.22045e-16	1.249e-16	1.11022e-16	1.52656e-16	2.77556e-16
34	-1.38778e-16	-9.02056e-17	-1.38778e-17	0.0555556	0.0454545	1.11022e-16	0.0666667	1.38778e-16	-4.16334e-17	2.08167e-16	0	0	1.80411e-16	0.172414	0.128205	1.66533e-16	2.22045e-16	1.249e-16	1.11022e-16	1.52656e-16	2.77556e-16
35	-1.38778e-16	-9.02056e-17	-1.38778e-17	-1.94289e-16	0.0454545	1.11022e-16	0.0666667	1.38778e-16	-4.16334e-17	2.08167e-16	0	0	1.80411e-16	0.137931	0.102564	1.66533e-16	2.22045e-16	1.249e-16	1.11022e-16	1.52656e-16	2.77556e-16
36	-1.38778e-16	-9.02056e-17	-1.38778e-17	-1.94289e-16	9.71445e-17	1.11022e-16	0.0666667	1.38778e-16	-4.16334e-17	2.08167e-16	0	0	1.80411e-16	0.103448	0.102564	1.66533e-16	2.22045e-16	1.249e-16	1.11022e-16	1.52656e-16	2.77556e-16
37	-1.38778e-16	-9.02056e-17	-1.38778e-17	-1.94289e-16	9.71445e-17	1.11022e-16	0.0666667	1.38778e-16	-4.16334e-17	2.08167e-16	0	0	1.80411e-16	0.103448	0.0769231	1.66533e-16	2.22045e-16	1.249e-16	1.11022e-16	1.52656e-16	2.77556e-16
38	-1.38778e-16	-9.02056e-17	-1.38778e-17	-1.94289e-16	9.71445e-17	1.11022e-16	0.0666667	1.38778e-16	-4.16334e-17	2.08167e-16	0	0	1.80411e-16	0.0689655	0.0512821	1.66533e-16	2.22045e-16	1.249e-16	1.11022e-16	1.52656e-16	2.77556e-16
39	-1.38778e-16	-9.02056e-17	-1.38778e-17	-1.94289e-16	9.71445e-17	1.11022e-16	0.0666667	1.38778e-16	-4.16334e-17	2.08167e-16	0	0	1.80411e-16	0.0689655	0.0512821	1.66533e-16	2.22045e-16	1.249e-16	1.11022e-16	1.52656e-16	2.77556e-16
40	-1.38778e-16	-9.02056e-17	-1.38778e-17	-1.94289e-16	9.71445e-17	1.11022e-16	0.0666667	1.38778e-16	-4.16334e-17	2.08167e-16	0	0	1.80411e-16	0.0344828	0.0512821	1.66533e-16	2.22045e-16	1.249e-16	1.11022e-16	1.52656e-16	2.77556e-16
41	-1.38778e-16	-9.02056e-17	-1.38778e-17	-1.94289e-16	9.71445e-17	1.11022e-16	0.0666667	1.38778e-16	-4.16334e-17	2.08167e-16	0	0	1.80411e-16	3.33067e-16	0.025641	1.66533e-16	2.22045e-16	1.249e-16	1.11022e-16	1.52656e-16	2.77556e-16
42	-1.38778e-16	-9.02056e-17	-1.38778e-17	-1.94289e-16	9.71445e-17	1.11022e-16	0.0666667	1.38778e-16	-4.16334e-17	2.08167e-16	0	0	1.80411e-16	3.33067e-16	-7.63278e-17	1.66533e-16	2.22045e-16	1.249e-16	1.11022e-16	1.52656e-16	2.77556e-16
43	-1.38778e-16	-9.02056e-17	-1.38778e-17	-1.94289e-16	9.71445e-17	1.11022e-16	0.0666667	1.38778e-16	-4.16334e-17	2.08167e-16	0	0	1.80411e-16	3.33067e-16	-7.63278e-17	1.66533e-16	2.22045e-16	1.249e-16	1.11022e-16	1.52656e-16	2.77556e-16
44	-1.38778e-16	-9.02056e-17	-1.38778e-17	-1.94289e-16	9.71445e-17	1.11022e-16	0.0666667	1.38778e-16	-4.16334e-17	2.08167e-16	0	0	1.80411e-16	3.33067e-16	-7.63278e-17	1.66533e-16	2.22045e-16	1.249e-16	1.11022e-16	1.52656e-16	2.77556e-16
45	-1.38778e-16	-9.02056e-17	-1.38778e-17	-1.94289e-16	9.71445e-17	1.11022e-16	0.0666667	1.38778e-16	-4.16334e-17	2.08167e-16	0	0	1.80411e-16	3.33067e-16	-7.63278e-17	1.66533e-16	2.22045e-16	1.249e-16	1.11022e-16	1.52656e-16	2.77556e-16
46	-1.38778e-16	-9.02056e-17	-1.38778e-17	-1.94289e-16	9.71445e-17	1.11022e-16	0.0666667	1.38778e-16	-4.16334e-17	2.08167e-16	0	0	1.80411e-16	3.33067e-16	-7.63278e-17	1.66533e-16	2.22045e-16	1.249e-16	1.11022e-16	1.52656e-16	2.77556e-16
47	-1.38778e-16	-9.02056e-17	-1.38778e-17	-1.94289e-16	9.71445e-17	1.11022e-16	0.0666667	1.38778e-16	-4.16334e-17	2.08167e-16	0	0	1.80411e-16	3.33067e-16	-7.63278e-17	1.66533e-16	2.22045e-16	1.249e-16	1.11022e-16	1.52656e-16	2.77556e-16
48	-1.38778e-16	-9.02056e-17	-1.38778e-17	-1.94289e-16	9.71445e-17	1.11022e-16	0.0666667	1.38778e-16	-4.16334e-17	2.08167e-16	0	0	1.80411e-16	3.33067e-16	-7.63278e-17	1.66533e-16	2.22045e-16	1.249e-16	1.11022e-16	1.52656e-16	2.77556e-16
49	-1.38778e-16	-9.02056e-17	-1.38778e-17	-1.94289e-16	9.71445e-17	1.11022e-16	0.0666667	1.38778e-16	-4.16334e-17	2.08167e-16	0	0	1.80411e-16	3.33067e-16	-7.63278e-17	1.66533e-16	2.22045e-16	1.249e-16	1.11022e-16	1.52656e-16	2.77556e-16
50	-1.38778e-16	-9.02056e-17	-1.38778e-17	-1.94289e-16	9.71445e-17	1.11022e-16	0.0666667	1.38778e-16	-4.16334e-17	2.08167e-16	0	0	1.80411e-16	3.33067e-16	-7.63278e-17	1.66533e-16	2.22045e-16	1.249e-16	1.11022e-16	1.52656e-16	2.77556e-16

## Sheet: F28
Genotype	Di2	Di2	Di2	77s-Sel	77s-Sel	77s-Sel	77s-Sel	77s-Sel	77s-Sel	77s-Sel	77s-Sel	77s-Sel	77s-Sel	77s-Sel	77s-Sel	77s-Sel
hour
1	1	1	1	1	1	1	1	1	1	1	1	1	1	1	1	1
2	1	1	1	1	1	1	1	1	1	1	1	1	1	1	1	1
3	1	1	1	1	1	1	1	1	1	1	1	1	1	1	1	1
4	1	1	1	1	1	1	1	1	1	1	1	1	1	1	1	1
5	1	1	1	1	1	1	1	1	1	1	1	1	1	1	1	1
6	1	1	1	1	1	1	1	1	1	1	1	1	1	1	1	1
7	1	1	1	0.98	1	1	1	1	0.98	1	1	1	1	1	1	1
8	1	1	1	0.98	1	1	1	1	0.98	1	1	1	1	0.983333	1	1
9	1	0.98	1	0.98	1	1	1	1	0.98	0.98	1	1	1	0.983333	1	1
10	1	0.98	1	0.96	1	1	0.977778	1	0.98	0.98	1	1	1	0.983333	0.98	1
11	1	0.96	1	0.96	0.98	1	0.977778	0.98	0.96	0.96	1	1	1	0.983333	0.98	1
12	1	0.96	1	0.96	0.98	1	0.955556	0.98	0.96	0.96	1	1	1	0.983333	0.98	1
13	0.98	0.94	0.966667	0.96	0.98	0.977778	0.933333	0.98	0.94	0.96	1	0.952381	1	0.983333	0.96	0.98
14	0.96	0.92	0.9	0.96	0.98	0.977778	0.933333	0.98	0.92	0.96	0.98	0.952381	0.983333	0.983333	0.96	0.94
15	0.92	0.9	0.833333	0.96	0.96	0.955556	0.911111	0.98	0.9	0.94	0.98	0.904762	0.983333	0.966667	0.94	0.92
16	0.88	0.88	0.75	0.96	0.94	0.955556	0.888889	0.98	0.88	0.94	0.98	0.904762	0.983333	0.966667	0.94	0.86
17	0.82	0.84	0.633333	0.94	0.92	0.933333	0.844444	0.96	0.86	0.92	0.96	0.857143	0.966667	0.95	0.92	0.8
18	0.76	0.8	0.5	0.92	0.88	0.888889	0.755556	0.94	0.86	0.92	0.94	0.857143	0.933333	0.916667	0.88	0.74
19	0.66	0.72	0.4	0.88	0.82	0.844444	0.644444	0.94	0.84	0.9	0.9	0.809524	0.9	0.866667	0.82	0.66
20	0.54	0.64	0.316667	0.84	0.76	0.777778	0.466667	0.9	0.8	0.9	0.88	0.809524	0.85	0.8	0.72	0.56
21	0.4	0.5	0.233333	0.76	0.68	0.711111	0.355556	0.88	0.74	0.86	0.76	0.761905	0.816667	0.683333	0.58	0.42
22	0.3	0.38	0.166667	0.64	0.62	0.622222	0.266667	0.84	0.66	0.78	0.6	0.666667	0.766667	0.583333	0.48	0.32
23	0.22	0.3	0.116667	0.56	0.52	0.577778	0.2	0.8	0.56	0.74	0.52	0.619048	0.733333	0.5	0.4	0.26
24	0.16	0.24	0.0666667	0.5	0.46	0.555556	0.155556	0.74	0.5	0.7	0.46	0.571429	0.7	0.45	0.34	0.22
25	0.12	0.2	0.05	0.46	0.38	0.488889	0.111111	0.68	0.44	0.64	0.38	0.47619	0.666667	0.4	0.3	0.18
26	0.08	0.1	0.0166667	0.4	0.28	0.466667	0.0888889	0.54	0.38	0.56	0.2	0.380952	0.566667	0.316667	0.16	0.12
27	0.06	0.04	7.28584e-17	0.36	0.18	0.4	0.0666667	0.36	0.34	0.5	0.1	0.285714	0.433333	0.283333	0.1	0.08
28	0.04	0.04	7.28584e-17	0.28	0.1	0.266667	0.0666667	0.24	0.3	0.36	0.06	0.238095	0.3	0.233333	0.04	0.06
29	0.02	0.04	7.28584e-17	0.22	0.04	0.2	0.0666667	0.18	0.28	0.24	0.04	0.190476	0.233333	0.183333	-1.31839e-16	0.04
30	0.02	0.02	7.28584e-17	0.18	0.04	0.177778	0.0444444	0.16	0.24	0.18	0.04	0.190476	0.183333	0.133333	-1.31839e-16	0.04
31	-2.15106e-16	0.02	7.28584e-17	0.14	0.04	0.155556	0.0444444	0.14	0.22	0.14	0.04	0.142857	0.15	0.1	-1.31839e-16	0.04
32	-2.15106e-16	-1.31839e-16	7.28584e-17	0.12	0.02	0.155556	0.0222222	0.1	0.18	0.12	0.02	0.0952381	0.116667	0.0833333	-1.31839e-16	0.02
33	-2.15106e-16	-1.31839e-16	7.28584e-17	0.1	0.02	0.133333	-1.31839e-16	0.1	0.14	0.08	0.02	0.0952381	0.0833333	0.05	-1.31839e-16	-1.8735e-16
34	-2.15106e-16	-1.31839e-16	7.28584e-17	0.06	-9.02056e-17	0.0888889	-1.31839e-16	0.08	0.1	0.06	-1.04083e-16	0.047619	0.0666667	0.0333333	-1.31839e-16	-1.8735e-16
35	-2.15106e-16	-1.31839e-16	7.28584e-17	0.04	-9.02056e-17	0.0444444	-1.31839e-16	0.04	0.08	0.04	-1.04083e-16	-2.22045e-16	0.0333333	0.0166667	-1.31839e-16	-1.8735e-16
36	-2.15106e-16	-1.31839e-16	7.28584e-17	0.02	-9.02056e-17	0.0444444	-1.31839e-16	0.02	0.04	0.02	-1.04083e-16	-2.22045e-16	0.0166667	-7.63278e-17	-1.31839e-16	-1.8735e-16
37	-2.15106e-16	-1.31839e-16	7.28584e-17	0.02	-9.02056e-17	0.0222222	-1.31839e-16	-2.77556e-16	0.02	-7.63278e-17	-1.04083e-16	-2.22045e-16	-1.38778e-17	-7.63278e-17	-1.31839e-16	-1.8735e-16
38	-2.15106e-16	-1.31839e-16	7.28584e-17	-4.85723e-17	-9.02056e-17	4.16334e-17	-1.31839e-16	-2.77556e-16	-1.66533e-16	-7.63278e-17	-1.04083e-16	-2.22045e-16	-1.38778e-17	-7.63278e-17	-1.31839e-16	-1.8735e-16
39	-2.15106e-16	-1.31839e-16	7.28584e-17	-4.85723e-17	-9.02056e-17	4.16334e-17	-1.31839e-16	-2.77556e-16	-1.66533e-16	-7.63278e-17	-1.04083e-16	-2.22045e-16	-1.38778e-17	-7.63278e-17	-1.31839e-16	-1.8735e-16
40	-2.15106e-16	-1.31839e-16	7.28584e-17	-4.85723e-17	-9.02056e-17	4.16334e-17	-1.31839e-16	-2.77556e-16	-1.66533e-16	-7.63278e-17	-1.04083e-16	-2.22045e-16	-1.38778e-17	-7.63278e-17	-1.31839e-16	-1.8735e-16
41	-2.15106e-16	-1.31839e-16	7.28584e-17	-4.85723e-17	-9.02056e-17	4.16334e-17	-1.31839e-16	-2.77556e-16	-1.66533e-16	-7.63278e-17	-1.04083e-16	-2.22045e-16	-1.38778e-17	-7.63278e-17	-1.31839e-16	-1.8735e-16
42	-2.15106e-16	-1.31839e-16	7.28584e-17	-4.85723e-17	-9.02056e-17	4.16334e-17	-1.31839e-16	-2.77556e-16	-1.66533e-16	-7.63278e-17	-1.04083e-16	-2.22045e-16	-1.38778e-17	-7.63278e-17	-1.31839e-16	-1.8735e-16
43	-2.15106e-16	-1.31839e-16	7.28584e-17	-4.85723e-17	-9.02056e-17	4.16334e-17	-1.31839e-16	-2.77556e-16	-1.66533e-16	-7.63278e-17	-1.04083e-16	-2.22045e-16	-1.38778e-17	-7.63278e-17	-1.31839e-16	-1.8735e-16
44	-2.15106e-16	-1.31839e-16	7.28584e-17	-4.85723e-17	-9.02056e-17	4.16334e-17	-1.31839e-16	-2.77556e-16	-1.66533e-16	-7.63278e-17	-1.04083e-16	-2.22045e-16	-1.38778e-17	-7.63278e-17	-1.31839e-16	-1.8735e-16
45	-2.15106e-16	-1.31839e-16	7.28584e-17	-4.85723e-17	-9.02056e-17	4.16334e-17	-1.31839e-16	-2.77556e-16	-1.66533e-16	-7.63278e-17	-1.04083e-16	-2.22045e-16	-1.38778e-17	-7.63278e-17	-1.31839e-16	-1.8735e-16
46	-2.15106e-16	-1.31839e-16	7.28584e-17	-4.85723e-17	-9.02056e-17	4.16334e-17	-1.31839e-16	-2.77556e-16	-1.66533e-16	-7.63278e-17	-1.04083e-16	-2.22045e-16	-1.38778e-17	-7.63278e-17	-1.31839e-16	-1.8735e-16
47	-2.15106e-16	-1.31839e-16	7.28584e-17	-4.85723e-17	-9.02056e-17	4.16334e-17	-1.31839e-16	-2.77556e-16	-1.66533e-16	-7.63278e-17	-1.04083e-16	-2.22045e-16	-1.38778e-17	-7.63278e-17	-1.31839e-16	-1.8735e-16
48	-2.15106e-16	-1.31839e-16	7.28584e-17	-4.85723e-17	-9.02056e-17	4.16334e-17	-1.31839e-16	-2.77556e-16	-1.66533e-16	-7.63278e-17	-1.04083e-16	-2.22045e-16	-1.38778e-17	-7.63278e-17	-1.31839e-16	-1.8735e-16
49	-2.15106e-16	-1.31839e-16	7.28584e-17	-4.85723e-17	-9.02056e-17	4.16334e-17	-1.31839e-16	-2.77556e-16	-1.66533e-16	-7.63278e-17	-1.04083e-16	-2.22045e-16	-1.38778e-17	-7.63278e-17	-1.31839e-16	-1.8735e-16
50	-2.15106e-16	-1.31839e-16	7.28584e-17	-4.85723e-17	-9.02056e-17	4.16334e-17	-1.31839e-16	-2.77556e-16	-1.66533e-16	-7.63278e-17	-1.04083e-16	-2.22045e-16	-1.38778e-17	-7.63278e-17	-1.31839e-16	-1.8735e-16

## Sheet: F29
Genotype	Di2	Di2	Di2	77s-Sel	77s-Sel	77s-Sel	77s-Sel	77s-Sel	77s-Sel	77s-Sel	77s-Sel	77s-Sel
hour
1	1	1	1	1	1	1	1	1	1	1	1	1
2	1	1	1	1	1	1	1	1	1	1	1	1
3	1	1	1	1	1	1	1	1	1	1	1	1
4	1	1	1	1	1	1	1	1	1	1	1	1
5	1	1	1	1	1	1	1	1	1	1	1	1
6	1	1	1	1	1	1	1	1	1	1	1	1
7	1	1	1	1	1	1	1	1	1	1	1	1
8	1	1	1	1	1	1	1	1	1	1	1	1
9	1	1	0.979167	1	1	1	1	1	1	1	1	1
10	0.98	1	0.979167	1	1	1	1	1	1	1	1	1
11	0.98	0.97561	0.979167	1	1	1	1	1	1	0.974359	1	1
12	0.96	0.95122	0.958333	1	1	0.980392	1	1	1	0.974359	1	0.978261
13	0.96	0.95122	0.9375	0.978261	1	0.980392	0.97619	1	1	0.974359	1	0.978261
14	0.94	0.926829	0.9375	0.978261	1	0.980392	0.97619	0.975	1	0.948718	1	0.956522
15	0.94	0.926829	0.9375	0.956522	1	0.960784	0.97619	0.975	1	0.948718	0.97561	0.956522
16	0.92	0.926829	0.916667	0.956522	1	0.960784	0.952381	0.95	1	0.948718	0.97561	0.956522
17	0.92	0.926829	0.916667	0.934783	1	0.941176	0.952381	0.95	1	0.948718	0.97561	0.956522
18	0.88	0.780488	0.895833	0.913043	1	0.921569	0.928571	0.95	0.975	0.948718	0.95122	0.934783
19	0.82	0.658537	0.854167	0.891304	1	0.882353	0.928571	0.925	0.975	0.923077	0.95122	0.934783
20	0.7	0.463415	0.8125	0.847826	1	0.843137	0.880952	0.925	0.975	0.923077	0.902439	0.891304
21	0.66	0.390244	0.75	0.826087	1	0.823529	0.833333	0.9	0.95	0.897436	0.853659	0.869565
22	0.64	0.341463	0.6875	0.804348	0.977273	0.784314	0.738095	0.85	0.925	0.897436	0.780488	0.826087
23	0.58	0.292683	0.604167	0.782609	0.977273	0.745098	0.595238	0.75	0.875	0.871795	0.707317	0.804348
24	0.54	0.195122	0.520833	0.73913	0.954545	0.745098	0.52381	0.675	0.825	0.794872	0.682927	0.804348
25	0.46	0.121951	0.4375	0.673913	0.931818	0.72549	0.47619	0.575	0.75	0.692308	0.682927	0.782609
26	0.42	0.0731707	0.3125	0.608696	0.886364	0.72549	0.404762	0.45	0.675	0.589744	0.658537	0.782609
27	0.32	0.0487805	0.208333	0.543478	0.840909	0.686275	0.333333	0.4	0.625	0.487179	0.609756	0.73913
28	0.2	0.0487805	0.145833	0.456522	0.795455	0.647059	0.285714	0.35	0.575	0.410256	0.585366	0.695652
29	0.16	0.0243902	0.0833333	0.391304	0.75	0.588235	0.238095	0.325	0.525	0.358974	0.536585	0.630435
30	0.12	0.0243902	0.0416667	0.304348	0.636364	0.509804	0.190476	0.25	0.475	0.307692	0.463415	0.565217
31	0.1	-7.63278e-17	0.0416667	0.23913	0.545455	0.411765	0.166667	0.2	0.4	0.25641	0.365854	0.521739
32	0.08	-7.63278e-17	0.0208333	0.152174	0.386364	0.333333	0.119048	0.175	0.325	0.205128	0.243902	0.456522
33	0.08	-7.63278e-17	-1.80411e-16	0.0869565	0.227273	0.27451	0.0952381	0.125	0.275	0.128205	0.170732	0.369565
34	0.06	-7.63278e-17	-1.80411e-16	0.0434783	0.159091	0.215686	0.047619	0.075	0.225	0.102564	0.097561	0.304348
35	0.02	-7.63278e-17	-1.80411e-16	0.0217391	0.0681818	0.196078	0.0238095	0.05	0.175	0.0512821	0.0487805	0.26087
36	-1.83881e-16	-7.63278e-17	-1.80411e-16	2.91434e-16	0.0227273	0.156863	-5.55112e-17	0.025	0.1	0.025641	0.0243902	0.217391
37	-1.83881e-16	-7.63278e-17	-1.80411e-16	2.91434e-16	2.15106e-16	0.117647	-5.55112e-17	0.025	0.075	0.025641	0.0243902	0.217391
38	-1.83881e-16	-7.63278e-17	-1.80411e-16	2.91434e-16	2.15106e-16	0.0980392	-5.55112e-17	-4.85723e-17	0.075	0	-2.35922e-16	0.195652
39	-1.83881e-16	-7.63278e-17	-1.80411e-16	2.91434e-16	2.15106e-16	0.0784314	-5.55112e-17	-4.85723e-17	0.05	0	-2.35922e-16	0.152174
40	-1.83881e-16	-7.63278e-17	-1.80411e-16	2.91434e-16	2.15106e-16	0.0784314	-5.55112e-17	-4.85723e-17	0.025	0	-2.35922e-16	0.130435
41	-1.83881e-16	-7.63278e-17	-1.80411e-16	2.91434e-16	2.15106e-16	0.0588235	-5.55112e-17	-4.85723e-17	0.025	0	-2.35922e-16	0.108696
42	-1.83881e-16	-7.63278e-17	-1.80411e-16	2.91434e-16	2.15106e-16	0.0392157	-5.55112e-17	-4.85723e-17	-1.8735e-16	0	-2.35922e-16	0.0869565
43	-1.83881e-16	-7.63278e-17	-1.80411e-16	2.91434e-16	2.15106e-16	0.0392157	-5.55112e-17	-4.85723e-17	-1.8735e-16	0	-2.35922e-16	0.0434783
44	-1.83881e-16	-7.63278e-17	-1.80411e-16	2.91434e-16	2.15106e-16	0.0196078	-5.55112e-17	-4.85723e-17	-1.8735e-16	0	-2.35922e-16	0.0217391
45	-1.83881e-16	-7.63278e-17	-1.80411e-16	2.91434e-16	2.15106e-16	-2.77556e-17	-5.55112e-17	-4.85723e-17	-1.8735e-16	0	-2.35922e-16	2.498e-16
46	-1.83881e-16	-7.63278e-17	-1.80411e-16	2.91434e-16	2.15106e-16	-2.77556e-17	-5.55112e-17	-4.85723e-17	-1.8735e-16	0	-2.35922e-16	2.498e-16
47	-1.83881e-16	-7.63278e-17	-1.80411e-16	2.91434e-16	2.15106e-16	-2.77556e-17	-5.55112e-17	-4.85723e-17	-1.8735e-16	0	-2.35922e-16	2.498e-16
48	-1.83881e-16	-7.63278e-17	-1.80411e-16	2.91434e-16	2.15106e-16	-2.77556e-17	-5.55112e-17	-4.85723e-17	-1.8735e-16	0	-2.35922e-16	2.498e-16
49	-1.83881e-16	-7.63278e-17	-1.80411e-16	2.91434e-16	2.15106e-16	-2.77556e-17	-5.55112e-17	-4.85723e-17	-1.8735e-16	0	-2.35922e-16	2.498e-16
50	-1.83881e-16	-7.63278e-17	-1.80411e-16	2.91434e-16	2.15106e-16	-2.77556e-17	-5.55112e-17	-4.85723e-17	-1.8735e-16	0	-2.35922e-16	2.498e-16

## Sheet: F31
Genotype	Di2	Di2	Di2	Di2	Di2	Di2	Di2	77s-Sel	77s-Sel	77s-Sel	77s-Sel	77s-Sel	77s-Sel	77s-Sel	77s-Sel	77s-Sel	77s-Sel	77s-Sel	77s-Sel	77s-Sel	77s-Sel	77s-Sel	77s-Sel	77s-Sel	77s-Sel	77s-Sel	77s-Sel	77s-Sel	77s-Sel	77s-Sel	77s-Sel	77s-Sel	77s-Sel	77s-Sel	77s-Sel	77s-Sel	77s-Sel	77s-Sel	77s-Sel	77s-Sel
hour
1	1	1	1	1	1	1	1	1	1	1	1	1	1	1	1	1	1	1	1	1	1	1	1	1	1	1	1	1	1	1	1	1	1	1	1	1	1	1	1	1
2	1	1	1	1	1	1	1	1	1	1	1	1	1	1	1	1	1	1	1	1	1	1	1	1	1	1	1	1	1	1	1	1	1	1	1	1	1	1	1	1
3	1	1	1	1	1	1	1	1	1	1	1	1	1	1	1	1	1	1	1	1	1	1	1	1	1	1	1	1	1	1	1	1	1	1	1	1	1	1	1	1
4	1	1	1	1	1	1	1	1	1	1	1	1	1	1	1	1	1	1	1	1	1	1	1	1	1	1	1	1	1	1	1	1	1	1	1	1	1	1	1	1
5	1	1	1	1	1	1	1	1	1	1	1	1	1	1	1	1	1	1	1	1	1	1	1	1	1	1	1	1	1	1	1	1	1	1	1	1	1	1	1	1
6	1	1	1	1	1	1	1	1	0.96875	1	1	1	1	1	1	1	1	1	1	1	1	1	1	1	1	1	1	1	1	1	1	1	1	1	1	1	1	1	1	1
7	1	1	1	1	1	1	1	1	0.96875	1	1	1	1	1	1	1	0.980769	1	1	1	1	1	1	1	1	1	1	1	1	1	1	1	1	1	1	1	1	1	1	1
8	1	1	1	1	1	1	1	1	0.96875	1	1	1	1	1	1	1	0.980769	1	0.979592	1	1	1	1	1	1	1	1	1	0.979592	1	1	1	1	0.98	1	1	1	1	1	0.958333
9	1	1	1	0.976744	1	1	1	1	0.96875	1	1	1	1	0.980392	1	1	0.980769	1	0.979592	1	1	1	1	1	1	1	1	1	0.979592	1	0.976744	1	1	0.98	1	1	1	1	0.979167	0.958333
10	0.978723	1	1	0.976744	1	1	1	1	0.96875	1	1	1	1	0.980392	1	1	0.980769	0.980769	0.979592	1	1	1	1	1	1	1	1	1	0.979592	1	0.976744	1	1	0.98	1	1	1	1	0.979167	0.958333
11	0.978723	0.98	0.972222	0.976744	1	1	1	1	0.9375	1	1	1	1	0.980392	1	0.977778	0.980769	0.961538	0.959184	1	1	1	1	1	1	1	1	1	0.959184	1	0.953488	1	1	0.98	1	0.97619	1	0.974359	0.979167	0.958333
12	0.978723	0.98	0.972222	0.976744	1	1	0.980392	1	0.9375	1	0.976744	1	1	0.980392	1	0.977778	0.980769	0.961538	0.959184	0.979592	1	1	0.980392	0.980769	1	0.944444	1	1	0.959184	1	0.953488	1	1	0.96	1	0.97619	1	0.974359	0.979167	0.958333
13	0.93617	0.96	0.944444	0.976744	1	0.971429	0.980392	1	0.9375	1	0.953488	1	1	0.960784	1	0.933333	0.961538	0.942308	0.938776	0.979592	1	1	0.980392	0.980769	0.980392	0.944444	1	1	0.938776	1	0.953488	0.979167	0.98	0.94	1	0.97619	1	0.948718	0.979167	0.958333
14	0.893617	0.94	0.916667	0.976744	1	0.971429	0.980392	0.979592	0.9375	1	0.953488	1	0.97619	0.960784	0.977778	0.844444	0.961538	0.903846	0.897959	0.979592	1	0.981481	0.960784	0.961538	0.980392	0.944444	1	0.978261	0.897959	1	0.930233	0.9375	0.96	0.9	0.979592	0.97619	1	0.948718	0.979167	0.916667
15	0.87234	0.9	0.833333	0.953488	0.97561	0.971429	0.960784	0.959184	0.9375	1	0.953488	1	0.97619	0.941176	0.977778	0.755556	0.923077	0.865385	0.857143	0.979592	0.979167	0.981481	0.960784	0.961538	0.980392	0.944444	0.97561	0.934783	0.857143	0.976744	0.930233	0.9375	0.94	0.88	0.979592	0.952381	1	0.923077	0.979167	0.875
16	0.787234	0.86	0.722222	0.953488	0.95122	0.942857	0.960784	0.959184	0.90625	1	0.953488	1	0.97619	0.921569	0.977778	0.711111	0.923077	0.846154	0.816327	0.959184	0.979167	0.962963	0.941176	0.942308	0.980392	0.888889	0.97561	0.934783	0.857143	0.976744	0.906977	0.9375	0.94	0.84	0.979592	0.952381	1	0.923077	0.979167	0.833333
17	0.744681	0.82	0.638889	0.930233	0.902439	0.942857	0.960784	0.938776	0.90625	1	0.953488	0.978723	0.952381	0.921569	0.977778	0.644444	0.884615	0.846154	0.734694	0.959184	0.958333	0.962963	0.941176	0.942308	0.980392	0.888889	0.95122	0.891304	0.816327	0.953488	0.860465	0.9375	0.92	0.78	0.979592	0.928571	1	0.923077	0.979167	0.708333
18	0.659574	0.8	0.583333	0.906977	0.902439	0.914286	0.941176	0.897959	0.90625	1	0.930233	0.978723	0.952381	0.901961	0.977778	0.533333	0.865385	0.807692	0.693878	0.959184	0.916667	0.944444	0.921569	0.942308	0.960784	0.888889	0.95122	0.826087	0.755102	0.953488	0.837209	0.9375	0.88	0.7	0.959184	0.928571	1	0.923077	0.979167	0.666667
19	0.574468	0.76	0.444444	0.906977	0.878049	0.885714	0.921569	0.877551	0.90625	0.976744	0.930233	0.978723	0.952381	0.901961	0.955556	0.444444	0.846154	0.788462	0.673469	0.959184	0.916667	0.944444	0.921569	0.923077	0.941176	0.833333	0.95122	0.782609	0.714286	0.930233	0.837209	0.916667	0.86	0.66	0.959184	0.904762	0.97619	0.897436	0.979167	0.541667
20	0.489362	0.72	0.277778	0.883721	0.829268	0.885714	0.921569	0.857143	0.875	0.976744	0.930233	0.978723	0.928571	0.862745	0.955556	0.377778	0.826923	0.730769	0.591837	0.938776	0.895833	0.925926	0.901961	0.923077	0.901961	0.833333	0.926829	0.717391	0.653061	0.906977	0.813953	0.916667	0.86	0.58	0.918367	0.904762	0.952381	0.897436	0.979167	0.458333
21	0.446809	0.68	0.166667	0.883721	0.804878	0.885714	0.921569	0.816327	0.875	0.953488	0.906977	0.978723	0.857143	0.843137	0.888889	0.244444	0.788462	0.730769	0.489796	0.938776	0.854167	0.888889	0.901961	0.903846	0.901961	0.833333	0.926829	0.673913	0.571429	0.860465	0.790698	0.916667	0.84	0.52	0.877551	0.880952	0.904762	0.897436	0.958333	0.416667
22	0.404255	0.66	0.138889	0.860465	0.804878	0.885714	0.901961	0.77551	0.875	0.953488	0.906977	0.957447	0.809524	0.784314	0.844444	0.155556	0.730769	0.711538	0.408163	0.938776	0.8125	0.888889	0.882353	0.903846	0.901961	0.777778	0.902439	0.652174	0.489796	0.837209	0.790698	0.916667	0.84	0.5	0.877551	0.880952	0.880952	0.897436	0.958333	0.375
23	0.340426	0.6	0.0833333	0.860465	0.756098	0.857143	0.901961	0.755102	0.875	0.953488	0.906977	0.957447	0.785714	0.705882	0.755556	0.111111	0.615385	0.673077	0.346939	0.938776	0.770833	0.87037	0.882353	0.903846	0.882353	0.777778	0.829268	0.586957	0.367347	0.813953	0.767442	0.916667	0.82	0.46	0.857143	0.880952	0.857143	0.897436	0.958333	0.333333
24	0.276596	0.52	0.0555556	0.813953	0.682927	0.8	0.843137	0.714286	0.84375	0.930233	0.883721	0.93617	0.714286	0.647059	0.733333	0.0666667	0.519231	0.596154	0.244898	0.918367	0.708333	0.814815	0.843137	0.903846	0.843137	0.777778	0.756098	0.521739	0.244898	0.744186	0.72093	0.875	0.78	0.44	0.795918	0.857143	0.809524	0.871795	0.9375	0.333333
25	0.191489	0.38	0.0277778	0.744186	0.634146	0.714286	0.745098	0.693878	0.8125	0.883721	0.837209	0.93617	0.642857	0.568627	0.644444	0.0666667	0.365385	0.557692	0.244898	0.857143	0.625	0.740741	0.764706	0.865385	0.784314	0.722222	0.707317	0.456522	0.163265	0.697674	0.627907	0.833333	0.74	0.4	0.734694	0.857143	0.785714	0.871795	0.9375	0.333333
26	0.12766	0.3	0.0277778	0.697674	0.585366	0.628571	0.607843	0.612245	0.75	0.837209	0.790698	0.914894	0.571429	0.529412	0.488889	0.0444444	0.230769	0.538462	0.244898	0.77551	0.541667	0.648148	0.666667	0.846154	0.705882	0.722222	0.658537	0.326087	0.122449	0.651163	0.511628	0.791667	0.66	0.36	0.632653	0.833333	0.738095	0.846154	0.916667	0.333333
27	0.0851064	0.24	-2.08167e-16	0.627907	0.487805	0.514286	0.509804	0.55102	0.71875	0.767442	0.767442	0.87234	0.5	0.470588	0.422222	0.0444444	0.153846	0.480769	0.204082	0.693878	0.4375	0.574074	0.607843	0.807692	0.627451	0.611111	0.609756	0.26087	0.0816327	0.604651	0.44186	0.770833	0.6	0.3	0.55102	0.809524	0.690476	0.794872	0.895833	0.333333
28	0.0638298	0.2	-2.08167e-16	0.55814	0.414634	0.457143	0.431373	0.469388	0.71875	0.697674	0.767442	0.851064	0.404762	0.392157	0.333333	0.0222222	0.0961538	0.403846	0.163265	0.632653	0.3125	0.481481	0.529412	0.788462	0.54902	0.5	0.536585	0.217391	0.0612245	0.55814	0.372093	0.75	0.54	0.26	0.510204	0.809524	0.619048	0.769231	0.854167	0.291667
29	0.0638298	0.16	-2.08167e-16	0.534884	0.365854	0.4	0.372549	0.387755	0.65625	0.651163	0.697674	0.829787	0.285714	0.313725	0.266667	9.02056e-17	0.0576923	0.307692	0.142857	0.591837	0.25	0.407407	0.470588	0.788462	0.431373	0.5	0.463415	0.195652	0.0612245	0.488372	0.325581	0.729167	0.46	0.24	0.428571	0.761905	0.52381	0.74359	0.833333	0.25
30	0.0425532	0.14	-2.08167e-16	0.488372	0.365854	0.4	0.333333	0.285714	0.65625	0.627907	0.674419	0.808511	0.190476	0.196078	0.222222	9.02056e-17	0.0576923	0.25	0.142857	0.530612	0.208333	0.351852	0.431373	0.75	0.392157	0.444444	0.414634	0.195652	0.0408163	0.44186	0.27907	0.708333	0.44	0.2	0.367347	0.738095	0.5	0.692308	0.791667	0.25
31	0.0212766	0.1	-2.08167e-16	0.465116	0.341463	0.371429	0.254902	0.204082	0.625	0.581395	0.627907	0.744681	0.119048	0.137255	0.177778	9.02056e-17	0.0384615	0.173077	0.102041	0.44898	0.1875	0.259259	0.411765	0.730769	0.333333	0.277778	0.317073	0.152174	0.0408163	0.395349	0.255814	0.666667	0.4	0.16	0.244898	0.690476	0.428571	0.615385	0.729167	0.208333
32	0.0212766	0.08	-2.08167e-16	0.325581	0.219512	0.371429	0.196078	0.142857	0.5625	0.488372	0.534884	0.659574	0.0714286	0.0980392	0.155556	9.02056e-17	0.0192308	0.134615	0.0816327	0.387755	0.145833	0.222222	0.313725	0.673077	0.235294	0.277778	0.195122	0.130435	0.0204082	0.325581	0.162791	0.583333	0.34	0.12	0.183673	0.642857	0.357143	0.538462	0.645833	0.208333
33	6.245e-17	0.08	-2.08167e-16	0.255814	0.146341	0.342857	0.156863	0.0816327	0.53125	0.395349	0.395349	0.595745	0.047619	0.0588235	0.111111	9.02056e-17	0.0192308	0.115385	0.0816327	0.346939	0.145833	0.166667	0.27451	0.634615	0.196078	0.222222	0.146341	0.0869565	-1.17961e-16	0.232558	0.0465116	0.4375	0.3	0.12	0.142857	0.571429	0.261905	0.435897	0.520833	0.166667
34	6.245e-17	0.04	-2.08167e-16	0.209302	0.097561	0.342857	0.0980392	0.0408163	0.4375	0.325581	0.302326	0.553191	0.0238095	0.0392157	0.0444444	9.02056e-17	-1.94289e-16	0.0769231	0.0612245	0.306122	0.125	0.148148	0.235294	0.615385	0.156863	0.111111	0.0731707	0.0652174	-1.17961e-16	0.162791	0.0232558	0.354167	0.24	0.08	0.142857	0.47619	0.214286	0.333333	0.416667	0.166667
35	6.245e-17	0.02	-2.08167e-16	0.186047	0.0487805	0.228571	0.0980392	0.0204082	0.3125	0.27907	0.27907	0.446809	0.0238095	0.0196078	0.0222222	9.02056e-17	-1.94289e-16	0.0576923	0.0408163	0.163265	0.104167	0.111111	0.215686	0.615385	0.117647	0.111111	0.0243902	0.0434783	-1.17961e-16	0.0930233	0.0232558	0.3125	0.2	0.06	0.122449	0.357143	0.142857	0.25641	0.354167	0.125
36	6.245e-17	-3.60822e-16	-2.08167e-16	0.186047	0.0243902	0.142857	0.0784314	-2.22045e-16	0.25	0.255814	0.232558	0.361702	1.11022e-16	-2.08167e-16	-9.02056e-17	9.02056e-17	-1.94289e-16	0.0192308	0.0408163	0.122449	0.0833333	0.0925926	0.196078	0.596154	0.0980392	0.0555556	-3.46945e-17	0.0434783	-1.17961e-16	0.0697674	-1.52656e-16	0.270833	0.18	0.04	0.102041	0.285714	0.0952381	0.230769	0.3125	0.0833333
37	6.245e-17	-3.60822e-16	-2.08167e-16	0.162791	0.0243902	0.114286	0.0588235	-2.22045e-16	0.1875	0.186047	0.162791	0.319149	1.11022e-16	-2.08167e-16	-9.02056e-17	9.02056e-17	-1.94289e-16	0.0192308	0.0204082	0.0816327	0.0833333	0.0740741	0.156863	0.538462	0.0784314	-8.32667e-17	-3.46945e-17	0.0217391	-1.17961e-16	0.0697674	-1.52656e-16	0.229167	0.14	0.04	0.0408163	0.214286	0.047619	0.179487	0.229167	0.0416667
38	6.245e-17	-3.60822e-16	-2.08167e-16	0.162791	-2.63678e-16	0.0857143	0.0392157	-2.22045e-16	0.125	0.116279	0.116279	0.276596	1.11022e-16	-2.08167e-16	-9.02056e-17	9.02056e-17	-1.94289e-16	-1.80411e-16	-1.73472e-16	0.0612245	0.0625	0.037037	0.0980392	0.5	0.0784314	-8.32667e-17	-3.46945e-17	3.05311e-16	-1.17961e-16	0.0465116	-1.52656e-16	0.166667	0.1	0.02	0.0408163	0.142857	-1.38778e-16	0.128205	0.166667	0.0416667
39	6.245e-17	-3.60822e-16	-2.08167e-16	0.116279	-2.63678e-16	0.0857143	0.0392157	-2.22045e-16	0.09375	0.0930233	0.116279	0.276596	1.11022e-16	-2.08167e-16	-9.02056e-17	9.02056e-17	-1.94289e-16	-1.80411e-16	-1.73472e-16	0.0612245	0.0625	0.0185185	0.0980392	0.461538	0.0392157	-8.32667e-17	-3.46945e-17	3.05311e-16	-1.17961e-16	0.0232558	-1.52656e-16	0.125	0.06	-1.8735e-16	0.0204082	0.0952381	-1.38778e-16	0.102564	0.125	1.52656e-16
40	6.245e-17	-3.60822e-16	-2.08167e-16	0.0697674	-2.63678e-16	0.0571429	0.0196078	-2.22045e-16	0.09375	0.0697674	0.0697674	0.255319	1.11022e-16	-2.08167e-16	-9.02056e-17	9.02056e-17	-1.94289e-16	-1.80411e-16	-1.73472e-16	0.0408163	0.0416667	0.0185185	0.0588235	0.423077	0.0392157	-8.32667e-17	-3.46945e-17	3.05311e-16	-1.17961e-16	-9.71445e-17	-1.52656e-16	0.104167	0.04	-1.8735e-16	-4.85723e-17	0.047619	-1.38778e-16	0.0769231	0.104167	1.52656e-16
41	6.245e-17	-3.60822e-16	-2.08167e-16	0.0232558	-2.63678e-16	0.0285714	0.0196078	-2.22045e-16	0.0625	0.0697674	0.0465116	0.191489	1.11022e-16	-2.08167e-16	-9.02056e-17	9.02056e-17	-1.94289e-16	-1.80411e-16	-1.73472e-16	0.0204082	-2.08167e-17	2.77556e-16	0.0392157	0.365385	0.0196078	-8.32667e-17	-3.46945e-17	3.05311e-16	-1.17961e-16	-9.71445e-17	-1.52656e-16	0.0625	0.02	-1.8735e-16	-4.85723e-17	0.0238095	-1.38778e-16	0.0512821	0.104167	1.52656e-16
42	6.245e-17	-3.60822e-16	-2.08167e-16	-2.08167e-16	-2.63678e-16	-1.8735e-16	-1.94289e-16	-2.22045e-16	0.03125	0.0465116	0.0465116	0.170213	1.11022e-16	-2.08167e-16	-9.02056e-17	9.02056e-17	-1.94289e-16	-1.80411e-16	-1.73472e-16	1.04083e-16	-2.08167e-17	2.77556e-16	0.0392157	0.326923	5.55112e-17	-8.32667e-17	-3.46945e-17	3.05311e-16	-1.17961e-16	-9.71445e-17	-1.52656e-16	0.0625	0.02	-1.8735e-16	-4.85723e-17	0.0238095	-1.38778e-16	0.025641	0.0833333	1.52656e-16
43	6.245e-17	-3.60822e-16	-2.08167e-16	-2.08167e-16	-2.63678e-16	-1.8735e-16	-1.94289e-16	-2.22045e-16	0	0.0232558	0.0232558	0.12766	1.11022e-16	-2.08167e-16	-9.02056e-17	9.02056e-17	-1.94289e-16	-1.80411e-16	-1.73472e-16	1.04083e-16	-2.08167e-17	2.77556e-16	0.0196078	0.288462	5.55112e-17	-8.32667e-17	-3.46945e-17	3.05311e-16	-1.17961e-16	-9.71445e-17	-1.52656e-16	0.0416667	-1.8735e-16	-1.8735e-16	-4.85723e-17	-2.22045e-16	-1.38778e-16	0.025641	0.0416667	1.52656e-16
44	6.245e-17	-3.60822e-16	-2.08167e-16	-2.08167e-16	-2.63678e-16	-1.8735e-16	-1.94289e-16	-2.22045e-16	0	0.0232558	0.0232558	0.0851064	1.11022e-16	-2.08167e-16	-9.02056e-17	9.02056e-17	-1.94289e-16	-1.80411e-16	-1.73472e-16	1.04083e-16	-2.08167e-17	2.77556e-16	0.0196078	0.230769	5.55112e-17	-8.32667e-17	-3.46945e-17	3.05311e-16	-1.17961e-16	-9.71445e-17	-1.52656e-16	0.0208333	-1.8735e-16	-1.8735e-16	-4.85723e-17	-2.22045e-16	-1.38778e-16	-4.85723e-17	0.0416667	1.52656e-16
45	6.245e-17	-3.60822e-16	-2.08167e-16	-2.08167e-16	-2.63678e-16	-1.8735e-16	-1.94289e-16	-2.22045e-16	0	-5.55112e-17	-1.52656e-16	0.0425532	1.11022e-16	-2.08167e-16	-9.02056e-17	9.02056e-17	-1.94289e-16	-1.80411e-16	-1.73472e-16	1.04083e-16	-2.08167e-17	2.77556e-16	-3.05311e-16	0.211538	5.55112e-17	-8.32667e-17	-3.46945e-17	3.05311e-16	-1.17961e-16	-9.71445e-17	-1.52656e-16	-1.04083e-16	-1.8735e-16	-1.8735e-16	-4.85723e-17	-2.22045e-16	-1.38778e-16	-4.85723e-17	0.0208333	1.52656e-16
46	6.245e-17	-3.60822e-16	-2.08167e-16	-2.08167e-16	-2.63678e-16	-1.8735e-16	-1.94289e-16	-2.22045e-16	0	-5.55112e-17	-1.52656e-16	0.0212766	1.11022e-16	-2.08167e-16	-9.02056e-17	9.02056e-17	-1.94289e-16	-1.80411e-16	-1.73472e-16	1.04083e-16	-2.08167e-17	2.77556e-16	-3.05311e-16	0.173077	5.55112e-17	-8.32667e-17	-3.46945e-17	3.05311e-16	-1.17961e-16	-9.71445e-17	-1.52656e-16	-1.04083e-16	-1.8735e-16	-1.8735e-16	-4.85723e-17	-2.22045e-16	-1.38778e-16	-4.85723e-17	-1.80411e-16	1.52656e-16
47	6.245e-17	-3.60822e-16	-2.08167e-16	-2.08167e-16	-2.63678e-16	-1.8735e-16	-1.94289e-16	-2.22045e-16	0	-5.55112e-17	-1.52656e-16	-6.93889e-17	1.11022e-16	-2.08167e-16	-9.02056e-17	9.02056e-17	-1.94289e-16	-1.80411e-16	-1.73472e-16	1.04083e-16	-2.08167e-17	2.77556e-16	-3.05311e-16	0.115385	5.55112e-17	-8.32667e-17	-3.46945e-17	3.05311e-16	-1.17961e-16	-9.71445e-17	-1.52656e-16	-1.04083e-16	-1.8735e-16	-1.8735e-16	-4.85723e-17	-2.22045e-16	-1.38778e-16	-4.85723e-17	-1.80411e-16	1.52656e-16
48	6.245e-17	-3.60822e-16	-2.08167e-16	-2.08167e-16	-2.63678e-16	-1.8735e-16	-1.94289e-16	-2.22045e-16	0	-5.55112e-17	-1.52656e-16	-6.93889e-17	1.11022e-16	-2.08167e-16	-9.02056e-17	9.02056e-17	-1.94289e-16	-1.80411e-16	-1.73472e-16	1.04083e-16	-2.08167e-17	2.77556e-16	-3.05311e-16	0.0961538	5.55112e-17	-8.32667e-17	-3.46945e-17	3.05311e-16	-1.17961e-16	-9.71445e-17	-1.52656e-16	-1.04083e-16	-1.8735e-16	-1.8735e-16	-4.85723e-17	-2.22045e-16	-1.38778e-16	-4.85723e-17	-1.80411e-16	1.52656e-16
49	6.245e-17	-3.60822e-16	-2.08167e-16	-2.08167e-16	-2.63678e-16	-1.8735e-16	-1.94289e-16	-2.22045e-16	0	-5.55112e-17	-1.52656e-16	-6.93889e-17	1.11022e-16	-2.08167e-16	-9.02056e-17	9.02056e-17	-1.94289e-16	-1.80411e-16	-1.73472e-16	1.04083e-16	-2.08167e-17	2.77556e-16	-3.05311e-16	0.0384615	5.55112e-17	-8.32667e-17	-3.46945e-17	3.05311e-16	-1.17961e-16	-9.71445e-17	-1.52656e-16	-1.04083e-16	-1.8735e-16	-1.8735e-16	-4.85723e-17	-2.22045e-16	-1.38778e-16	-4.85723e-17	-1.80411e-16	1.52656e-16
50	6.245e-17	-3.60822e-16	-2.08167e-16	-2.08167e-16	-2.63678e-16	-1.8735e-16	-1.94289e-16	-2.22045e-16	0	-5.55112e-17	-1.52656e-16	-6.93889e-17	1.11022e-16	-2.08167e-16	-9.02056e-17	9.02056e-17	-1.94289e-16	-1.80411e-16	-1.73472e-16	1.04083e-16	-2.08167e-17	2.77556e-16	-3.05311e-16	-2.63678e-16	5.55112e-17	-8.32667e-17	-3.46945e-17	3.05311e-16	-1.17961e-16	-9.71445e-17	-1.52656e-16	-1.04083e-16	-1.8735e-16	-1.8735e-16	-4.85723e-17	-2.22045e-16	-1.38778e-16	-4.85723e-17	-1.80411e-16	1.52656e-16

## Sheet: F35
Genotype	Di2	Di2	Di2	Di2	Di2	77s-Sel	77s-Sel	77s-Sel	77s-Sel	77s-Sel	77s-Sel	77s-Sel	77s-Sel
hour
1	1	1	1	1	1	1	1	1	1	1	1	1	1
2	1	1	1	1	1	1	1	1	1	1	1	1	1
3	1	1	1	1	1	1	1	1	1	1	1	1	1
4	1	1	1	1	1	1	1	1	1	1	1	1	1
5	1	1	1	1	1	1	1	1	1	1	1	1	1
6	1	1	1	1	1	1	1	1	1	1	1	1	1
7	1	1	1	1	1	1	1	1	1	1	1	1	1
8	1	1	1	1	1	0.952381	1	1	1	1	1	1	1
9	1	1	1	1	1	0.952381	1	1	1	1	1	1	1
10	1	1	1	0.952381	1	0.952381	0.933333	1	1	1	1	1	1
11	1	1	1	0.952381	1	0.952381	0.933333	1	0.978723	1	1	1	1
12	1	1	1	0.952381	1	0.952381	0.866667	1	0.978723	1	1	1	1
13	1	0.972973	0.980769	0.952381	0.978261	0.952381	0.866667	1	0.978723	1	1	1	1
14	1	0.972973	0.961538	0.904762	0.956522	0.904762	0.866667	1	0.978723	1	1	0.983607	1
15	0.972973	0.945946	0.961538	0.857143	0.891304	0.904762	0.8	1	0.978723	1	1	0.983607	1
16	0.972973	0.945946	0.942308	0.857143	0.847826	0.904762	0.8	0.857143	0.978723	1	1	0.983607	0.97619
17	0.972973	0.918919	0.884615	0.761905	0.804348	0.857143	0.733333	0.857143	0.957447	1	1	0.983607	0.97619
18	0.945946	0.891892	0.846154	0.714286	0.717391	0.761905	0.733333	0.857143	0.957447	1	1	0.967213	0.97619
19	0.918919	0.837838	0.807692	0.714286	0.673913	0.714286	0.666667	0.857143	0.957447	1	1	0.967213	0.952381
20	0.918919	0.756757	0.730769	0.619048	0.608696	0.619048	0.533333	0.857143	0.957447	1	1	0.934426	0.952381
21	0.891892	0.648649	0.634615	0.47619	0.565217	0.47619	0.533333	0.714286	0.957447	1	1	0.918033	0.928571
22	0.837838	0.567568	0.519231	0.380952	0.5	0.428571	0.466667	0.714286	0.93617	1	1	0.918033	0.904762
23	0.810811	0.459459	0.442308	0.333333	0.434783	0.428571	0.466667	0.714286	0.93617	1	1	0.901639	0.833333
24	0.756757	0.378378	0.384615	0.333333	0.413043	0.285714	0.466667	0.714286	0.914894	1	1	0.885246	0.785714
25	0.675676	0.27027	0.307692	0.285714	0.369565	0.285714	0.466667	0.571429	0.893617	0.909091	1	0.852459	0.738095
26	0.621622	0.189189	0.211538	0.238095	0.326087	0.238095	0.466667	0.571429	0.893617	0.909091	1	0.836066	0.690476
27	0.540541	0.108108	0.153846	0.238095	0.282609	0.238095	0.466667	0.571429	0.87234	0.909091	1	0.770492	0.571429
28	0.459459	0.0540541	0.115385	0.190476	0.23913	0.142857	0.466667	0.571429	0.829787	0.909091	1	0.704918	0.547619
29	0.351351	0.0540541	0.0961538	0.190476	0.217391	0.142857	0.466667	0.428571	0.744681	0.818182	1	0.622951	0.5
30	0.27027	0.027027	0.0961538	0.142857	0.173913	0.0952381	0.4	0.428571	0.680851	0.818182	1	0.57377	0.428571
31	0.162162	0.027027	0.0769231	0.0952381	0.130435	0.0952381	0.4	0.428571	0.638298	0.818182	1	0.508197	0.380952
32	0.135135	1.66533e-16	0.0576923	0.047619	0.108696	0.047619	0.4	0.428571	0.553191	0.727273	1	0.42623	0.309524
33	0.0810811	1.66533e-16	0.0576923	0.047619	0.0652174	0.047619	0.4	0.285714	0.468085	0.727273	0.8	0.311475	0.238095
34	0.0540541	1.66533e-16	0.0192308	-5.55112e-17	0.0434783	-5.55112e-17	0.4	0.285714	0.382979	0.727273	0.8	0.229508	0.166667
35	0.027027	1.66533e-16	-2.22045e-16	-5.55112e-17	0.0217391	-5.55112e-17	0.333333	0.285714	0.297872	0.636364	0.8	0.163934	0.119048
36	2.22045e-16	1.66533e-16	-2.22045e-16	-5.55112e-17	0.0217391	-5.55112e-17	0.333333	0.285714	0.276596	0.636364	0.8	0.163934	0.0714286
37	2.22045e-16	1.66533e-16	-2.22045e-16	-5.55112e-17	0.0217391	-5.55112e-17	0.266667	0.142857	0.255319	0.636364	0.8	0.0983607	0.0238095
38	2.22045e-16	1.66533e-16	-2.22045e-16	-5.55112e-17	0.0217391	-5.55112e-17	0.266667	2.22045e-16	0.255319	0.636364	0.8	0.0655738	-3.05311e-16
39	2.22045e-16	1.66533e-16	-2.22045e-16	-5.55112e-17	2.498e-16	-5.55112e-17	0.266667	2.22045e-16	0.255319	0.545455	0.6	0.0655738	-3.05311e-16
40	2.22045e-16	1.66533e-16	-2.22045e-16	-5.55112e-17	2.498e-16	-5.55112e-17	0.2	2.22045e-16	0.255319	0.454545	0.6	0.0491803	-3.05311e-16
41	2.22045e-16	1.66533e-16	-2.22045e-16	-5.55112e-17	2.498e-16	-5.55112e-17	0.2	2.22045e-16	0.234043	0.454545	0.6	0.0491803	-3.05311e-16
42	2.22045e-16	1.66533e-16	-2.22045e-16	-5.55112e-17	2.498e-16	-5.55112e-17	0.2	2.22045e-16	0.234043	0.363636	0.6	0.0327869	-3.05311e-16
43	2.22045e-16	1.66533e-16	-2.22045e-16	-5.55112e-17	2.498e-16	-5.55112e-17	0.133333	2.22045e-16	0.191489	0.272727	0.6	0.0163934	-3.05311e-16
44	2.22045e-16	1.66533e-16	-2.22045e-16	-5.55112e-17	2.498e-16	-5.55112e-17	0.0666667	2.22045e-16	0.191489	0.181818	0.6	6.93889e-18	-3.05311e-16
45	2.22045e-16	1.66533e-16	-2.22045e-16	-5.55112e-17	2.498e-16	-5.55112e-17	0.0666667	2.22045e-16	0.148936	0.181818	0.4	6.93889e-18	-3.05311e-16
46	2.22045e-16	1.66533e-16	-2.22045e-16	-5.55112e-17	2.498e-16	-5.55112e-17	0.0666667	2.22045e-16	0.12766	0.181818	0.2	6.93889e-18	-3.05311e-16
47	2.22045e-16	1.66533e-16	-2.22045e-16	-5.55112e-17	2.498e-16	-5.55112e-17	1.94289e-16	2.22045e-16	0.0851064	0.0909091	0.2	6.93889e-18	-3.05311e-16
48	2.22045e-16	1.66533e-16	-2.22045e-16	-5.55112e-17	2.498e-16	-5.55112e-17	1.94289e-16	2.22045e-16	0.0425532	-2.498e-16	5.55112e-17	6.93889e-18	-3.05311e-16
49	2.22045e-16	1.66533e-16	-2.22045e-16	-5.55112e-17	2.498e-16	-5.55112e-17	1.94289e-16	2.22045e-16	0.0212766	-2.498e-16	5.55112e-17	6.93889e-18	-3.05311e-16
50	2.22045e-16	1.66533e-16	-2.22045e-16	-5.55112e-17	2.498e-16	-5.55112e-17	1.94289e-16	2.22045e-16	-9.71445e-17	-2.498e-16	5.55112e-17	6.93889e-18	-3.05311e-16

## Sheet: F55
Genotype	Di2	Di2	Di2	Di2	Di2	Di2	Di2	Di2	Di2	Di2	Di2	Di2	Di2	Di2	Di2	77s-Sel	77s-Sel	77s-Sel	77s-Sel	77s-Sel	77s-Sel	77s-Sel	77s-Sel	77s-Sel	77s-Sel	77s-Sel	77s-Sel	77s-Sel	77s-Sel	77s-Sel	77s-Sel	77s-Sel	77s-Sel	77s-Sel	77s-Sel	77s-Sel	77s-Sel	77s-Sel	77s-Sel	77s-Sel	77s-Sel	77s-Sel	77s-Sel	77s-Sel	77s-Sel	77s-Sel	77s-Sel	77s-Sel	77s-Sel
hour
1	1	1	1	1	1	1	1	1	1	1	1	1	1	1	1	1	1	1	1	1	1	1	1	0.978723	1	1	1	1	1	1	1	1	1	1	1	1	1	1	1	1	1	1	1	1	1	1	1	1	1
2	1	1	1	1	1	1	1	1	1	1	1	1	1	1	1	1	1	1	1	1	1	1	1	0.978723	1	1	1	1	1	1	1	1	1	1	1	1	1	1	1	1	1	1	1	1	1	1	1	1	1
3	1	1	1	1	1	1	1	1	1	1	1	1	1	1	1	1	1	1	1	1	1	1	1	0.978723	0.98	0.976744	1	1	1	1	1	1	1	1	1	1	1	1	1	1	1	1	1	1	1	1	1	1	1
4	1	1	1	1	1	1	1	1	1	1	1	1	1	1	1	1	1	0.977778	0.979592	1	1	1	1	0.978723	0.98	0.976744	1	1	1	1	1	1	1	0.980392	1	1	1	1	0.979167	1	1	1	0.977273	1	1	1	1	1	1
5	1	1	1	1	1	1	1	1	1	1	1	1	1	1	0.980769	1	1	0.977778	0.979592	1	0.978723	1	1	0.978723	0.98	0.953488	1	0.981818	1	1	1	1	1	0.980392	1	1	1	0.978723	0.979167	1	1	1	0.977273	1	1	1	1	1	1
6	0.978723	1	1	1	1	1	1	1	1	1	1	1	1	1	0.980769	1	1	0.955556	0.959184	1	0.978723	1	1	0.978723	0.98	0.953488	1	0.981818	1	1	1	0.978261	1	0.980392	1	1	0.978723	0.978723	0.979167	1	0.979592	1	0.977273	0.976744	1	1	1	1	1
7	0.978723	1	1	1	0.979592	1	1	0.981818	1	0.981132	1	1	1	0.980392	0.846154	1	0.972222	0.955556	0.959184	1	0.957447	1	1	0.978723	0.98	0.953488	1	0.981818	1	1	1	0.978261	1	0.980392	0.984615	1	0.957447	0.978723	0.979167	1	0.979592	1	0.977273	0.953488	1	1	0.980392	0.978261	1
8	0.93617	1	1	0.98	0.979592	1	1	0.981818	0.981132	0.962264	0.978261	1	1	0.960784	0.576923	1	0.972222	0.933333	0.938776	1	0.957447	0.979167	1	0.978723	0.96	0.953488	1	0.981818	1	1	1	0.978261	0.976744	0.960784	0.969231	0.979592	0.957447	0.978723	0.979167	1	0.959184	1	0.977273	0.906977	1	1	0.980392	0.978261	0.975
9	0.914894	0.98	0.981481	0.98	0.979592	1	0.958333	0.981818	0.981132	0.943396	0.956522	0.954545	0.945946	0.901961	0.384615	1	0.972222	0.933333	0.938776	1	0.93617	0.979167	1	0.978723	0.96	0.930233	0.98	0.963636	0.979592	1	1	0.978261	0.976744	0.960784	0.938462	0.938776	0.93617	0.978723	0.958333	1	0.959184	1	0.954545	0.906977	0.978261	1	0.980392	0.978261	0.975
10	0.893617	0.92	0.981481	0.94	0.979592	0.98	0.916667	0.963636	0.962264	0.90566	0.956522	0.909091	0.864865	0.803922	0.211538	1	0.972222	0.933333	0.938776	1	0.93617	0.958333	1	0.978723	0.94	0.930233	0.98	0.927273	0.959184	1	0.979167	0.978261	0.930233	0.941176	0.907692	0.857143	0.893617	0.957447	0.958333	1	0.938776	1	0.931818	0.906977	0.978261	1	0.980392	0.978261	0.95
11	0.787234	0.86	0.925926	0.9	0.979592	0.96	0.854167	0.945455	0.962264	0.886792	0.913043	0.840909	0.756757	0.72549	0.0961538	0.979592	0.972222	0.888889	0.938776	1	0.914894	0.958333	1	0.957447	0.94	0.906977	0.96	0.890909	0.959184	0.98	0.9375	0.978261	0.930233	0.921569	0.907692	0.857143	0.87234	0.957447	0.9375	0.98	0.918367	0.979167	0.909091	0.906977	0.978261	1	0.960784	0.978261	0.95
12	0.659574	0.76	0.814815	0.84	0.979592	0.92	0.791667	0.927273	0.943396	0.867925	0.869565	0.772727	0.594595	0.568627	0.0576923	0.959184	0.972222	0.8	0.938776	1	0.914894	0.958333	1	0.957447	0.92	0.883721	0.96	0.872727	0.938776	0.98	0.916667	0.956522	0.930233	0.921569	0.907692	0.836735	0.87234	0.93617	0.9375	0.96	0.857143	0.958333	0.863636	0.906977	0.956522	1	0.921569	0.978261	0.95
13	0.574468	0.64	0.722222	0.72	0.918367	0.86	0.6875	0.872727	0.867925	0.811321	0.76087	0.727273	0.486486	0.470588	0.0576923	0.959184	0.972222	0.777778	0.938776	1	0.914894	0.958333	1	0.957447	0.92	0.883721	0.94	0.854545	0.897959	0.96	0.854167	0.913043	0.930233	0.901961	0.892308	0.816327	0.851064	0.93617	0.916667	0.94	0.816327	0.9375	0.840909	0.883721	0.934783	0.974359	0.921569	0.978261	0.925
14	0.404255	0.54	0.574074	0.6	0.816327	0.8	0.583333	0.781818	0.641509	0.716981	0.543478	0.659091	0.378378	0.313725	0.0384615	0.938776	0.944444	0.733333	0.918367	0.977778	0.914894	0.958333	1	0.957447	0.92	0.883721	0.9	0.836364	0.857143	0.94	0.833333	0.891304	0.930233	0.862745	0.846154	0.795918	0.808511	0.914894	0.916667	0.92	0.77551	0.916667	0.840909	0.883721	0.913043	0.923077	0.901961	0.956522	0.925
15	0.276596	0.38	0.388889	0.48	0.693878	0.7	0.458333	0.709091	0.490566	0.622642	0.369565	0.590909	0.297297	0.215686	0.0384615	0.938776	0.944444	0.688889	0.897959	0.955556	0.914894	0.9375	0.975	0.957447	0.92	0.883721	0.84	0.8	0.795918	0.92	0.833333	0.847826	0.906977	0.823529	0.815385	0.755102	0.787234	0.893617	0.875	0.92	0.714286	0.895833	0.818182	0.860465	0.869565	0.871795	0.901961	0.934783	0.9
16	0.170213	0.24	0.277778	0.3	0.530612	0.58	0.333333	0.618182	0.339623	0.471698	0.173913	0.454545	0.216216	0.156863	0.0192308	0.897959	0.916667	0.666667	0.877551	0.933333	0.914894	0.9375	0.975	0.957447	0.92	0.883721	0.8	0.763636	0.734694	0.9	0.8125	0.804348	0.860465	0.745098	0.723077	0.693878	0.744681	0.851064	0.833333	0.88	0.653061	0.854167	0.795455	0.837209	0.804348	0.794872	0.862745	0.913043	0.85
17	0.106383	0.1	0.185185	0.16	0.428571	0.46	0.25	0.545455	0.169811	0.301887	0.152174	0.136364	0.0810811	0.0980392	0.0192308	0.836735	0.888889	0.622222	0.857143	0.933333	0.893617	0.916667	0.975	0.957447	0.92	0.883721	0.76	0.690909	0.653061	0.84	0.770833	0.782609	0.837209	0.705882	0.661538	0.653061	0.723404	0.808511	0.8125	0.76	0.591837	0.8125	0.727273	0.790698	0.73913	0.717949	0.803922	0.869565	0.825
18	0.0638298	0.04	0.0925926	0.06	0.346939	0.4	0.1875	0.4	0.132075	0.226415	0.108696	0.0454545	0.0810811	0.0196078	-4.16334e-17	0.77551	0.833333	0.577778	0.836735	0.911111	0.893617	0.895833	0.95	0.87234	0.92	0.790698	0.7	0.6	0.571429	0.74	0.708333	0.76087	0.790698	0.647059	0.553846	0.591837	0.680851	0.765957	0.791667	0.7	0.428571	0.75	0.681818	0.744186	0.652174	0.615385	0.72549	0.826087	0.825
19	0.0425532	-1.31839e-16	0.0555556	0.04	0.265306	0.32	0.125	0.254545	0.0566038	0.132075	0.0652174	0.0227273	0.0540541	0.0196078	-4.16334e-17	0.734694	0.805556	0.533333	0.836735	0.844444	0.893617	0.875	0.825	0.851064	0.9	0.790698	0.66	0.545455	0.510204	0.5	0.625	0.630435	0.604651	0.54902	0.415385	0.55102	0.617021	0.723404	0.770833	0.68	0.367347	0.666667	0.636364	0.697674	0.565217	0.512821	0.647059	0.76087	0.825
20	0.0212766	-1.31839e-16	0.0185185	0.04	0.183673	0.24	0.0625	0.145455	0.0188679	0.0566038	0.0652174	0.0227273	0.0540541	-1.11022e-16	-4.16334e-17	0.673469	0.75	0.444444	0.816327	0.8	0.87234	0.8125	0.825	0.808511	0.82	0.744186	0.58	0.4	0.44898	0.42	0.520833	0.543478	0.511628	0.392157	0.338462	0.408163	0.446809	0.702128	0.729167	0.6	0.285714	0.5625	0.545455	0.651163	0.456522	0.461538	0.529412	0.673913	0.8
21	-2.08167e-17	-1.31839e-16	1.38778e-16	0.04	0.122449	0.14	0.0208333	0.127273	0.0188679	0.0188679	0.0217391	3.747e-16	0.027027	-1.11022e-16	-4.16334e-17	0.612245	0.666667	0.311111	0.77551	0.711111	0.851064	0.791667	0.825	0.702128	0.72	0.697674	0.5	0.290909	0.387755	0.32	0.4375	0.456522	0.348837	0.254902	0.276923	0.285714	0.297872	0.638298	0.666667	0.52	0.265306	0.458333	0.5	0.55814	0.347826	0.410256	0.392157	0.521739	0.775
22	-2.08167e-17	-1.31839e-16	1.38778e-16	0.04	0.0612245	0.08	1.70003e-16	0.0909091	1.70003e-16	1.70003e-16	6.93889e-17	3.747e-16	0.027027	-1.11022e-16	-4.16334e-17	0.469388	0.611111	0.2	0.714286	0.622222	0.808511	0.75	0.725	0.595745	0.6	0.581395	0.32	0.254545	0.163265	0.24	0.375	0.391304	0.27907	0.176471	0.153846	0.183673	0.148936	0.553191	0.604167	0.4	0.183673	0.291667	0.363636	0.348837	0.108696	0.333333	0.27451	0.369565	0.725
23	-2.08167e-17	-1.31839e-16	1.38778e-16	0.02	0.0204082	0.08	1.70003e-16	0.0181818	1.70003e-16	1.70003e-16	6.93889e-17	3.747e-16	0	-1.11022e-16	-4.16334e-17	0.367347	0.388889	0.133333	0.571429	0.533333	0.617021	0.604167	0.675	0.531915	0.52	0.511628	0.26	0.163636	0.102041	0.16	0.229167	0.26087	0.162791	0.117647	0.123077	0.102041	0.148936	0.404255	0.5	0.2	0.142857	0.166667	0.272727	0.255814	0.0869565	0.205128	0.27451	0.23913	0.65
24	-2.08167e-17	-1.31839e-16	1.38778e-16	-1.45717e-16	0.0204082	0.06	1.70003e-16	-1.17961e-16	1.70003e-16	1.70003e-16	6.93889e-17	3.747e-16	0	-1.11022e-16	-4.16334e-17	0.244898	0.25	0.0444444	0.408163	0.466667	0.595745	0.395833	0.525	0.446809	0.38	0.44186	0.18	0.109091	0.0816327	0.12	0.104167	0.173913	0.139535	0.117647	0.107692	0.0408163	0.12766	0.340426	0.395833	0.12	0.122449	0.125	0.204545	0.255814	0.0434783	0.128205	0.196078	0.195652	0.525
25	-2.08167e-17	-1.31839e-16	1.38778e-16	-1.45717e-16	0.0204082	0.02	1.70003e-16	-1.17961e-16	1.70003e-16	1.70003e-16	6.93889e-17	3.747e-16	0	-1.11022e-16	-4.16334e-17	0.183673	0.222222	0.0222222	0.265306	0.355556	0.468085	0.375	0.425	0.382979	0.28	0.395349	0.14	0.0727273	0.0612245	0.12	0.0416667	0.0869565	0.116279	0.0392157	0.0615385	0.0204082	0.0638298	0.319149	0.3125	0.08	0.102041	0.0416667	0.136364	0.186047	3.19189e-16	0.0769231	0.156863	0.130435	0.475
26	-2.08167e-17	-1.31839e-16	1.38778e-16	-1.45717e-16	1.00614e-16	-1.83881e-16	1.70003e-16	-1.17961e-16	1.70003e-16	1.70003e-16	6.93889e-17	3.747e-16	0	-1.11022e-16	-4.16334e-17	2.77556e-17	0.111111	0.0222222	0.204082	0.244444	0.404255	0.291667	0.325	0.361702	0.22	0.325581	0.12	0.0363636	0.0612245	0.1	0.0208333	0.0434783	0.0697674	0.0196078	0.0307692	0.0204082	0.0425532	0.255319	0.270833	0.08	0.0816327	-1.31839e-16	0.136364	0.139535	3.19189e-16	0.0512821	0.137255	0.108696	0.45
27	-2.08167e-17	-1.31839e-16	1.38778e-16	-1.45717e-16	1.00614e-16	-1.83881e-16	1.70003e-16	-1.17961e-16	1.70003e-16	1.70003e-16	6.93889e-17	3.747e-16	0	-1.11022e-16	-4.16334e-17	2.77556e-17	0.111111	0.0222222	0.163265	0.177778	0.361702	0.229167	0.25	0.340426	0.18	0.255814	0.1	0.0363636	0.0408163	0.1	0.0208333	1.66533e-16	0.0465116	-1.80411e-16	0.0153846	-1.17961e-16	0.0212766	0.212766	0.25	0.04	0.0816327	-1.31839e-16	0.0909091	0.139535	3.19189e-16	0.0512821	0.0588235	0.0652174	0.45
28	-2.08167e-17	-1.31839e-16	1.38778e-16	-1.45717e-16	1.00614e-16	-1.83881e-16	1.70003e-16	-1.17961e-16	1.70003e-16	1.70003e-16	6.93889e-17	3.747e-16	0	-1.11022e-16	-4.16334e-17	2.77556e-17	0.0833333	1.31839e-16	0.163265	0.177778	0.319149	0.229167	0.225	0.255319	0.14	0.255814	0.08	0.0363636	0.0204082	0.1	0.0208333	1.66533e-16	0.0465116	-1.80411e-16	0.0153846	-1.17961e-16	0.0212766	0.12766	0.25	0.02	0.0612245	-1.31839e-16	0.0681818	0.139535	3.19189e-16	0.025641	0.0196078	0.0217391	0.425
29	-2.08167e-17	-1.31839e-16	1.38778e-16	-1.45717e-16	1.00614e-16	-1.83881e-16	1.70003e-16	-1.17961e-16	1.70003e-16	1.70003e-16	6.93889e-17	3.747e-16	0	-1.11022e-16	-4.16334e-17	2.77556e-17	0.0555556	1.31839e-16	0.142857	0.155556	0.297872	0.208333	0.2	0.170213	0.1	0.232558	0.08	0.0363636	6.93889e-18	0.08	0.0208333	1.66533e-16	0.0232558	-1.80411e-16	0	-1.17961e-16	0.0212766	0.0851064	0.229167	1.38778e-17	0.0408163	-1.31839e-16	0.0454545	0.0930233	3.19189e-16	0.025641	0.0196078	0.0217391	0.4
30	-2.08167e-17	-1.31839e-16	1.38778e-16	-1.45717e-16	1.00614e-16	-1.83881e-16	1.70003e-16	-1.17961e-16	1.70003e-16	1.70003e-16	6.93889e-17	3.747e-16	0	-1.11022e-16	-4.16334e-17	2.77556e-17	0.0555556	1.31839e-16	0.142857	0.155556	0.255319	0.166667	0.15	0.170213	0.1	0.232558	0.08	0.0181818	6.93889e-18	0.08	-6.245e-17	1.66533e-16	0.0232558	-1.80411e-16	0	-1.17961e-16	-6.93889e-18	0.0851064	0.229167	1.38778e-17	0.0408163	-1.31839e-16	0.0454545	0.0930233	3.19189e-16	0.025641	0.0196078	8.32667e-17	0.35
31	-2.08167e-17	-1.31839e-16	1.38778e-16	-1.45717e-16	1.00614e-16	-1.83881e-16	1.70003e-16	-1.17961e-16	1.70003e-16	1.70003e-16	6.93889e-17	3.747e-16	0	-1.11022e-16	-4.16334e-17	2.77556e-17	0.0555556	1.31839e-16	0.122449	0.133333	0.234043	0.125	0.15	0.170213	0.1	0.186047	0.06	0.0181818	6.93889e-18	0.06	-6.245e-17	1.66533e-16	2.77556e-17	-1.80411e-16	0	-1.17961e-16	-6.93889e-18	0.0638298	0.208333	1.38778e-17	0.0204082	-1.31839e-16	0.0454545	0.0930233	3.19189e-16	-6.93889e-18	0.0196078	8.32667e-17	0.35
32	-2.08167e-17	-1.31839e-16	1.38778e-16	-1.45717e-16	1.00614e-16	-1.83881e-16	1.70003e-16	-1.17961e-16	1.70003e-16	1.70003e-16	6.93889e-17	3.747e-16	0	-1.11022e-16	-4.16334e-17	2.77556e-17	0.0555556	1.31839e-16	0.122449	0.111111	0.212766	0.104167	0.125	0.148936	0.08	0.139535	0.06	0.0181818	6.93889e-18	0.06	-6.245e-17	1.66533e-16	2.77556e-17	-1.80411e-16	0	-1.17961e-16	-6.93889e-18	0.0638298	0.166667	1.38778e-17	0.0204082	-1.31839e-16	0.0227273	0.0697674	3.19189e-16	-6.93889e-18	-9.71445e-17	8.32667e-17	0.3
33	-2.08167e-17	-1.31839e-16	1.38778e-16	-1.45717e-16	1.00614e-16	-1.83881e-16	1.70003e-16	-1.17961e-16	1.70003e-16	1.70003e-16	6.93889e-17	3.747e-16	0	-1.11022e-16	-4.16334e-17	2.77556e-17	0.0555556	1.31839e-16	0.102041	0.111111	0.191489	0.104167	0.075	0.148936	0.08	0.139535	0.04	-1.249e-16	6.93889e-18	0.04	-6.245e-17	1.66533e-16	2.77556e-17	-1.80411e-16	0	-1.17961e-16	-6.93889e-18	0.0425532	0.166667	1.38778e-17	0.0204082	-1.31839e-16	0.0227273	0.0697674	3.19189e-16	-6.93889e-18	-9.71445e-17	8.32667e-17	0.3
34	-2.08167e-17	-1.31839e-16	1.38778e-16	-1.45717e-16	1.00614e-16	-1.83881e-16	1.70003e-16	-1.17961e-16	1.70003e-16	1.70003e-16	6.93889e-17	3.747e-16	0	-1.11022e-16	-4.16334e-17	2.77556e-17	0.0277778	1.31839e-16	0.102041	0.111111	0.170213	0.0833333	0.075	0.106383	0.06	0.116279	0.04	-1.249e-16	6.93889e-18	0.02	-6.245e-17	1.66533e-16	2.77556e-17	-1.80411e-16	0	-1.17961e-16	-6.93889e-18	0.0425532	0.145833	1.38778e-17	0.0204082	-1.31839e-16	0.0227273	0.0465116	3.19189e-16	-6.93889e-18	-9.71445e-17	8.32667e-17	0.25
35	-2.08167e-17	-1.31839e-16	1.38778e-16	-1.45717e-16	1.00614e-16	-1.83881e-16	1.70003e-16	-1.17961e-16	1.70003e-16	1.70003e-16	6.93889e-17	3.747e-16	0	-1.11022e-16	-4.16334e-17	2.77556e-17	0.0277778	1.31839e-16	0.102041	0.0888889	0.170213	0.0833333	0.05	0.106383	0.06	0.116279	0.02	-1.249e-16	6.93889e-18	0.02	-6.245e-17	1.66533e-16	2.77556e-17	-1.80411e-16	0	-1.17961e-16	-6.93889e-18	0.0212766	0.125	1.38778e-17	7.63278e-17	-1.31839e-16	3.26128e-16	0.0465116	3.19189e-16	-6.93889e-18	-9.71445e-17	8.32667e-17	0.25
36	-2.08167e-17	-1.31839e-16	1.38778e-16	-1.45717e-16	1.00614e-16	-1.83881e-16	1.70003e-16	-1.17961e-16	1.70003e-16	1.70003e-16	6.93889e-17	3.747e-16	0	-1.11022e-16	-4.16334e-17	2.77556e-17	-1.66533e-16	1.31839e-16	0.0816327	0.0888889	0.148936	0.0625	0.025	0.0851064	0.02	0.116279	0.02	-1.249e-16	6.93889e-18	-2.15106e-16	-6.245e-17	1.66533e-16	2.77556e-17	-1.80411e-16	0	-1.17961e-16	-6.93889e-18	0.0212766	0.125	1.38778e-17	7.63278e-17	-1.31839e-16	3.26128e-16	0.0465116	3.19189e-16	-6.93889e-18	-9.71445e-17	8.32667e-17	0.225
37	-2.08167e-17	-1.31839e-16	1.38778e-16	-1.45717e-16	1.00614e-16	-1.83881e-16	1.70003e-16	-1.17961e-16	1.70003e-16	1.70003e-16	6.93889e-17	3.747e-16	0	-1.11022e-16	-4.16334e-17	2.77556e-17	-1.66533e-16	1.31839e-16	0.0816327	0.0666667	0.106383	0.0625	0.025	0.0851064	0.02	0.0930233	0.02	-1.249e-16	6.93889e-18	-2.15106e-16	-6.245e-17	1.66533e-16	2.77556e-17	-1.80411e-16	0	-1.17961e-16	-6.93889e-18	6.245e-17	0.0833333	1.38778e-17	7.63278e-17	-1.31839e-16	3.26128e-16	0.0232558	3.19189e-16	-6.93889e-18	-9.71445e-17	8.32667e-17	0.2
38	-2.08167e-17	-1.31839e-16	1.38778e-16	-1.45717e-16	1.00614e-16	-1.83881e-16	1.70003e-16	-1.17961e-16	1.70003e-16	1.70003e-16	6.93889e-17	3.747e-16	0	-1.11022e-16	-4.16334e-17	2.77556e-17	-1.66533e-16	1.31839e-16	0.0612245	0.0666667	0.106383	0.0416667	0.025	0.0638298	0.02	0.0930233	0.02	-1.249e-16	6.93889e-18	-2.15106e-16	-6.245e-17	1.66533e-16	2.77556e-17	-1.80411e-16	0	-1.17961e-16	-6.93889e-18	6.245e-17	0.0833333	1.38778e-17	7.63278e-17	-1.31839e-16	3.26128e-16	0.0232558	3.19189e-16	-6.93889e-18	-9.71445e-17	8.32667e-17	0.2
39	-2.08167e-17	-1.31839e-16	1.38778e-16	-1.45717e-16	1.00614e-16	-1.83881e-16	1.70003e-16	-1.17961e-16	1.70003e-16	1.70003e-16	6.93889e-17	3.747e-16	0	-1.11022e-16	-4.16334e-17	2.77556e-17	-1.66533e-16	1.31839e-16	0.0612245	0.0444444	0.0851064	0.0416667	-3.46945e-17	0.0638298	-3.46945e-18	0.0697674	-3.1225e-16	-1.249e-16	6.93889e-18	-2.15106e-16	-6.245e-17	1.66533e-16	2.77556e-17	-1.80411e-16	0	-1.17961e-16	-6.93889e-18	6.245e-17	0.0416667	1.38778e-17	7.63278e-17	-1.31839e-16	3.26128e-16	0.0232558	3.19189e-16	-6.93889e-18	-9.71445e-17	8.32667e-17	0.2
40	-2.08167e-17	-1.31839e-16	1.38778e-16	-1.45717e-16	1.00614e-16	-1.83881e-16	1.70003e-16	-1.17961e-16	1.70003e-16	1.70003e-16	6.93889e-17	3.747e-16	0	-1.11022e-16	-4.16334e-17	2.77556e-17	-1.66533e-16	1.31839e-16	0.0408163	0.0222222	0.0638298	0.0208333	-3.46945e-17	0.0425532	-3.46945e-18	0.0697674	-3.1225e-16	-1.249e-16	6.93889e-18	-2.15106e-16	-6.245e-17	1.66533e-16	2.77556e-17	-1.80411e-16	0	-1.17961e-16	-6.93889e-18	6.245e-17	0.0208333	1.38778e-17	7.63278e-17	-1.31839e-16	3.26128e-16	-1.66533e-16	3.19189e-16	-6.93889e-18	-9.71445e-17	8.32667e-17	0.175
41	-2.08167e-17	-1.31839e-16	1.38778e-16	-1.45717e-16	1.00614e-16	-1.83881e-16	1.70003e-16	-1.17961e-16	1.70003e-16	1.70003e-16	6.93889e-17	3.747e-16	0	-1.11022e-16	-4.16334e-17	2.77556e-17	-1.66533e-16	1.31839e-16	0.0204082	0.0222222	0.0425532	0.0208333	-3.46945e-17	0.0212766	-3.46945e-18	0.0697674	-3.1225e-16	-1.249e-16	6.93889e-18	-2.15106e-16	-6.245e-17	1.66533e-16	2.77556e-17	-1.80411e-16	0	-1.17961e-16	-6.93889e-18	6.245e-17	0.0208333	1.38778e-17	7.63278e-17	-1.31839e-16	3.26128e-16	-1.66533e-16	3.19189e-16	-6.93889e-18	-9.71445e-17	8.32667e-17	0.175
42	-2.08167e-17	-1.31839e-16	1.38778e-16	-1.45717e-16	1.00614e-16	-1.83881e-16	1.70003e-16	-1.17961e-16	1.70003e-16	1.70003e-16	6.93889e-17	3.747e-16	0	-1.11022e-16	-4.16334e-17	2.77556e-17	-1.66533e-16	1.31839e-16	0.0204082	0.0222222	0.0425532	-2.28983e-16	-3.46945e-17	0.0212766	-3.46945e-18	0.0465116	-3.1225e-16	-1.249e-16	6.93889e-18	-2.15106e-16	-6.245e-17	1.66533e-16	2.77556e-17	-1.80411e-16	0	-1.17961e-16	-6.93889e-18	6.245e-17	-2.08167e-16	1.38778e-17	7.63278e-17	-1.31839e-16	3.26128e-16	-1.66533e-16	3.19189e-16	-6.93889e-18	-9.71445e-17	8.32667e-17	0.15
43	-2.08167e-17	-1.31839e-16	1.38778e-16	-1.45717e-16	1.00614e-16	-1.83881e-16	1.70003e-16	-1.17961e-16	1.70003e-16	1.70003e-16	6.93889e-17	3.747e-16	0	-1.11022e-16	-4.16334e-17	2.77556e-17	-1.66533e-16	1.31839e-16	0.0204082	-1.04083e-16	0.0425532	-2.28983e-16	-3.46945e-17	-1.04083e-16	-3.46945e-18	0.0232558	-3.1225e-16	-1.249e-16	6.93889e-18	-2.15106e-16	-6.245e-17	1.66533e-16	2.77556e-17	-1.80411e-16	0	-1.17961e-16	-6.93889e-18	6.245e-17	-2.08167e-16	1.38778e-17	7.63278e-17	-1.31839e-16	3.26128e-16	-1.66533e-16	3.19189e-16	-6.93889e-18	-9.71445e-17	8.32667e-17	0.15
44	-2.08167e-17	-1.31839e-16	1.38778e-16	-1.45717e-16	1.00614e-16	-1.83881e-16	1.70003e-16	-1.17961e-16	1.70003e-16	1.70003e-16	6.93889e-17	3.747e-16	0	-1.11022e-16	-4.16334e-17	2.77556e-17	-1.66533e-16	1.31839e-16	-1.73472e-16	-1.04083e-16	0.0212766	-2.28983e-16	-3.46945e-17	-1.04083e-16	-3.46945e-18	0.0232558	-3.1225e-16	-1.249e-16	6.93889e-18	-2.15106e-16	-6.245e-17	1.66533e-16	2.77556e-17	-1.80411e-16	0	-1.17961e-16	-6.93889e-18	6.245e-17	-2.08167e-16	1.38778e-17	7.63278e-17	-1.31839e-16	3.26128e-16	-1.66533e-16	3.19189e-16	-6.93889e-18	-9.71445e-17	8.32667e-17	0.1
45	-2.08167e-17	-1.31839e-16	1.38778e-16	-1.45717e-16	1.00614e-16	-1.83881e-16	1.70003e-16	-1.17961e-16	1.70003e-16	1.70003e-16	6.93889e-17	3.747e-16	0	-1.11022e-16	-4.16334e-17	2.77556e-17	-1.66533e-16	1.31839e-16	-1.73472e-16	-1.04083e-16	0.0212766	-2.28983e-16	-3.46945e-17	-1.04083e-16	-3.46945e-18	-8.32667e-17	-3.1225e-16	-1.249e-16	6.93889e-18	-2.15106e-16	-6.245e-17	1.66533e-16	2.77556e-17	-1.80411e-16	0	-1.17961e-16	-6.93889e-18	6.245e-17	-2.08167e-16	1.38778e-17	7.63278e-17	-1.31839e-16	3.26128e-16	-1.66533e-16	3.19189e-16	-6.93889e-18	-9.71445e-17	8.32667e-17	0.075
46	-2.08167e-17	-1.31839e-16	1.38778e-16	-1.45717e-16	1.00614e-16	-1.83881e-16	1.70003e-16	-1.17961e-16	1.70003e-16	1.70003e-16	6.93889e-17	3.747e-16	0	-1.11022e-16	-4.16334e-17	2.77556e-17	-1.66533e-16	1.31839e-16	-1.73472e-16	-1.04083e-16	-1.04083e-16	-2.28983e-16	-3.46945e-17	-1.04083e-16	-3.46945e-18	-8.32667e-17	-3.1225e-16	-1.249e-16	6.93889e-18	-2.15106e-16	-6.245e-17	1.66533e-16	2.77556e-17	-1.80411e-16	0	-1.17961e-16	-6.93889e-18	6.245e-17	-2.08167e-16	1.38778e-17	7.63278e-17	-1.31839e-16	3.26128e-16	-1.66533e-16	3.19189e-16	-6.93889e-18	-9.71445e-17	8.32667e-17	0.025
47	-2.08167e-17	-1.31839e-16	1.38778e-16	-1.45717e-16	1.00614e-16	-1.83881e-16	1.70003e-16	-1.17961e-16	1.70003e-16	1.70003e-16	6.93889e-17	3.747e-16	0	-1.11022e-16	-4.16334e-17	2.77556e-17	-1.66533e-16	1.31839e-16	-1.73472e-16	-1.04083e-16	-1.04083e-16	-2.28983e-16	-3.46945e-17	-1.04083e-16	-3.46945e-18	-8.32667e-17	-3.1225e-16	-1.249e-16	6.93889e-18	-2.15106e-16	-6.245e-17	1.66533e-16	2.77556e-17	-1.80411e-16	0	-1.17961e-16	-6.93889e-18	6.245e-17	-2.08167e-16	1.38778e-17	7.63278e-17	-1.31839e-16	3.26128e-16	-1.66533e-16	3.19189e-16	-6.93889e-18	-9.71445e-17	8.32667e-17	0.025
48	-2.08167e-17	-1.31839e-16	1.38778e-16	-1.45717e-16	1.00614e-16	-1.83881e-16	1.70003e-16	-1.17961e-16	1.70003e-16	1.70003e-16	6.93889e-17	3.747e-16	0	-1.11022e-16	-4.16334e-17	2.77556e-17	-1.66533e-16	1.31839e-16	-1.73472e-16	-1.04083e-16	-1.04083e-16	-2.28983e-16	-3.46945e-17	-1.04083e-16	-3.46945e-18	-8.32667e-17	-3.1225e-16	-1.249e-16	6.93889e-18	-2.15106e-16	-6.245e-17	1.66533e-16	2.77556e-17	-1.80411e-16	0	-1.17961e-16	-6.93889e-18	6.245e-17	-2.08167e-16	1.38778e-17	7.63278e-17	-1.31839e-16	3.26128e-16	-1.66533e-16	3.19189e-16	-6.93889e-18	-9.71445e-17	8.32667e-17	-2.15106e-16
49	-2.08167e-17	-1.31839e-16	1.38778e-16	-1.45717e-16	1.00614e-16	-1.83881e-16	1.70003e-16	-1.17961e-16	1.70003e-16	1.70003e-16	6.93889e-17	3.747e-16	0	-1.11022e-16	-4.16334e-17	2.77556e-17	-1.66533e-16	1.31839e-16	-1.73472e-16	-1.04083e-16	-1.04083e-16	-2.28983e-16	-3.46945e-17	-1.04083e-16	-3.46945e-18	-8.32667e-17	-3.1225e-16	-1.249e-16	6.93889e-18	-2.15106e-16	-6.245e-17	1.66533e-16	2.77556e-17	-1.80411e-16	0	-1.17961e-16	-6.93889e-18	6.245e-17	-2.08167e-16	1.38778e-17	7.63278e-17	-1.31839e-16	3.26128e-16	-1.66533e-16	3.19189e-16	-6.93889e-18	-9.71445e-17	8.32667e-17	-2.15106e-16
50	-2.08167e-17	-1.31839e-16	1.38778e-16	-1.45717e-16	1.00614e-16	-1.83881e-16	1.70003e-16	-1.17961e-16	1.70003e-16	1.70003e-16	6.93889e-17	3.747e-16	0	-1.11022e-16	-4.16334e-17	2.77556e-17	-1.66533e-16	1.31839e-16	-1.73472e-16	-1.04083e-16	-1.04083e-16	-2.28983e-16	-3.46945e-17	-1.04083e-16	-3.46945e-18	-8.32667e-17	-3.1225e-16	-1.249e-16	6.93889e-18	-2.15106e-16	-6.245e-17	1.66533e-16	2.77556e-17	-1.80411e-16	0	-1.17961e-16	-6.93889e-18	6.245e-17	-2.08167e-16	1.38778e-17	7.63278e-17	-1.31839e-16	3.26128e-16	-1.66533e-16	3.19189e-16	-6.93889e-18	-9.71445e-17	8.32667e-17	-2.15106e-16
[truncated: 23 more columns]

## Sheet: F57
Genotype	Di2	Di2	Di2	Di2	Di2	Di2	Di2	77s	77s	77s	77s	77s	77s	77s	77s	77s	77s	77s	77s	77s	77s	77s	77s	77s	77s	77s	77s-Sel	77s-Sel	77s-Sel	77s-Sel	77s-Sel	77s-Sel	77s-Sel	77s-Sel	77s-Sel	77s-Sel	77s-Sel	77s-Sel	77s-Sel	77s-Sel	77s-Sel	77s-Sel	77s-Sel	77s-Sel	77s-Sel	77s-Sel	77s-Sel	77s-Sel
hour
1	1	1	1	1	1	1	1	1	1	1	1	1	1	1	1	1	1	1	1	1	1	1	1	1	1	1	1	1	1	1	1	1	1	1	1	1	1	1	1	1	1	1	1	1	1	1	1	1
2	1	1	1	1	1	1	1	1	0.983051	1	1	1	1	1	1	1	1	1	1	1	1	1	1	1	1	1	1	1	1	1	1	1	1	1	1	1	1	1	1	1	1	0.978723	1	1	1	1	1	1
3	1	1	1	1	1	1	1	1	0.983051	1	1	1	1	1	1	1	1	1	1	1	1	1	1	1	1	1	1	1	1	1	1	1	1	1	1	1	1	1	1	1	1	0.978723	0.976744	0.953488	1	1	1	1
4	1	1	1	1	1	1	1	1	0.983051	1	1	1	0.98	1	1	1	1	1	1	1	1	1	1	1	1	1	1	1	1	1	1	1	1	1	1	1	1	1	1	1	1	0.978723	0.976744	0.930233	1	1	1	1
5	1	1	1	1	1	1	1	1	0.983051	1	1	0.977273	0.98	1	1	1	1	1	1	1	1	1	1	1	1	1	1	1	1	1	1	1	1	1	1	1	1	1	1	1	0.980769	0.978723	0.953488	0.930233	1	0.980392	1	1
6	1	1	1	1	1	1	1	1	0.983051	1	1	0.977273	0.98	0.977273	1	1	1	1	1	1	1	1	0.98	0.98	0.982143	1	1	1	1	1	1	1	1	1	1	1	1	1	1	1	0.980769	0.978723	0.930233	0.930233	1	0.960784	1	1
7	1	1	1	1	1	1	1	1	0.983051	1	1	0.977273	0.98	0.977273	1	1	1	1	1	1	1	1	0.98	0.98	0.982143	1	1	1	1	1	1	1	1	1	1	1	1	1	1	1	0.980769	0.978723	0.930233	0.930233	1	0.960784	1	1
8	1	1	1	1	1	1	1	1	0.983051	1	1	0.977273	0.98	0.977273	0.979592	1	1	1	1	1	1	1	0.98	0.96	0.964286	1	1	1	1	1	1	1	1	0.981132	1	1	1	1	1	1	0.961538	0.978723	0.906977	0.906977	1	0.960784	0.977273	1
9	1	1	0.977778	0.97561	1	1	1	1	0.983051	1	1	0.977273	0.98	0.977273	0.979592	0.980392	1	1	1	1	1	1	0.98	0.96	0.964286	0.979592	1	1	1	1	1	1	1	0.981132	1	1	1	1	1	1	0.961538	0.978723	0.860465	0.883721	1	0.941176	0.977273	1
10	0.983333	1	0.977778	0.97561	0.98	0.961538	0.980769	1	0.966102	1	1	0.977273	0.98	0.977273	0.979592	0.980392	0.962963	1	0.97619	1	1	0.977778	0.98	0.94	0.946429	0.959184	1	1	1	1	1	0.981132	1	0.981132	1	1	1	1	0.981132	0.97561	0.961538	0.978723	0.860465	0.883721	0.980769	0.941176	0.954545	1
11	0.933333	0.980769	0.977778	0.95122	0.98	0.884615	0.942308	1	0.966102	0.980769	1	0.977273	0.98	0.954545	0.959184	0.980392	0.925926	0.976744	0.97619	0.978723	1	0.977778	0.96	0.94	0.910714	0.897959	1	1	1	0.975	0.981132	0.981132	0.977778	0.962264	1	0.978261	1	1	0.962264	0.97561	0.961538	0.978723	0.813953	0.860465	0.980769	0.941176	0.909091	0.961538
12	0.85	0.980769	0.955556	0.95122	0.96	0.807692	0.884615	0.982456	0.966102	0.980769	1	0.977273	0.98	0.954545	0.959184	0.980392	0.888889	0.976744	0.952381	0.978723	1	0.955556	0.96	0.9	0.875	0.816327	0.98	1	1	0.975	0.981132	0.981132	0.977778	0.924528	0.981132	0.978261	1	0.97561	0.943396	0.95122	0.961538	0.957447	0.767442	0.837209	0.980769	0.921569	0.863636	0.961538
13	0.75	0.865385	0.844444	0.926829	0.92	0.692308	0.846154	0.982456	0.949153	0.961538	1	0.977273	0.98	0.909091	0.959184	0.980392	0.814815	0.953488	0.928571	0.957447	1	0.933333	0.94	0.9	0.857143	0.734694	0.96	1	1	0.975	0.981132	0.962264	0.955556	0.924528	0.962264	0.978261	1	0.97561	0.924528	0.95122	0.961538	0.914894	0.627907	0.837209	0.980769	0.921569	0.818182	0.884615
14	0.683333	0.711538	0.711111	0.829268	0.84	0.538462	0.788462	0.982456	0.932203	0.961538	1	0.977273	0.98	0.863636	0.959184	0.980392	0.666667	0.953488	0.928571	0.93617	0.980769	0.933333	0.94	0.88	0.821429	0.653061	0.96	0.976744	1	0.975	0.962264	0.962264	0.933333	0.924528	0.943396	0.978261	0.977273	0.95122	0.90566	0.926829	0.961538	0.87234	0.627907	0.813953	0.980769	0.901961	0.727273	0.807692
15	0.616667	0.480769	0.488889	0.682927	0.8	0.538462	0.711538	0.982456	0.915254	0.961538	1	0.954545	0.96	0.840909	0.959184	0.960784	0.592593	0.953488	0.928571	0.893617	0.942308	0.911111	0.94	0.86	0.803571	0.632653	0.96	0.930233	0.967742	0.975	0.962264	0.943396	0.911111	0.90566	0.924528	0.956522	0.977273	0.926829	0.886792	0.926829	0.961538	0.829787	0.627907	0.790698	0.961538	0.882353	0.659091	0.692308
16	0.433333	0.384615	0.333333	0.585366	0.76	0.461538	0.634615	0.947368	0.898305	0.961538	0.98	0.954545	0.96	0.818182	0.959184	0.960784	0.555556	0.906977	0.904762	0.893617	0.942308	0.911111	0.92	0.86	0.803571	0.591837	0.96	0.930233	0.967742	0.975	0.962264	0.943396	0.844444	0.886792	0.924528	0.956522	0.977273	0.902439	0.867925	0.902439	0.942308	0.744681	0.581395	0.72093	0.942308	0.882353	0.590909	0.576923
17	0.233333	0.230769	0.222222	0.414634	0.68	0.384615	0.557692	0.947368	0.898305	0.923077	0.98	0.954545	0.94	0.772727	0.938776	0.941176	0.481481	0.906977	0.880952	0.893617	0.942308	0.911111	0.88	0.84	0.732143	0.530612	0.96	0.930233	0.967742	0.95	0.962264	0.943396	0.777778	0.849057	0.924528	0.956522	0.954545	0.878049	0.811321	0.853659	0.942308	0.744681	0.581395	0.674419	0.942308	0.862745	0.522727	0.538462
18	0.116667	0.0961538	0.111111	0.268293	0.54	0.307692	0.423077	0.947368	0.898305	0.884615	0.96	0.931818	0.92	0.681818	0.897959	0.882353	0.407407	0.860465	0.857143	0.893617	0.923077	0.911111	0.82	0.82	0.589286	0.44898	0.94	0.906977	0.967742	0.95	0.943396	0.924528	0.733333	0.811321	0.924528	0.934783	0.909091	0.829268	0.735849	0.756098	0.942308	0.723404	0.534884	0.627907	0.942308	0.823529	0.431818	0.5
19	0.0666667	0.0576923	0.0666667	0.146341	0.3	0.307692	0.211538	0.929825	0.881356	0.826923	0.96	0.909091	0.9	0.590909	0.897959	0.862745	0.296296	0.813953	0.857143	0.851064	0.884615	0.866667	0.82	0.74	0.410714	0.326531	0.9	0.813953	0.903226	0.9	0.924528	0.867925	0.644444	0.792453	0.90566	0.891304	0.840909	0.756098	0.622642	0.634146	0.923077	0.659574	0.511628	0.604651	0.942308	0.764706	0.340909	0.423077
20	0.0333333	0.0192308	0.0444444	0.097561	0.2	0.192308	0.153846	0.894737	0.864407	0.730769	0.96	0.909091	0.88	0.477273	0.877551	0.823529	0.185185	0.767442	0.833333	0.787234	0.788462	0.8	0.82	0.66	0.339286	0.163265	0.86	0.674419	0.806452	0.825	0.867925	0.811321	0.555556	0.716981	0.849057	0.847826	0.772727	0.634146	0.528302	0.439024	0.903846	0.574468	0.488372	0.581395	0.903846	0.705882	0.25	0.384615
21	0.0166667	0.0192308	0.0222222	0.0487805	0.14	0.153846	0.0769231	0.807018	0.779661	0.557692	0.9	0.840909	0.86	0.318182	0.877551	0.764706	0.148148	0.767442	0.809524	0.744681	0.730769	0.733333	0.78	0.6	0.232143	0.0816327	0.84	0.651163	0.806452	0.775	0.830189	0.735849	0.444444	0.584906	0.660377	0.826087	0.727273	0.536585	0.45283	0.341463	0.865385	0.468085	0.418605	0.511628	0.846154	0.627451	0.159091	0.307692
22	0.0166667	-9.71445e-17	0.0222222	-9.71445e-17	0.08	0.153846	0.0192308	0.684211	0.59322	0.423077	0.8	0.772727	0.84	0.181818	0.816327	0.627451	0.111111	0.72093	0.809524	0.617021	0.634615	0.622222	0.74	0.52	0.178571	0.0408163	0.78	0.651163	0.806452	0.725	0.716981	0.603774	0.355556	0.433962	0.566038	0.782609	0.659091	0.439024	0.358491	0.292683	0.769231	0.404255	0.418605	0.465116	0.788462	0.54902	0.0909091	0.192308
23	0.0166667	-9.71445e-17	-7.63278e-17	-9.71445e-17	0.04	0.0769231	0.0192308	0.614035	0.508475	0.346154	0.74	0.727273	0.8	0.0909091	0.755102	0.568627	0.037037	0.72093	0.785714	0.553191	0.557692	0.511111	0.7	0.38	0.107143	0.0204082	0.74	0.581395	0.741935	0.675	0.716981	0.566038	0.311111	0.396226	0.471698	0.695652	0.590909	0.390244	0.207547	0.219512	0.711538	0.340426	0.395349	0.44186	0.692308	0.431373	0.0227273	0.153846
24	-1.11022e-16	-9.71445e-17	-7.63278e-17	-9.71445e-17	0.02	0.0384615	0.0192308	0.561404	0.440678	0.25	0.68	0.681818	0.76	0.0454545	0.693878	0.470588	2.77556e-16	0.674419	0.714286	0.489362	0.480769	0.377778	0.64	0.26	0.0714286	5.55112e-17	0.68	0.511628	0.677419	0.55	0.660377	0.471698	0.311111	0.339623	0.396226	0.608696	0.522727	0.365854	0.0943396	0.146341	0.653846	0.255319	0.372093	0.348837	0.557692	0.372549	1.17961e-16	0.115385
25	-1.11022e-16	-9.71445e-17	-7.63278e-17	-9.71445e-17	-6.93889e-17	0.0384615	0.0192308	0.491228	0.389831	0.173077	0.6	0.590909	0.66	0.0454545	0.612245	0.392157	2.77556e-16	0.627907	0.642857	0.425532	0.403846	0.244444	0.58	0.16	0.0357143	5.55112e-17	0.58	0.465116	0.645161	0.45	0.528302	0.264151	0.2	0.207547	0.339623	0.5	0.431818	0.268293	0.0377358	0.097561	0.576923	0.212766	0.325581	0.302326	0.403846	0.313725	1.17961e-16	0.0769231
26	-1.11022e-16	-9.71445e-17	-7.63278e-17	-9.71445e-17	-6.93889e-17	-5.55112e-17	5.55112e-17	0.403509	0.322034	0.0769231	0.48	0.5	0.44	0.0454545	0.55102	0.294118	2.77556e-16	0.581395	0.547619	0.340426	0.326923	0.155556	0.5	0.1	-9.71445e-17	5.55112e-17	0.5	0.395349	0.580645	0.4	0.45283	0.132075	0.155556	0.0943396	0.264151	0.413043	0.363636	0.219512	0.0188679	0.0487805	0.519231	0.148936	0.255814	0.255814	0.326923	0.254902	1.17961e-16	0.0384615
27	-1.11022e-16	-9.71445e-17	-7.63278e-17	-9.71445e-17	-6.93889e-17	-5.55112e-17	5.55112e-17	0.280702	0.237288	0.0769231	0.34	0.386364	0.3	0.0454545	0.44898	0.215686	2.77556e-16	0.534884	0.428571	0.212766	0.269231	0.0888889	0.42	0.04	-9.71445e-17	5.55112e-17	0.36	0.302326	0.483871	0.325	0.339623	0.0754717	0.133333	0.0754717	0.188679	0.26087	0.25	0.170732	0.0188679	0.0487805	0.423077	0.0851064	0.232558	0.139535	0.269231	0.254902	1.17961e-16	0.0384615
28	-1.11022e-16	-9.71445e-17	-7.63278e-17	-9.71445e-17	-6.93889e-17	-5.55112e-17	5.55112e-17	0.175439	0.186441	0.0576923	0.24	0.227273	0.22	0.0227273	0.346939	0.137255	2.77556e-16	0.488372	0.285714	0.148936	0.230769	0.0666667	0.32	-1.04083e-16	-9.71445e-17	5.55112e-17	0.22	0.209302	0.354839	0.2	0.226415	0.0754717	0.111111	0.0566038	0.132075	0.130435	0.204545	0.097561	1.45717e-16	0.0243902	0.307692	0.0638298	0.186047	0.0930233	0.230769	0.235294	1.17961e-16	0.0384615
29	-1.11022e-16	-9.71445e-17	-7.63278e-17	-9.71445e-17	-6.93889e-17	-5.55112e-17	5.55112e-17	0.140351	0.152542	0.0384615	0.18	0.181818	0.18	0.0227273	0.265306	0.0784314	2.77556e-16	0.372093	0.238095	0.106383	0.192308	0.0666667	0.2	-1.04083e-16	-9.71445e-17	5.55112e-17	0.14	0.162791	0.225806	0.125	0.132075	0.0566038	0.111111	0.0566038	0.0754717	0.0652174	0.136364	0.0731707	1.45717e-16	0.0243902	0.211538	0.0425532	0.162791	0.0930233	0.173077	0.137255	1.17961e-16	-5.55112e-17
30	-1.11022e-16	-9.71445e-17	-7.63278e-17	-9.71445e-17	-6.93889e-17	-5.55112e-17	5.55112e-17	0.122807	0.118644	0.0384615	0.14	0.181818	0.16	1.66533e-16	0.204082	0.0196078	2.77556e-16	0.27907	0.190476	0.0851064	0.153846	0.0444444	0.12	-1.04083e-16	-9.71445e-17	5.55112e-17	0.1	0.116279	0.129032	0.05	0.0754717	0.0377358	0.0888889	0.0377358	0.0188679	0.0434783	0.0454545	0.0487805	1.45717e-16	-1.52656e-16	0.134615	0.0212766	0.139535	0.0697674	0.134615	0.0588235	1.17961e-16	-5.55112e-17
31	-1.11022e-16	-9.71445e-17	-7.63278e-17	-9.71445e-17	-6.93889e-17	-5.55112e-17	5.55112e-17	0.0877193	0.0847458	4.16334e-17	0.1	0.136364	0.12	1.66533e-16	0.142857	0.0196078	2.77556e-16	0.209302	0.142857	0.0638298	0.134615	0.0444444	0.08	-1.04083e-16	-9.71445e-17	5.55112e-17	0.08	0.0930233	0.129032	0.05	0.0377358	0.0188679	0.0666667	1.59595e-16	0.0188679	0.0434783	0.0454545	0.0487805	1.45717e-16	-1.52656e-16	0.0961538	0.0212766	0.139535	0.0697674	0.0769231	0.0588235	1.17961e-16	-5.55112e-17
32	-1.11022e-16	-9.71445e-17	-7.63278e-17	-9.71445e-17	-6.93889e-17	-5.55112e-17	5.55112e-17	0.0701754	0.0677966	4.16334e-17	0.1	0.113636	0.08	1.66533e-16	0.102041	-2.08167e-16	2.77556e-16	0.186047	0.0952381	0.0425532	0.115385	0.0222222	0.08	-1.04083e-16	-9.71445e-17	5.55112e-17	0.06	0.0697674	0.129032	0.025	0.0188679	0.0188679	0.0666667	1.59595e-16	1.9082e-16	0.0434783	0.0227273	0.0243902	1.45717e-16	-1.52656e-16	0.0961538	0.0212766	0.116279	0.0465116	0.0576923	0.0392157	1.17961e-16	-5.55112e-17
33	-1.11022e-16	-9.71445e-17	-7.63278e-17	-9.71445e-17	-6.93889e-17	-5.55112e-17	5.55112e-17	0.0350877	0.0338983	4.16334e-17	0.08	0.0454545	0.06	1.66533e-16	0.0408163	-2.08167e-16	2.77556e-16	0.139535	0.047619	0.0212766	0.0961538	0.0222222	0.06	-1.04083e-16	-9.71445e-17	5.55112e-17	0.04	0.0232558	0.0967742	0.025	1.38778e-16	1.17961e-16	0.0444444	1.59595e-16	1.9082e-16	0.0217391	0.0227273	0.0243902	1.45717e-16	-1.52656e-16	0.0576923	1.04083e-16	0.116279	0.0465116	-1.249e-16	0.0196078	1.17961e-16	-5.55112e-17
34	-1.11022e-16	-9.71445e-17	-7.63278e-17	-9.71445e-17	-6.93889e-17	-5.55112e-17	5.55112e-17	0.0350877	0.0338983	4.16334e-17	0.08	0.0454545	0.04	1.66533e-16	0.0408163	-2.08167e-16	2.77556e-16	0.0930233	0.0238095	0.0212766	0.0769231	-6.93889e-18	0.06	-1.04083e-16	-9.71445e-17	5.55112e-17	0.04	0.0232558	0.0645161	0.025	1.38778e-16	1.17961e-16	0.0444444	1.59595e-16	1.9082e-16	0.0217391	0.0227273	-7.63278e-17	1.45717e-16	-1.52656e-16	0.0576923	1.04083e-16	0.0930233	0.0232558	-1.249e-16	-2.08167e-16	1.17961e-16	-5.55112e-17
35	-1.11022e-16	-9.71445e-17	-7.63278e-17	-9.71445e-17	-6.93889e-17	-5.55112e-17	5.55112e-17	0.0175439	0.0169492	4.16334e-17	0.06	0.0227273	0.02	1.66533e-16	0.0204082	-2.08167e-16	2.77556e-16	0.0465116	0.0238095	0.0212766	0.0576923	-6.93889e-18	0.04	-1.04083e-16	-9.71445e-17	5.55112e-17	0.02	-1.80411e-16	0.0322581	-1.52656e-16	1.38778e-16	1.17961e-16	0.0222222	1.59595e-16	1.9082e-16	2.22045e-16	3.747e-16	-7.63278e-17	1.45717e-16	-1.52656e-16	0.0384615	1.04083e-16	0.0697674	0.0232558	-1.249e-16	-2.08167e-16	1.17961e-16	-5.55112e-17
36	-1.11022e-16	-9.71445e-17	-7.63278e-17	-9.71445e-17	-6.93889e-17	-5.55112e-17	5.55112e-17	0.0175439	4.44089e-16	4.16334e-17	0.04	0.0227273	-2.15106e-16	1.66533e-16	6.245e-17	-2.08167e-16	2.77556e-16	2.22045e-16	-1.66533e-16	0.0212766	0.0384615	-6.93889e-18	-3.81639e-16	-1.04083e-16	-9.71445e-17	5.55112e-17	-3.40006e-16	-1.80411e-16	1.38778e-16	-1.52656e-16	1.38778e-16	1.17961e-16	-1.31839e-16	1.59595e-16	1.9082e-16	2.22045e-16	3.747e-16	-7.63278e-17	1.45717e-16	-1.52656e-16	0.0384615	1.04083e-16	0.0232558	-1.94289e-16	-1.249e-16	-2.08167e-16	1.17961e-16	-5.55112e-17
37	-1.11022e-16	-9.71445e-17	-7.63278e-17	-9.71445e-17	-6.93889e-17	-5.55112e-17	5.55112e-17	0.0175439	4.44089e-16	4.16334e-17	0.04	0.0227273	-2.15106e-16	1.66533e-16	6.245e-17	-2.08167e-16	2.77556e-16	2.22045e-16	-1.66533e-16	0.0212766	0.0384615	-6.93889e-18	-3.81639e-16	-1.04083e-16	-9.71445e-17	5.55112e-17	-3.40006e-16	-1.80411e-16	1.38778e-16	-1.52656e-16	1.38778e-16	1.17961e-16	-1.31839e-16	1.59595e-16	1.9082e-16	2.22045e-16	3.747e-16	-7.63278e-17	1.45717e-16	-1.52656e-16	0.0384615	1.04083e-16	0.0232558	-1.94289e-16	-1.249e-16	-2.08167e-16	1.17961e-16	-5.55112e-17
38	-1.11022e-16	-9.71445e-17	-7.63278e-17	-9.71445e-17	-6.93889e-17	-5.55112e-17	5.55112e-17	2.22045e-16	4.44089e-16	4.16334e-17	0.02	2.08167e-16	-2.15106e-16	1.66533e-16	6.245e-17	-2.08167e-16	2.77556e-16	2.22045e-16	-1.66533e-16	1.45717e-16	0.0192308	-6.93889e-18	-3.81639e-16	-1.04083e-16	-9.71445e-17	5.55112e-17	-3.40006e-16	-1.80411e-16	1.38778e-16	-1.52656e-16	1.38778e-16	1.17961e-16	-1.31839e-16	1.59595e-16	1.9082e-16	2.22045e-16	3.747e-16	-7.63278e-17	1.45717e-16	-1.52656e-16	0.0192308	1.04083e-16	-8.32667e-17	-1.94289e-16	-1.249e-16	-2.08167e-16	1.17961e-16	-5.55112e-17
39	-1.11022e-16	-9.71445e-17	-7.63278e-17	-9.71445e-17	-6.93889e-17	-5.55112e-17	5.55112e-17	2.22045e-16	4.44089e-16	4.16334e-17	-6.245e-17	2.08167e-16	-2.15106e-16	1.66533e-16	6.245e-17	-2.08167e-16	2.77556e-16	2.22045e-16	-1.66533e-16	1.45717e-16	0.0192308	-6.93889e-18	-3.81639e-16	-1.04083e-16	-9.71445e-17	5.55112e-17	-3.40006e-16	-1.80411e-16	1.38778e-16	-1.52656e-16	1.38778e-16	1.17961e-16	-1.31839e-16	1.59595e-16	1.9082e-16	2.22045e-16	3.747e-16	-7.63278e-17	1.45717e-16	-1.52656e-16	-3.19189e-16	1.04083e-16	-8.32667e-17	-1.94289e-16	-1.249e-16	-2.08167e-16	1.17961e-16	-5.55112e-17
40	-1.11022e-16	-9.71445e-17	-7.63278e-17	-9.71445e-17	-6.93889e-17	-5.55112e-17	5.55112e-17	2.22045e-16	4.44089e-16	4.16334e-17	-6.245e-17	2.08167e-16	-2.15106e-16	1.66533e-16	6.245e-17	-2.08167e-16	2.77556e-16	2.22045e-16	-1.66533e-16	1.45717e-16	-4.16334e-17	-6.93889e-18	-3.81639e-16	-1.04083e-16	-9.71445e-17	5.55112e-17	-3.40006e-16	-1.80411e-16	1.38778e-16	-1.52656e-16	1.38778e-16	1.17961e-16	-1.31839e-16	1.59595e-16	1.9082e-16	2.22045e-16	3.747e-16	-7.63278e-17	1.45717e-16	-1.52656e-16	-3.19189e-16	1.04083e-16	-8.32667e-17	-1.94289e-16	-1.249e-16	-2.08167e-16	1.17961e-16	-5.55112e-17
41	-1.11022e-16	-9.71445e-17	-7.63278e-17	-9.71445e-17	-6.93889e-17	-5.55112e-17	5.55112e-17	2.22045e-16	4.44089e-16	4.16334e-17	-6.245e-17	2.08167e-16	-2.15106e-16	1.66533e-16	6.245e-17	-2.08167e-16	2.77556e-16	2.22045e-16	-1.66533e-16	1.45717e-16	-4.16334e-17	-6.93889e-18	-3.81639e-16	-1.04083e-16	-9.71445e-17	5.55112e-17	-3.40006e-16	-1.80411e-16	1.38778e-16	-1.52656e-16	1.38778e-16	1.17961e-16	-1.31839e-16	1.59595e-16	1.9082e-16	2.22045e-16	3.747e-16	-7.63278e-17	1.45717e-16	-1.52656e-16	-3.19189e-16	1.04083e-16	-8.32667e-17	-1.94289e-16	-1.249e-16	-2.08167e-16	1.17961e-16	-5.55112e-17
42	-1.11022e-16	-9.71445e-17	-7.63278e-17	-9.71445e-17	-6.93889e-17	-5.55112e-17	5.55112e-17	2.22045e-16	4.44089e-16	4.16334e-17	-6.245e-17	2.08167e-16	-2.15106e-16	1.66533e-16	6.245e-17	-2.08167e-16	2.77556e-16	2.22045e-16	-1.66533e-16	1.45717e-16	-4.16334e-17	-6.93889e-18	-3.81639e-16	-1.04083e-16	-9.71445e-17	5.55112e-17	-3.40006e-16	-1.80411e-16	1.38778e-16	-1.52656e-16	1.38778e-16	1.17961e-16	-1.31839e-16	1.59595e-16	1.9082e-16	2.22045e-16	3.747e-16	-7.63278e-17	1.45717e-16	-1.52656e-16	-3.19189e-16	1.04083e-16	-8.32667e-17	-1.94289e-16	-1.249e-16	-2.08167e-16	1.17961e-16	-5.55112e-17
43	-1.11022e-16	-9.71445e-17	-7.63278e-17	-9.71445e-17	-6.93889e-17	-5.55112e-17	5.55112e-17	2.22045e-16	4.44089e-16	4.16334e-17	-6.245e-17	2.08167e-16	-2.15106e-16	1.66533e-16	6.245e-17	-2.08167e-16	2.77556e-16	2.22045e-16	-1.66533e-16	1.45717e-16	-4.16334e-17	-6.93889e-18	-3.81639e-16	-1.04083e-16	-9.71445e-17	5.55112e-17	-3.40006e-16	-1.80411e-16	1.38778e-16	-1.52656e-16	1.38778e-16	1.17961e-16	-1.31839e-16	1.59595e-16	1.9082e-16	2.22045e-16	3.747e-16	-7.63278e-17	1.45717e-16	-1.52656e-16	-3.19189e-16	1.04083e-16	-8.32667e-17	-1.94289e-16	-1.249e-16	-2.08167e-16	1.17961e-16	-5.55112e-17
44	-1.11022e-16	-9.71445e-17	-7.63278e-17	-9.71445e-17	-6.93889e-17	-5.55112e-17	5.55112e-17	2.22045e-16	4.44089e-16	4.16334e-17	-6.245e-17	2.08167e-16	-2.15106e-16	1.66533e-16	6.245e-17	-2.08167e-16	2.77556e-16	2.22045e-16	-1.66533e-16	1.45717e-16	-4.16334e-17	-6.93889e-18	-3.81639e-16	-1.04083e-16	-9.71445e-17	5.55112e-17	-3.40006e-16	-1.80411e-16	1.38778e-16	-1.52656e-16	1.38778e-16	1.17961e-16	-1.31839e-16	1.59595e-16	1.9082e-16	2.22045e-16	3.747e-16	-7.63278e-17	1.45717e-16	-1.52656e-16	-3.19189e-16	1.04083e-16	-8.32667e-17	-1.94289e-16	-1.249e-16	-2.08167e-16	1.17961e-16	-5.55112e-17
45	-1.11022e-16	-9.71445e-17	-7.63278e-17	-9.71445e-17	-6.93889e-17	-5.55112e-17	5.55112e-17	2.22045e-16	4.44089e-16	4.16334e-17	-6.245e-17	2.08167e-16	-2.15106e-16	1.66533e-16	6.245e-17	-2.08167e-16	2.77556e-16	2.22045e-16	-1.66533e-16	1.45717e-16	-4.16334e-17	-6.93889e-18	-3.81639e-16	-1.04083e-16	-9.71445e-17	5.55112e-17	-3.40006e-16	-1.80411e-16	1.38778e-16	-1.52656e-16	1.38778e-16	1.17961e-16	-1.31839e-16	1.59595e-16	1.9082e-16	2.22045e-16	3.747e-16	-7.63278e-17	1.45717e-16	-1.52656e-16	-3.19189e-16	1.04083e-16	-8.32667e-17	-1.94289e-16	-1.249e-16	-2.08167e-16	1.17961e-16	-5.55112e-17
46	-1.11022e-16	-9.71445e-17	-7.63278e-17	-9.71445e-17	-6.93889e-17	-5.55112e-17	5.55112e-17	2.22045e-16	4.44089e-16	4.16334e-17	-6.245e-17	2.08167e-16	-2.15106e-16	1.66533e-16	6.245e-17	-2.08167e-16	2.77556e-16	2.22045e-16	-1.66533e-16	1.45717e-16	-4.16334e-17	-6.93889e-18	-3.81639e-16	-1.04083e-16	-9.71445e-17	5.55112e-17	-3.40006e-16	-1.80411e-16	1.38778e-16	-1.52656e-16	1.38778e-16	1.17961e-16	-1.31839e-16	1.59595e-16	1.9082e-16	2.22045e-16	3.747e-16	-7.63278e-17	1.45717e-16	-1.52656e-16	-3.19189e-16	1.04083e-16	-8.32667e-17	-1.94289e-16	-1.249e-16	-2.08167e-16	1.17961e-16	-5.55112e-17
47	-1.11022e-16	-9.71445e-17	-7.63278e-17	-9.71445e-17	-6.93889e-17	-5.55112e-17	5.55112e-17	2.22045e-16	4.44089e-16	4.16334e-17	-6.245e-17	2.08167e-16	-2.15106e-16	1.66533e-16	6.245e-17	-2.08167e-16	2.77556e-16	2.22045e-16	-1.66533e-16	1.45717e-16	-4.16334e-17	-6.93889e-18	-3.81639e-16	-1.04083e-16	-9.71445e-17	5.55112e-17	-3.40006e-16	-1.80411e-16	1.38778e-16	-1.52656e-16	1.38778e-16	1.17961e-16	-1.31839e-16	1.59595e-16	1.9082e-16	2.22045e-16	3.747e-16	-7.63278e-17	1.45717e-16	-1.52656e-16	-3.19189e-16	1.04083e-16	-8.32667e-17	-1.94289e-16	-1.249e-16	-2.08167e-16	1.17961e-16	-5.55112e-17
48	-1.11022e-16	-9.71445e-17	-7.63278e-17	-9.71445e-17	-6.93889e-17	-5.55112e-17	5.55112e-17	2.22045e-16	4.44089e-16	4.16334e-17	-6.245e-17	2.08167e-16	-2.15106e-16	1.66533e-16	6.245e-17	-2.08167e-16	2.77556e-16	2.22045e-16	-1.66533e-16	1.45717e-16	-4.16334e-17	-6.93889e-18	-3.81639e-16	-1.04083e-16	-9.71445e-17	5.55112e-17	-3.40006e-16	-1.80411e-16	1.38778e-16	-1.52656e-16	1.38778e-16	1.17961e-16	-1.31839e-16	1.59595e-16	1.9082e-16	2.22045e-16	3.747e-16	-7.63278e-17	1.45717e-16	-1.52656e-16	-3.19189e-16	1.04083e-16	-8.32667e-17	-1.94289e-16	-1.249e-16	-2.08167e-16	1.17961e-16	-5.55112e-17
49	-1.11022e-16	-9.71445e-17	-7.63278e-17	-9.71445e-17	-6.93889e-17	-5.55112e-17	5.55112e-17	2.22045e-16	4.44089e-16	4.16334e-17	-6.245e-17	2.08167e-16	-2.15106e-16	1.66533e-16	6.245e-17	-2.08167e-16	2.77556e-16	2.22045e-16	-1.66533e-16	1.45717e-16	-4.16334e-17	-6.93889e-18	-3.81639e-16	-1.04083e-16	-9.71445e-17	5.55112e-17	-3.40006e-16	-1.80411e-16	1.38778e-16	-1.52656e-16	1.38778e-16	1.17961e-16	-1.31839e-16	1.59595e-16	1.9082e-16	2.22045e-16	3.747e-16	-7.63278e-17	1.45717e-16	-1.52656e-16	-3.19189e-16	1.04083e-16	-8.32667e-17	-1.94289e-16	-1.249e-16	-2.08167e-16	1.17961e-16	-5.55112e-17
50	-1.11022e-16	-9.71445e-17	-7.63278e-17	-9.71445e-17	-6.93889e-17	-5.55112e-17	5.55112e-17	2.22045e-16	4.44089e-16	4.16334e-17	-6.245e-17	2.08167e-16	-2.15106e-16	1.66533e-16	6.245e-17	-2.08167e-16	2.77556e-16	2.22045e-16	-1.66533e-16	1.45717e-16	-4.16334e-17	-6.93889e-18	-3.81639e-16	-1.04083e-16	-9.71445e-17	5.55112e-17	-3.40006e-16	-1.80411e-16	1.38778e-16	-1.52656e-16	1.38778e-16	1.17961e-16	-1.31839e-16	1.59595e-16	1.9082e-16	2.22045e-16	3.747e-16	-7.63278e-17	1.45717e-16	-1.52656e-16	-3.19189e-16	1.04083e-16	-8.32667e-17	-1.94289e-16	-1.249e-16	-2.08167e-16	1.17961e-16	-5.55112e-17
