# Supplementary material for: Desiccation resistance: effect of cuticular hydrocarbons and water content in Drosophila melanogaster adults
Source: PeerJ. 2018 Feb 12;6:e4318. doi: 10.7717/peerj.4318 (PMC5813593; doi:10.7717/peerj.4318)
Supplement: Data S1 [file peerj-06-4318-s008.zip › Raw Datamodified/Raw_Data_Fig_4 & Fig_S_03_CHs_Females_&_Males_F7_F9.xlsx]

## Sheet: F_F7
Genotype	∑ Desat	∑ Lin	Total	% Desat	% Lin	TDes
Di2	1802.58	446.645	3124.1	0.576993	0.142968	0.602845
Di2	1694.95	548.911	3410.81	0.496934	0.160932	0.510744
Di2	1597.99	572.645	3186.58	0.501473	0.179705	0.47237
Di2	1808.48	570.739	3329.61	0.543152	0.171413	0.520231
Di2	1647.69	354.491	2835.18	0.58116	0.125033	0.645895
Di2	1817.29	380.324	3197.9	0.568276	0.118929	0.653876
Di2	2089.52	547.453	3586.22	0.582653	0.152655	0.584787
Di2	1225.82	361.088	2205.97	0.555683	0.163687	0.544916
Di2	1451.49	465.857	2680.34	0.541533	0.173805	0.514062
Di2	1671.74	396.424	2830.36	0.590646	0.140061	0.616642
Di2	1450.48	399.401	2539.12	0.571253	0.157299	0.568187
Di2	1491.46	472.899	2773.45	0.537762	0.170509	0.51852
Di2	1854.26	530.041	3354.94	0.552696	0.157988	0.555391
Di2	1415.5	322.982	2414.09	0.586349	0.13379	0.628432
Di2	1584.52	511.657	2816.39	0.562606	0.181671	0.511819
Di2	1706.9	376.135	2750.24	0.620638	0.136765	0.638859
Di2	1513.27	394.418	2658.09	0.569309	0.148384	0.586497
Di2	1937.3	497.997	3374.72	0.574061	0.147567	0.591017
Di2	1582.57	447.015	2846.46	0.555979	0.157042	0.559502
Di2	1697.6	440.51	2888.65	0.587678	0.152497	0.587944
77s0	1778.2	434.594	3080.53	0.577239	0.141078	0.607199
77s0	1850.61	393.949	3095.21	0.597897	0.127277	0.648975
77s0	1742.42	372.028	2876.64	0.605714	0.129327	0.648109
77s1	1795.4	399.509	3069.54	0.584908	0.130153	0.635967
77s1	844.731	199.491	1789.85	0.471957	0.111457	0.617915
77s1	1387.03	405.016	2698.77	0.51395	0.150074	0.547985
77s1	1564.89	347.607	2721.11	0.57509	0.127744	0.636488
77s1	1637.26	494.821	3215.74	0.509138	0.153875	0.535832
77s1	1612.85	522.285	3207.42	0.50285	0.162836	0.510772
77s2	808.412	148.15	1588.85	0.508803	0.0932435	0.690245
77s2	1801.89	438.439	3090.85	0.582974	0.14185	0.608593
77s2	2140.89	456.596	3638.93	0.588329	0.125475	0.648432
77s2	1661.28	379.483	2804.67	0.592324	0.135304	0.628096
77s2	1614.23	487.791	2942	0.548684	0.165803	0.535883
77s2	2265.47	477.849	3840.08	0.589954	0.124437	0.651627
77s2	2024.7	451.497	3374.1	0.600072	0.133813	0.635331
77s2	1539.3	366.366	2731.68	0.563501	0.134118	0.615499
77s2	1847.55	388.347	3034.21	0.608908	0.12799	0.652626
77s3	1689.49	345.124	2735.11	0.617704	0.126183	0.660747
77s3	1672.78	339.018	2721.47	0.614661	0.124572	0.66297
77s3	2763.83	568.229	4736.43	0.583526	0.11997	0.658932
77s3	2276.94	455.827	3735.07	0.609611	0.12204	0.666399
77s3	2099.11	420.824	3475.32	0.604005	0.121089	0.666004
77s3	1890.78	369.943	3122	0.605631	0.118496	0.672721
77s3	2375.61	501.393	3952.19	0.601086	0.126865	0.651447
77s4	1739.03	361.008	2999.85	0.579707	0.120342	0.65619
77s4	2325.9	624.835	4119.27	0.564639	0.151686	0.576489
77s4	1453.78	345.303	2547.17	0.570742	0.135563	0.616134
77s4	2098.59	464.33	3530.09	0.594486	0.131535	0.637656
77s4	1860.52	376.91	2973.42	0.625717	0.126759	0.663087
77s5	1911.5	461.983	3220.09	0.593618	0.143469	0.610713
77s5	1920.15	476.257	3275.3	0.586253	0.145409	0.602525
77s5	2558.3	429.635	4214.44	0.607031	0.101944	0.71242
77s5	2190.13	450.601	3596.15	0.609021	0.125301	0.65873
77s5	2116.72	556.223	3717.14	0.569448	0.149637	0.583812

## Sheet: F_F8
Genotype	∑ Desat	∑ Lin	Total	% Desat	% Lin	TDes
Di2	2138.18	340.448	3176.97	0.673026	0.107161	0.725294
Di2	1614.65	456.404	2757.99	0.585443	0.165484	0.559254
Di2	1930.91	424.845	3203.95	0.602666	0.1326	0.639313
Di2	2069.52	483.766	3405.76	0.607654	0.142043	0.621065
Di2	1902.82	373.761	2997.61	0.634777	0.124686	0.671647
Di2	1398.8	375.972	2380.08	0.587713	0.157966	0.576316
Di2	1996.97	358.411	3084.47	0.647428	0.116199	0.695666
Di2	1688.99	362.81	2697.73	0.626078	0.134487	0.646349
Di2	1898.88	420.963	3170.39	0.598941	0.132779	0.637076
Di2	1960.23	334.293	3052.86	0.642096	0.109502	0.708616
Di2	1780.34	393.07	2955.88	0.602307	0.132979	0.638293
Di2	1772.94	508.649	3079.97	0.575635	0.165148	0.554127
Di2	2078.36	452.499	3366.7	0.617327	0.134404	0.642414
Di2	1939.88	423.092	3213.58	0.603652	0.131658	0.641899
Di2	1987.41	381.728	3110.11	0.639015	0.122738	0.677749
Di2	2003.14	375.021	3138.57	0.638233	0.119488	0.684612
77s0	1236.84	207.214	1943.38	0.636438	0.106626	0.71301
77s0	1686.68	302.204	2691.86	0.626584	0.112266	0.696106
77s0	1835.02	295.664	2890.59	0.634827	0.102285	0.722471
77s0	1936.06	346.682	2950.39	0.656206	0.117504	0.696259
77s0	1978.77	321.591	2998.96	0.659818	0.107234	0.720399
77s0	1989.35	345.025	3036.22	0.655206	0.113636	0.704396
77s0	2164.76	322.561	3333.99	0.649301	0.0967492	0.740636
77s0	2226.29	338.609	3396.61	0.655446	0.0996903	0.735967
77s0	2242.57	417.702	3573.77	0.627508	0.11688	0.68597
77s0	3328.24	476.155	4985.38	0.667599	0.0955102	0.749682
77s1	1261.73	221.332	2245.76	0.561829	0.0985556	0.701521
77s1	1310.04	202.956	2341.35	0.559526	0.0866835	0.731717
77s1	1371.81	233.638	2199.56	0.623675	0.10622	0.708944
77s1	1742.51	290.496	2717.43	0.641236	0.106901	0.714221
77s1	1860.58	307.542	2871.52	0.647942	0.107101	0.716305
77s1	1941.57	339.664	3107.92	0.624718	0.10929	0.702211
77s1	1947.6	246.522	3016.35	0.645682	0.0817285	0.775289
77s1	2101.7	305.363	3318.69	0.633293	0.092013	0.746278
77s1	2755.67	374.388	4185.22	0.658428	0.0894548	0.760779
77s1	2818.17	356.637	4284.63	0.657739	0.0832364	0.775333
77s2	1802.91	383.637	2919.7	0.617499	0.131396	0.649093
77s2	1819.55	490.395	3254.9	0.559017	0.150664	0.575405
77s2	2041.85	435.323	3240.55	0.630093	0.134336	0.648533
77s2	2081.85	345.898	3374.43	0.616948	0.102506	0.715046
77s2	2195.08	349.768	3421.84	0.641491	0.102216	0.725117
77s2	2199.84	443.815	3626.67	0.606572	0.122375	0.664241
77s2	2215.39	472.288	3635.6	0.60936	0.129906	0.648553
77s2	2475.81	428.125	3858.79	0.641602	0.110948	0.705141
77s2	2539.84	447.907	4021.46	0.631572	0.111379	0.700171
77s2	2880.39	434.362	4374.59	0.658435	0.0992921	0.737921
77s2	2923.78	510.753	4543.99	0.64344	0.112402	0.702578
77s2	3031.27	375.658	4614.4	0.656915	0.08141	0.779474
77s2	3078.98	473.652	4610.05	0.667885	0.102744	0.733351
77s3	1866.22	226.928	3034.82	0.614936	0.0747747	0.783171
77s3	1990.21	317.712	3148.9	0.632033	0.100896	0.724677
77s3	1996.43	244.624	3031.96	0.658461	0.0806819	0.781688
77s3	2001.13	284.325	3030.5	0.66033	0.0938214	0.751187
77s3	602.934	148.302	1278.17	0.471717	0.116027	0.605179
77s3	2026.14	372.616	3186.47	0.635858	0.116937	0.689326
77s3	2045.95	316.307	3103.58	0.659221	0.101917	0.732199
77s3	2075.41	296.212	3135.53	0.6619	0.0944694	0.750203
77s3	2195.85	350.562	3437.95	0.638708	0.101968	0.724662
77s3	2388.78	375.105	3726.73	0.640985	0.100653	0.728566
77s3	2418.62	330.012	3633.96	0.665561	0.0908131	0.759873
77s3	2723.98	334.425	4107.6	0.663157	0.0814163	0.781307
77s4	1946.39	295.463	2919.67	0.666646	0.101198	0.736411
77s4	2107.67	438.151	3313.51	0.636083	0.132232	0.655788
77s4	2110.32	511.929	3517.84	0.599892	0.145524	0.609549
77s4	2207.78	321.581	3433.43	0.643023	0.0936615	0.745721
77s4	2242.44	309.079	3434.35	0.652943	0.0899962	0.757729
77s4	2278.84	359.986	3527.12	0.64609	0.102062	0.727162
77s4	2336.87	424.629	3631.78	0.643449	0.11692	0.692464
77s4	2498.04	505.137	3993.96	0.625455	0.126475	0.663598
77s4	2549.66	452.068	4026.89	0.633159	0.112262	0.698795
77s4	2924.88	470.455	4600.47	0.635779	0.102262	0.722882
77s5	1688.15	328.21	2619.79	0.644384	0.125281	0.674453
77s5	1821.38	275.402	2752.63	0.661686	0.100051	0.737309
77s5	1889.7	314.238	2993.8	0.631204	0.104963	0.714839
77s5	1901.08	368.497	3049.69	0.623369	0.120831	0.675273
77s5	2026	518.528	3392.05	0.597278	0.152866	0.592436
77s5	2030.32	404.777	3286.18	0.617838	0.123176	0.667548
77s5	2088.55	345.577	3250.14	0.642602	0.106327	0.716057
77s5	2101.31	388.95	3275.86	0.641454	0.118732	0.687623
77s5	2168.01	483.315	3604.25	0.601516	0.134096	0.635417
77s5	2171.16	376.081	3380.05	0.642345	0.111265	0.704715
77s5	2206.4	486.695	3558.08	0.620109	0.136786	0.638561
77s5	2439.93	610.916	4144.83	0.588669	0.147392	0.599511

## Sheet: F_F9
Genotype	∑ Desat	∑ Lin	Total	% Desat	% Lin	TDes
Di2	1604.01	339.053	2681.95	0.598076	0.12642	0.651012
Di2	1910.94	376.226	3067.21	0.623023	0.122661	0.671011
Di2	1271.75	263.499	2245.64	0.56632	0.117338	0.656734
Di2	1887.13	527.702	3359.76	0.561686	0.157065	0.56295
Di2	1224.23	379.199	2221.21	0.551156	0.170717	0.527016
Di2	700.488	220.527	1326.96	0.527889	0.16619	0.521121
Di2	1233.94	403.189	2249.82	0.548459	0.179209	0.507443
Di2	1791.78	315.62	2930.48	0.61143	0.107703	0.700465
Di2	1728.71	346.699	2835.33	0.609703	0.122278	0.665898
Di2	1331.41	367.339	2335.7	0.570026	0.157272	0.567518
Di2	2083.59	439.446	3333.21	0.6251	0.131839	0.651653
Di2	1575.91	314.283	2506.23	0.628796	0.125401	0.667458
Di2	1906.96	498.373	3188.52	0.598071	0.156302	0.585611
Di2	1684.75	438.666	2803.6	0.600927	0.156465	0.586831
Di2	1893.72	376.422	3051.16	0.620655	0.12337	0.668371
77s0	2275.54	357.15	3624.91	0.627751	0.0985264	0.728681
77s0	1664.81	404.792	2778.72	0.599129	0.145676	0.608821
77s0	2066.92	354.46	3221.71	0.641559	0.110022	0.707225
77s0	1673.92	326.446	2641.9	0.633607	0.123565	0.673614
77s0	1935.92	342.16	2975.51	0.650619	0.114992	0.699607
77s0	1658.16	351.756	2627.53	0.63107	0.133873	0.649979
77s0	2707.97	601.228	4394.23	0.616256	0.136822	0.636633
77s0	1698.98	433.216	2876.62	0.590618	0.150599	0.593644
77s0	2492.92	405.836	3870.01	0.644163	0.104867	0.719993
77s0	2497.71	467.955	3962.18	0.630388	0.118105	0.684419
77s0	904.985	408.98	1868.47	0.484346	0.218885	0.377487
77s0	1031.71	407.086	1930.82	0.534339	0.210836	0.434131
77s0	2511.57	374.312	3771.78	0.665886	0.0992402	0.740591
77s0	2121.32	371.465	3320.6	0.638836	0.111867	0.701968
77s0	2495.54	403.819	3890.04	0.641521	0.103808	0.721443
77s0	2097.3	348.715	3311.11	0.633414	0.105317	0.714871
77s0	2144.9	301.772	3225.51	0.664979	0.093558	0.75332
77s0	2107.07	367.755	3305.31	0.637479	0.111262	0.702803
77s1	2503.78	399.036	3856.97	0.649158	0.103458	0.72507
77s1	2065.13	311.096	3146.5	0.656325	0.0988704	0.738159
77s1	2102.38	353.966	3262.59	0.64439	0.108492	0.711795
77s1	2256.15	356.592	3480.48	0.64823	0.102455	0.727036
77s1	2471.58	513.119	3981.26	0.620803	0.128883	0.656167
77s1	2325.1	311.536	3476.28	0.668849	0.0896179	0.763687
77s1	2873.01	340.851	4242.44	0.677207	0.0803432	0.787887
77s1	2117.18	278.396	3218.34	0.657849	0.0865029	0.767575
77s1	1981.87	265.458	2986.46	0.66362	0.0888871	0.763757
77s1	1872.96	359.153	2939.82	0.637098	0.122168	0.678194
77s1	1891.67	305.718	2967.72	0.637416	0.103015	0.721744
77s2	2236.55	404.907	3440.26	0.65011	0.117697	0.693421
77s2	2919.33	526.345	4544.12	0.642442	0.11583	0.69449
77s2	2087.72	450.004	3409.11	0.612395	0.132001	0.645348
77s2	3245.45	474.6	4871.43	0.666221	0.0974251	0.744842
77s2	2078.4	412.537	3268.9	0.635809	0.1262	0.66877
77s2	2483.26	382.63	3760.94	0.660278	0.101738	0.732977
77s2	2003.95	356.752	3105.58	0.645275	0.114875	0.697757
77s2	2602.31	460.841	4059.73	0.641007	0.113515	0.699107
77s2	2543.78	391.666	3972.57	0.640335	0.0985926	0.733147
77s2	2172.29	410.955	3422.15	0.634773	0.120087	0.68183
77s2	2595.61	379.855	3878.9	0.669163	0.0979288	0.744675
77s2	2494.16	441.129	3815.27	0.65373	0.115622	0.69943
77s2	2029.65	524.369	3481.49	0.582982	0.150616	0.589377
77s2	5332.17	653.986	7885.72	0.67618	0.082933	0.7815
77s3	3298.03	383.393	4738.56	0.695998	0.0809093	0.791714
77s3	2612.64	373.819	3946.38	0.662035	0.0947246	0.749657
77s3	2789.65	385.019	4085.17	0.682872	0.0942479	0.757443
77s3	2247.73	380.892	3403.27	0.660461	0.111919	0.710196
77s3	2067.55	318.346	3110.01	0.664806	0.102362	0.733144
77s3	1704.09	225.629	2464.59	0.691427	0.0915483	0.766153
77s3	1897.39	306.296	2844.49	0.667041	0.107681	0.722015
77s3	2542.13	422.51	3897.95	0.652171	0.108393	0.714967
77s3	3147.43	411.486	4559.39	0.690319	0.0902503	0.768758
77s3	2014.4	298.263	3095.04	0.650847	0.0963681	0.742061
77s3	2461.94	373.47	3808.13	0.646496	0.0980716	0.736567
77s3	1855.97	171.197	3239.68	0.572887	0.0528437	0.831098
77s4	3467.15	462.352	5005.36	0.692688	0.0923715	0.764676
77s4	2382.85	376.306	3604.96	0.660992	0.104386	0.727231
77s4	2106.9	308.549	3177.55	0.663057	0.0971028	0.74452
77s4	1466.1	263.758	2444.82	0.599676	0.107885	0.695052
77s4	1839.26	476.492	3210.85	0.572825	0.1484	0.588477
77s4	2039.99	445.381	3337.7	0.611197	0.133439	0.641598
77s4	2653.41	407.029	3987.67	0.665403	0.102072	0.734006
77s4	2053.99	368.458	3239.54	0.634037	0.113738	0.695797
77s4	3114.43	534.4	4785.34	0.650828	0.111674	0.707084
77s4	3319.84	618.946	5399.97	0.614787	0.11462	0.685717
77s4	2644.76	593.717	4379.34	0.603918	0.135572	0.633336
77s4	1979.06	276.778	2904.79	0.681309	0.0952833	0.754612
77s4	2031.69	351.987	3114.94	0.65224	0.113	0.704668
77s4	2406.64	550.563	4026.81	0.597652	0.136724	0.627645

## Sheet: M_F8l
Genotype	∑ Desat	∑ Lin	Total	% Desat	% Lin	TDes
Di2	1131.16	397.476	1974.54	0.572871	0.201301	0.479959
Di2	1284.96	249.387	1738.33	0.73919	0.143463	0.674927
Di2	1404.2	375.25	2154.29	0.651815	0.174187	0.57824
Di2	1451.74	313.957	1999.87	0.725919	0.156989	0.644381
Di2	1384.42	287.54	1959.26	0.706601	0.146759	0.656044
Di2	1307	479.397	2214.35	0.590243	0.216496	0.463281
Di2	1479.51	328.491	2196.62	0.673536	0.149544	0.636624
Di2	1353.68	375.483	2076.31	0.651967	0.180842	0.565706
Di2	1624.77	450.083	2525.32	0.643392	0.178228	0.566155
77s0	1508.77	368.052	2199.85	0.68585	0.167308	0.607792
77s0	2836.66	581.653	3925.46	0.72263	0.148174	0.659684
77s0	3475.04	682.648	4844.78	0.717274	0.140904	0.671621
77s0	3232.27	783.078	4685.01	0.689918	0.167146	0.609958
77s0	2295	519.729	3279.66	0.699768	0.158471	0.630707
77s0	1925.96	403.498	2708.73	0.711019	0.148962	0.653569
77s0	3070.59	560.74	4292.73	0.7153	0.130626	0.691165
77s0	1728.17	399.13	2458.89	0.702824	0.162321	0.624754
77s0	1523.86	361.452	2206.91	0.690495	0.163782	0.61656
77s0	3374.94	653.266	4691.4	0.71939	0.139248	0.675654
77s0	1995.33	380.027	2812.08	0.709556	0.135141	0.680025
77s1	2101.87	404.445	3085.77	0.681149	0.131068	0.677259
77s1	2056.06	372.504	3031.49	0.678234	0.122878	0.693231
77s1	1944.1	351.567	3004.07	0.647154	0.11703	0.693712
77s1	2176.18	635.912	3527.96	0.616838	0.180249	0.54773
77s1	2355.56	608.62	3641.94	0.646787	0.167114	0.58935
77s1	3393.35	583.472	4987.43	0.68038	0.116988	0.706564
77s1	2628.4	458.288	3625.33	0.725009	0.126413	0.703055
77s1	2498.23	372.7	3339.28	0.748134	0.111611	0.740363
77s1	2571.46	507.749	3644.67	0.705539	0.139313	0.670208
77s1	2025.96	402.705	2914.36	0.695164	0.13818	0.668373
77s1	2222.24	430.513	3181.69	0.698447	0.13531	0.675421
77s1	2252	525.625	3153.86	0.714048	0.166661	0.62153
77s1	2287.09	636.152	3563.99	0.641722	0.178494	0.564763
77s1	2422.28	648.12	3719.13	0.651303	0.174266	0.577827
77s2	1927.09	525.708	3066.42	0.628449	0.17144	0.57134
77s2	2967.61	614.232	4244.34	0.699191	0.144718	0.65703
77s2	2526.77	802.218	4067.03	0.621282	0.197249	0.518041
77s2	1890.32	337.142	2778.5	0.680337	0.12134	0.697285
77s2	1934.6	537.724	3101.44	0.623775	0.173379	0.565005
77s2	1970.59	578.665	3142.75	0.627025	0.184127	0.546012
77s2	1820.24	567.911	3023.79	0.601973	0.187814	0.524392
77s2	1999.79	641.222	3316.56	0.602971	0.19334	0.514412
77s2	1604.3	551.296	2757.15	0.581869	0.199951	0.488498
77s2	2225.54	635.685	3552.46	0.626479	0.178942	0.555655
77s3	2036	517	3083	0.660396	0.167694	0.595
77s3	1527	350	2216	0.689079	0.157942	0.627
77s3	1348	354	2050	0.657561	0.172683	0.584
77s3	1367	349	2044	0.668787	0.170744	0.593
77s3	975	340	1779	0.548061	0.191119	0.483
77s3	1135	307	1796	0.63196	0.170935	0.574
77s3	2231	397	3108	0.717825	0.127735	0.698
77s3	2631	590	3735	0.704418	0.157965	0.634
77s3	2227	417	3252	0.684809	0.128229	0.684
77s3	1271	414	2166	0.586796	0.191136	0.509
77s3	1257	298	1896	0.662975	0.157173	0.617
77s3	1439	310	2106	0.683286	0.147198	0.645
77s3	1849	399	2682	0.689411	0.14877	0.645
77s3	1935	378	2771	0.698304	0.136413	0.673
77s4	3273.81	755.688	4676.41	0.70007	0.161596	0.624922
77s4	2123.57	674.077	3321.38	0.639364	0.202951	0.518112
77s4	2598.32	736.257	3918.14	0.663151	0.18791	0.55841
77s4	3036.57	927.567	4637.74	0.654751	0.200004	0.53202
77s4	4697.57	1412.66	7332.05	0.64069	0.19267	0.537607
77s4	3699.25	1032.72	5486.27	0.674274	0.188238	0.563512
77s4	1946.29	489.729	2948.98	0.659989	0.166067	0.597927
77s4	3249.47	947.29	5087.89	0.638668	0.186185	0.548561
77s4	3752.85	956.55	5486.58	0.684006	0.174344	0.59377
77s4	2411.26	757.997	3800.22	0.634506	0.199461	0.521657
77s4	3833.17	991.703	5644.08	0.67915	0.175707	0.588921
77s4	3000.47	870.102	4617.89	0.649748	0.18842	0.550401
77s5	2242.03	570.513	3308.03	0.677754	0.172463	0.594308
77s5	2053.25	475.092	3002.96	0.683743	0.158208	0.624187
77s5	1993.35	483.662	2895.63	0.688401	0.167032	0.60948
77s5	1825.94	439.722	2601.18	0.701965	0.169047	0.611837
77s5	2339.41	710.994	3601.01	0.649654	0.197443	0.533836
77s5	1535.43	400.135	2285.83	0.671718	0.17505	0.586545
77s5	1845.63	535.69	2802.08	0.658665	0.191176	0.55009
77s5	1279.24	252.806	1891.91	0.676163	0.133625	0.669976
77s5	1116.58	370.768	1924.57	0.58017	0.19265	0.501437
77s5	1197.55	296.375	1893.28	0.632529	0.156541	0.603227
77s5	1215.67	492.492	2372.05	0.5125	0.207623	0.423368
77s5	1074.74	332.038	1732.54	0.620323	0.191648	0.527944
77s5	1812.54	649.331	3076.77	0.589104	0.211043	0.472489
