# Supplementary material for: Desiccation resistance: effect of cuticular hydrocarbons and water content in Drosophila melanogaster adults
Source: PeerJ. 2018 Feb 12;6:e4318. doi: 10.7717/peerj.4318 (PMC5813593; doi:10.7717/peerj.4318)
Supplement: Data S1 [file peerj-06-4318-s008.zip › Raw Datamodified/Raw_Data_Fig_5 & Fig_S_04_CHs_Females_F18_F57.xlsx]

## Sheet: F_F18
Genotype	∑ Desat	∑ Lin	Total	% Desat	% Lin	TDes
Di2	1384.95	460.135	2542.2	0.544782	0.180999	0.501231
Di2	1500.8	583.906	2889.39	0.519416	0.202086	0.439818
Di2	1332.22	595.359	2674.39	0.498137	0.222615	0.382271
Di2	1333.28	466.48	2487.84	0.535919	0.187504	0.48162
Di2	1162.79	399.107	2175.39	0.534517	0.183464	0.488945
Di2	1223.86	455.425	2374.28	0.515465	0.191816	0.457596
Di2	1206.94	401.567	2190.3	0.551039	0.183339	0.500696
Di2	1534.92	472.535	2771.32	0.553859	0.170509	0.52922
Di2	1549.43	572.658	2981.43	0.519693	0.192075	0.460287
Di2	1953.48	526.624	3451.96	0.565906	0.152558	0.575322
Di2	1719.47	395.537	3271.69	0.52556	0.120897	0.62597
Di2	1522.87	506.429	2868.79	0.530839	0.17653	0.500882
Di2	1159.59	416.697	2344.89	0.494518	0.177704	0.471293
Di2	897.375	270.3	1660.12	0.540547	0.162819	0.537029
Di2	1373.82	418.476	2460.7	0.558304	0.170063	0.533029
Di2	1177.21	408.732	2170.62	0.542339	0.188302	0.484557
Di2	1196.15	430.494	2279.21	0.52481	0.188879	0.470696
Di2	1456.83	497.394	2842.2	0.512569	0.175003	0.490954
Di2	1361.15	473.927	2579.6	0.52766	0.183721	0.48348
Di2	1422.69	548.392	2748.75	0.517576	0.199506	0.443561
Di2	1793.84	528.38	3156.57	0.56829	0.167391	0.544936
Di2	1015.06	309.112	1973.54	0.514335	0.156629	0.533124
Di2	1057.83	515.342	2291.62	0.461608	0.224881	0.344838
Di2	1684.12	437.305	2844.39	0.592083	0.153743	0.587724
Di2	1013.59	502.799	2099.27	0.482829	0.239511	0.336846
Di2	1683.59	583.086	3096.47	0.543713	0.188307	0.485514
Di2	998.821	441.144	2072.51	0.481938	0.212855	0.387285
Di2	1418.98	452.896	2576.46	0.550749	0.175782	0.516105
Di2	1304.25	569.829	2718.19	0.479824	0.209636	0.391884
Di2	2236.34	575.819	3967.98	0.563596	0.145116	0.590479
Di2	3279.91	676.657	5579.15	0.587887	0.121283	0.657958
Di2	1170.48	413.71	2235.08	0.523687	0.185098	0.477702
Di2	1131.47	433.622	2272.5	0.497895	0.190813	0.445882
Di2	2051.23	634.513	3711.69	0.55264	0.17095	0.527496
Di2	970.165	382.286	1942.29	0.499495	0.196822	0.434677
Di2	1009.28	406.666	2147.65	0.469948	0.189354	0.425593
Di2	1302.87	470.275	2441.08	0.533728	0.192651	0.469558
Di2	1009.01	459.864	2138.58	0.471814	0.215032	0.373856
77s0	1474.31	493.075	2675.42	0.55106	0.184298	0.498752
77s0	1122.94	389.96	2051.23	0.547448	0.19011	0.484487
77s0	821.455	558.656	1898.69	0.432644	0.294233	0.190419
77s0	779.554	369.38	1612.52	0.483437	0.229069	0.357004
77s0	788.997	517.734	1906.48	0.413851	0.271566	0.207589
77s0	1261.32	664.415	2682.98	0.47012	0.247641	0.309963
77s0	1581.44	659.636	3042.58	0.519769	0.216801	0.411322
77s0	718.405	255.792	1374.8	0.522553	0.186058	0.474866
77s0	1374.28	470.993	2517.92	0.545801	0.187057	0.489514
77s0	1038	409.49	1999.65	0.51909	0.204781	0.434206
77s0	827.106	503.884	1858.99	0.444923	0.271053	0.242843
77s0	1784.53	438.091	2901.17	0.615109	0.151005	0.605789
77s0	1293.51	424.92	2321.47	0.557195	0.183039	0.505456
77s0	1487.17	536.655	2673.35	0.556296	0.200743	0.469664
77s0	1317.86	568.47	2496.19	0.52795	0.227735	0.397274
77s0	1318.78	430.787	2438.04	0.540918	0.176694	0.507549
77s0	1143.67	387.276	2146.78	0.532736	0.180399	0.494068
77s1	984.141	293.767	1748.88	0.562727	0.167974	0.540238
77s1	1084.74	382.736	2002.35	0.541732	0.191143	0.478374
77s1	1422.9	399.208	2520.67	0.564494	0.158374	0.561818
77s1	1385.8	354.54	2370.33	0.584642	0.149574	0.592562
77s1	1252.65	346.484	2176.71	0.575479	0.159178	0.56666
77s1	1604.75	385.712	2668.61	0.60134	0.144537	0.612438
77s1	2303.43	545.267	3849.5	0.59837	0.141646	0.617181
77s1	1359.66	384.814	2432.25	0.559016	0.158214	0.55882
77s1	1373.6	375.611	2385.3	0.575861	0.157469	0.570537
77s1	1300.01	314.385	2245.1	0.579043	0.140031	0.610524
77s1	1256.32	365.142	2233.41	0.562511	0.163491	0.549614
77s1	1046.3	321.047	1879.98	0.556549	0.170772	0.530409
77s1	1795.82	352.675	2871.31	0.625435	0.122827	0.6717
77s1	924.678	373.659	1939.02	0.476879	0.192705	0.424403
77s1	1424.61	396.385	2431.76	0.585836	0.163004	0.56465
77s1	930.799	251.734	1592.13	0.584625	0.158111	0.574246
77s1	989.658	304.003	1806.62	0.547795	0.168272	0.530011
77s1	1280.06	372.367	2233.11	0.573219	0.166748	0.549309
77s1	1162.33	366.885	2109.15	0.551091	0.173949	0.520167
77s1	1475.68	561.782	2811.01	0.524966	0.199851	0.448548
77s1	1183.88	481.177	2277.61	0.519792	0.211264	0.422031
77s1	1083.12	462.305	2171.13	0.498873	0.212933	0.401711
77s2	1546.41	332.106	2567.83	0.602225	0.129333	0.646417
77s2	2097.79	352.261	3317.31	0.632377	0.106189	0.712446
77s2	1686.83	414.633	2827.01	0.596683	0.146668	0.605387
77s2	1175.8	336.457	2014.07	0.583793	0.167053	0.555027
77s2	1929.85	430.86	3178.64	0.607129	0.135548	0.634974
77s2	1864.78	509.084	3176.68	0.587023	0.160257	0.571094
77s2	1460.22	315.515	2391.35	0.610629	0.13194	0.644638
77s2	1633.84	397.323	2675.42	0.610685	0.148509	0.608773
77s2	1604.73	397.71	2774.71	0.578342	0.143334	0.602775
77s2	1300.98	336.52	2153.92	0.604005	0.156236	0.588983
77s2	1370.22	360.822	2328.65	0.588417	0.154949	0.583115
77s2	1918.11	314.999	3020	0.635136	0.104304	0.717883
77s2	1519.49	356.605	2506.96	0.60611	0.142246	0.619844
77s2	1710.08	385.392	2833.68	0.603484	0.136004	0.632167
77s2	2064.54	403.24	3354.84	0.615391	0.120196	0.673197
77s3	1740.32	603.318	3090.79	0.563065	0.195198	0.485144
77s3	1355.07	477.989	2441.75	0.554956	0.195757	0.478478
77s3	1435.57	345.638	2418.34	0.593617	0.142924	0.611906
77s3	1424.47	366.266	2517.77	0.565767	0.145472	0.590933
77s3	1880.67	588.37	3339.94	0.563085	0.176162	0.523402
77s3	1428.04	532.376	2674.22	0.534003	0.199077	0.456876
77s3	1415.21	533.243	2558.42	0.553156	0.208427	0.452649
77s3	1406.28	566.174	2650.96	0.530481	0.213574	0.42592
77s3	1451.1	474.827	2599.39	0.558247	0.182669	0.506911
77s3	2152.18	610.563	3657	0.588511	0.166957	0.558003
77s3	1546.42	567.29	2826.54	0.547106	0.200701	0.463228
77s3	805.943	367.386	1849.62	0.435733	0.198628	0.373771
77s3	1657.76	475	2999.82	0.552619	0.158343	0.554568
77s4	1150.67	360.74	2111.3	0.545006	0.170861	0.522645
77s4	1042.57	448.986	2027.09	0.514322	0.221493	0.397965
77s4	1744.53	481.705	2992.36	0.582996	0.160979	0.567247
77s4	1244.87	341.023	2069.18	0.601623	0.16481	0.569929
77s4	1195.84	407.226	2148.55	0.556579	0.189535	0.491941
77s4	969.103	326.336	1869.57	0.518355	0.174551	0.496177
77s4	1055.48	445.667	2059.57	0.512475	0.216389	0.40623
77s4	1277.37	413.779	2267.15	0.563426	0.182511	0.510653
77s4	1165.23	498.184	2362.26	0.493267	0.210893	0.401008
77s4	1137.75	481.758	2303.69	0.493883	0.209125	0.405057
77s4	757.675	273.263	1543.97	0.490732	0.176987	0.469875
77s4	1450.38	524.592	2716.48	0.53392	0.193114	0.468761
77s4	859.748	373.806	1940.87	0.442969	0.192597	0.393936
77s4	1357.58	430.383	2467.1	0.550276	0.174449	0.518578
77s4	1389.22	457.04	2556.26	0.543458	0.178793	0.504901
77s4	1046.36	384.771	2221.08	0.471102	0.173236	0.462282
77s4	1479.11	413.285	2635.57	0.561212	0.15681	0.563216
77s5	1239.26	357.329	2192.76	0.565158	0.162958	0.552383
77s5	1436.01	272.38	2330.99	0.616053	0.116852	0.681127
77s5	931.089	391.727	1831.52	0.508369	0.213881	0.407738
77s5	971.9	372.28	1864.68	0.521217	0.199648	0.446086
77s5	1130.08	293.657	1970.17	0.573595	0.149051	0.587485
77s5	1111.92	305.992	1992.56	0.558033	0.153567	0.56839
77s5	921.651	263.453	1688.08	0.545975	0.156067	0.555392
77s5	941.359	321.962	1758.82	0.535222	0.183056	0.490292
77s5	1446.76	511.633	2667.71	0.542322	0.191788	0.477496
77s5	1086.98	342.559	1954.63	0.556103	0.175255	0.520741
77s5	1846.94	633.714	3274.73	0.563996	0.193516	0.489074

## Sheet: F-F19
Genotype	∑ Desat	∑ Lin	Total	% Desat	% Lin	TDes
Di2	1370.24	320.681	2288.06	0.598866	0.140154	0.620704
Di2	1283.38	238.321	2037.54	0.629866	0.116965	0.686771
Di2	1251.37	300.27	2122.61	0.589542	0.141463	0.612964
Di2	1692.9	407.102	2946.03	0.574638	0.138187	0.612284
Di2	1221.38	405.744	2215.51	0.551286	0.183138	0.501274
Di2	666.957	211.075	1268.93	0.525606	0.166341	0.51921
Di2	917.211	258.048	1624.15	0.564735	0.158882	0.560866
Di2	1275.54	310.158	2227.66	0.572592	0.13923	0.608806
Di2	2764.25	699.838	4654.07	0.593942	0.150371	0.595946
Di2	1175.26	382.697	2193.55	0.535778	0.174465	0.508719
Di2	1442.3	379.257	2477.77	0.582097	0.153064	0.583591
77s0	1460.66	383.545	2557.05	0.57123	0.149996	0.584054
77s0	1061.66	271.307	1906.22	0.556947	0.142327	0.592929
77s0	887.246	403.853	1948	0.455465	0.207317	0.374404
77s0	2034.42	411.945	3216.14	0.632566	0.128087	0.663218
77s0	1444.8	319.098	2414.14	0.598473	0.132179	0.638189
77s0	1267.93	309.771	2231.53	0.568186	0.138815	0.607313
77s0	1602.13	400.179	2697.5	0.593931	0.148352	0.600282
77s0	1196.19	408.175	2341.45	0.510876	0.174326	0.491169
77s0	1234.33	338.919	2153.46	0.573184	0.157383	0.569148
77s0	1678.24	386.912	2773.13	0.605179	0.139522	0.625294
77s0	1573.85	412.301	2665.46	0.590459	0.154682	0.584824
77s0	1630.46	355.636	2713.04	0.600973	0.131084	0.641875
77s1	1475.33	315.909	2427.78	0.607686	0.130123	0.647273
77s1	1224.91	277.753	2058.52	0.595043	0.134928	0.630319
77s1	1090.04	280.285	1844.38	0.591006	0.151967	0.590921
77s1	1827.76	356.846	2915.98	0.626808	0.122376	0.673308
77s1	1712.69	329.993	2836.59	0.603784	0.116335	0.676901
77s1	1360.29	285.992	2277.33	0.597317	0.125582	0.65256
77s1	967.542	252.525	1839.6	0.525952	0.137272	0.586047
77s1	1791.51	315.792	2842.78	0.630196	0.111085	0.700288
77s1	1974.82	493.213	3473.53	0.568535	0.141992	0.600319
77s1	1272.72	245.29	2053.05	0.619919	0.119476	0.676827
77s2	1842.94	260.913	2866.79	0.642861	0.0910125	0.751967
77s2	2170.43	454.3	3557.67	0.61007	0.127696	0.653831
77s2	1729.61	288.769	2743.52	0.630433	0.105255	0.71386
77s2	1275.83	238.856	2094.99	0.608991	0.114013	0.684613
77s2	1564.25	296.751	2556.99	0.611756	0.116055	0.681085
77s2	1672.78	323.963	2651.63	0.630852	0.122175	0.675509
77s2	1309.59	261.431	2180.08	0.600707	0.119918	0.667184
77s2	1861.6	363.688	3010.62	0.618345	0.120801	0.673132
77s2	1568.84	295.574	2505.54	0.626148	0.117968	0.682931
77s2	1784.07	381.287	2936.23	0.607608	0.129856	0.64783
77s2	1830	334.179	2892.74	0.632618	0.115523	0.691173
77s2	2159.47	345.269	3318.63	0.650711	0.10404	0.724307
77s3	1405.87	353.138	2370.3	0.593118	0.148985	0.59848
77s3	1902.88	381.731	3094.96	0.614831	0.12334	0.665823
77s3	1844.25	435.977	3134.42	0.588386	0.139093	0.617602
77s3	1502.31	293.566	2462.76	0.610013	0.119202	0.673068
77s3	2235.2	570.722	3762.53	0.594069	0.151686	0.593202
77s3	1591.43	317.858	2713.38	0.586513	0.117145	0.667041
77s3	1929.24	362.215	3100.03	0.622329	0.116842	0.683856
77s3	1414.78	353.296	2392.75	0.59128	0.147653	0.600362
77s3	2484.26	396.749	3958.79	0.62753	0.10022	0.724576
77s3	1772.79	356.7	2900.48	0.611206	0.12298	0.66499
77s3	1847.86	373.018	2930.12	0.630644	0.127305	0.664081
77s3	1393.13	335.31	2353.79	0.591868	0.142456	0.612009
77s3	2073.59	461.722	3335.08	0.621751	0.138444	0.635767
77s4	1223.95	273.798	2171.37	0.563677	0.126095	0.634387
77s4	1753.25	366.648	2856.48	0.613779	0.128356	0.654089
77s4	1500.05	371.026	2669.02	0.562022	0.139012	0.603409
77s4	1693.53	368.435	2746.6	0.616593	0.134142	0.642638
77s4	1682.89	292.662	2614.72	0.643623	0.111929	0.703717
77s4	1523.02	279.932	2453.04	0.620869	0.114116	0.689473
77s4	1080.25	337.189	2094.6	0.515731	0.16098	0.524228
77s5	1441.47	292.033	2327.06	0.619436	0.125494	0.663071
77s5	1295.22	287.374	2128.13	0.60862	0.135036	0.636832
77s5	1648.03	322.989	2588.83	0.636593	0.124763	0.672262
77s5	1458.36	269.105	2268.4	0.642905	0.118632	0.68844
77s5	1934.42	401.301	3138.95	0.616265	0.127846	0.656379
77s5	1242.69	299.764	2154.73	0.576728	0.139119	0.611316
77s5	1722.24	342.586	2817.2	0.611329	0.121605	0.668169
77s5	920.313	303.092	1775.92	0.518218	0.170668	0.504511
77s5	1626.62	381.156	2792.95	0.582401	0.136471	0.62032
77s5	1237.75	382.674	2396.97	0.51638	0.159649	0.527685

## Sheet: F-F55
Genotype	∑ Desat	∑ Lin	Total	% Desat	% Lin	TDes
Di2	521.799	124.903	1035.9	0.503715	0.120575	0.613723
Di2	638.432	122.434	1113.86	0.573169	0.109919	0.678171
Di2	605.339	140.383	1135.87	0.53293	0.123591	0.623497
Di2	448.232	84.6329	822.852	0.544729	0.102853	0.682347
Di2	670.894	150.492	1238.07	0.541885	0.121554	0.633565
Di2	643.849	127.273	1235.3	0.521209	0.103031	0.669901
Di2	706.397	142.083	1284.7	0.549854	0.110596	0.665088
Di2	640.935	131.78	1128.71	0.567846	0.116752	0.658917
Di2	510.848	133.166	1053.47	0.484919	0.126407	0.586449
Di2	762.973	169.119	1406.12	0.542609	0.120274	0.63712
Di2	668.332	135.983	1202.63	0.555723	0.113071	0.661865
Di2	611.69	134.382	1155.32	0.529456	0.116316	0.639761
Di2	743.292	138.552	1302.6	0.570621	0.106366	0.685768
Di2	610.524	122.337	1083.81	0.563315	0.112877	0.666139
Di2	694.199	147.335	1254.49	0.553373	0.117447	0.649842
Di2	856.336	149.772	1450.31	0.590452	0.103269	0.702274
Di2	597.851	111.859	1060.8	0.563587	0.105448	0.684776
Di2	517.593	91.0842	892.852	0.579707	0.102015	0.700714
Di2	657.619	152.596	1192.91	0.551273	0.127919	0.623319
77s1	952.108	142.917	1675.71	0.568183	0.0852879	0.73897
77s1	1018.94	156.114	1675.13	0.608276	0.0931954	0.734286
77s1	1126.58	149.959	1730.05	0.651181	0.086679	0.765053
77s1	1763.84	202.487	2674.35	0.659539	0.0757143	0.794046
77s1	1416.5	141.698	2173.37	0.651753	0.0651975	0.818125
77s1	1139.97	129.789	1761.16	0.647284	0.0736953	0.795569
77s1	1626.92	139.615	2407.4	0.675801	0.0579943	0.841933
77s1	1131.06	146.18	1797.38	0.62928	0.0813295	0.7711
77s1	1293.75	175.535	2120.96	0.609986	0.0827624	0.761061
77s1	2071.96	235.004	3183.38	0.650868	0.0738223	0.796265
77s1	1133.63	127.467	1778.63	0.637361	0.0716654	0.797848
77s1	1261.57	151.949	1966.83	0.641422	0.0772556	0.785006
77s1	1868.01	241.009	2942.85	0.63476	0.0818962	0.771449
77s1	1486.77	165.723	2327.79	0.638707	0.0711932	0.799427
77s1	1162.4	186.747	1935.41	0.600596	0.0964896	0.723163
77s1	1557.3	193.001	2385.81	0.652733	0.0808953	0.779465
77s1	1043.5	189.999	1778	0.586894	0.106861	0.691934
77s1	1430.93	180.454	2224.54	0.643248	0.0811194	0.776027
77s2	1642.96	189.364	2433.36	0.675182	0.07782	0.793307
77s2	1180.05	131.294	1759.88	0.670529	0.0746039	0.799757
77s2	2031.12	191.974	3008.94	0.67503	0.0638013	0.827291
77s2	1683.19	207.352	2570.8	0.654736	0.0806569	0.780643
77s2	1753.95	156.44	2531.12	0.692952	0.0618067	0.836221
77s2	1221.63	214.256	2079.6	0.587434	0.103027	0.701569
77s2	1038.29	184.331	1785.7	0.581448	0.103226	0.698466
77s2	766.313	193.125	1452.08	0.527734	0.132999	0.59742
77s2	1337.95	225.295	2222.04	0.60213	0.101391	0.71176
77s2	1389.98	231.347	2260.63	0.614861	0.102337	0.714619
77s2	1052.35	168.035	1798.61	0.585088	0.0934249	0.724618
77s2	1120.96	188.422	1834.38	0.611087	0.102717	0.712198
77s2	531.597	114.399	918.765	0.5786	0.124514	0.645821
77s2	1482.1	160.125	2185.76	0.678068	0.073258	0.80499
77s2	1306.95	154.928	1927.63	0.67801	0.0803722	0.788043
77s2	1655.04	169.353	2436.79	0.679188	0.0694983	0.814346
77s3	2336.46	219.959	3277.06	0.712973	0.0671209	0.827916
77s3	1768.96	235.999	2631.02	0.672346	0.0896984	0.764585
77s3	2294.47	263.15	3323.55	0.690368	0.0791775	0.794223
77s3	3309.17	405.443	4949.64	0.668568	0.0819137	0.781704
77s3	2110.57	239.88	3094.51	0.682036	0.0775177	0.795886
77s3	2693.23	289.221	3936.44	0.684178	0.0734727	0.806051
77s3	1806.32	203.492	2621.66	0.689	0.0776195	0.797502
77s3	1611.86	161.778	2337.79	0.68948	0.0692012	0.817575
77s3	2776.76	263.325	3968.43	0.699712	0.066355	0.826765
77s3	3013.86	328.066	4318.58	0.697883	0.0759662	0.803667
77s3	2272.39	235.682	3283.98	0.691962	0.0717672	0.812061
77s3	3197.05	406.016	4757.88	0.671948	0.0853355	0.774627
77s3	2378.58	241.641	3622.74	0.656567	0.066701	0.815557
77s3	2120.91	241.715	3113.46	0.681207	0.0776354	0.795385
77s3	1937.92	209.409	2823.41	0.686374	0.0741687	0.804959
77s3	2790.51	259.634	3939.18	0.708398	0.0659108	0.829756
77s4	1070.9	166.763	1639.76	0.653081	0.1017	0.730519
77s4	1994.15	327.099	3101.3	0.643003	0.105472	0.718169
77s4	1692.86	262.629	2610.4	0.648506	0.100609	0.731393
77s4	1617.12	230.126	2418.47	0.668652	0.0951533	0.750844
77s4	2033.81	293.405	3074.62	0.661485	0.095428	0.747849
77s4	1809.51	294.19	2776.57	0.651707	0.105954	0.720313
77s4	1488.76	279.455	2369.55	0.62829	0.117936	0.683914
77s4	932.968	173.691	1545.63	0.603618	0.112376	0.686098
77s4	1011.32	232.469	1750.69	0.577672	0.132788	0.626193
77s4	640.082	163.392	1190.19	0.537797	0.137282	0.593285
77s4	908.903	224.353	1584.93	0.573465	0.141554	0.604056
77s4	888.497	166.343	1430.54	0.621092	0.11628	0.684609
77s4	834.965	167.926	1377.79	0.606017	0.12188	0.665116
77s4	711.053	157.203	1241.81	0.572594	0.126592	0.637888
77s4	1666.7	217.531	2595.93	0.642045	0.0837971	0.769104
77s4	1808.22	289.741	2845.11	0.635553	0.101838	0.723788
77s4	2029.01	224.767	2997.49	0.676905	0.0749853	0.800542
77s4	1734.28	245.391	2619.52	0.662062	0.0936778	0.75209
77s4	1292.7	184.965	1960.31	0.659436	0.0943553	0.749651
77s4	1503.47	268.415	2424.32	0.620161	0.110717	0.697029
77s4	1535.17	175.353	2330.77	0.658653	0.0752338	0.794972

## Sheet: F-F57
Genotype	∑ Desat	∑ Lin	Total	% Desat	% Lin	TDes
Di2	1448.39	138.706	2147.18	0.674557	0.0645989	0.825209
Di2	1488.28	159.638	2198.87	0.67684	0.0726002	0.806255
Di2	1462.18	206.493	2258.72	0.647351	0.0914203	0.752507
Di2	1253.67	130.72	1895.12	0.661527	0.0689772	0.811152
Di2	1508.02	162.532	2187.9	0.689252	0.0742868	0.805414
Di2	892.983	82.4705	1338.76	0.667024	0.0616023	0.830908
Di2	1856.25	280.987	2962.08	0.62667	0.0948614	0.737055
Di2	1665.96	226.38	2528.15	0.658963	0.0895437	0.76074
Di2	1565.59	209.066	2346.57	0.667184	0.0890941	0.764388
Di2	2201.61	236.577	3271.35	0.672998	0.0723177	0.805941
Di2	2282.84	178.702	3379.29	0.675537	0.0528814	0.854805
Di2	1550.27	192.011	2310.37	0.671005	0.0831084	0.779586
77s1	2869.79	232.934	3999.6	0.71752	0.0582393	0.849852
77s1	2409.02	231.317	3472.87	0.693668	0.0666069	0.824782
77s1	2105.98	162.034	2897.5	0.726828	0.0559222	0.857114
77s1	3182.36	226.381	4356.5	0.730486	0.0519639	0.867176
77s1	3214.29	245.66	4549.02	0.70659	0.0540028	0.857998
77s1	3019.28	217.254	4093.25	0.737625	0.0530762	0.865749
77s1	2027.11	177.88	2871.23	0.706007	0.0619525	0.838657
77s1	2170.04	142.277	2834.89	0.765475	0.0501879	0.87694
77s1	2160.81	160.026	2958.16	0.73046	0.0540965	0.862096
77s1	2695.15	192.367	3686.31	0.731124	0.0521842	0.86676
77s1	2207.39	187.939	3097.33	0.712676	0.0606778	0.843079
77s1	2413.37	172.518	3315.66	0.72787	0.0520314	0.866569
77s1 S	2042.48	287.771	3045.05	0.670756	0.0945046	0.753013
77s1 S	2137.6	263.965	3131.24	0.682668	0.0843005	0.780172
77s1 S	2131.95	275.88	3161.61	0.674325	0.0872593	0.770848
77s1 S	2648.03	221.144	3783.1	0.699963	0.0584557	0.845848
77s1 S	2484.18	217.695	3485.32	0.712753	0.0624605	0.838856
77s1 S	2380.73	208.591	3338.34	0.713146	0.0624833	0.838884
77s1 S	2040.53	176.803	2969.1	0.687256	0.0595477	0.840526
77s1 S	1687.19	151.159	2448.29	0.689127	0.0617406	0.835549
77s1 S	1759.25	144.209	2466.44	0.713275	0.0584685	0.848477
77s1 S	1874.18	156.779	2640.04	0.709908	0.0593852	0.845611
77s1 S	1759.02	150.591	2476.15	0.710384	0.0608167	0.842281
77s1 S	1619.43	157.737	2364.95	0.684762	0.0666977	0.822485
77s2	3155.13	247.499	4377.79	0.720714	0.0565352	0.854525
77s2	4568.53	352.118	6393.41	0.714568	0.0550752	0.856881
77s2	2609.09	227.618	3620.09	0.720726	0.0628763	0.83952
77s2	2844.73	261.786	4029.68	0.705944	0.0649645	0.83146
77s2	3309.83	297.013	4748.19	0.697071	0.0625528	0.835306
77s2	4625.31	279.751	6560.07	0.705069	0.0426445	0.885934
77s2	2397.4	194.819	3382.24	0.708821	0.0576004	0.84969
77s2	2589.07	221.599	3665.35	0.706364	0.0604579	0.842316
77s2	2124.65	181.027	2980.57	0.712833	0.0607357	0.842973
77s2	2366.67	186.678	3384.31	0.699307	0.0551598	0.853778
77s2	2019.29	173.677	2841.82	0.710563	0.0611148	0.841605
77s2	2713.61	227.981	3848.51	0.705107	0.0592388	0.844995
77s2 S	2417.85	193.168	3368.92	0.717692	0.0573382	0.852036
77s2 S	1788.09	171.772	2559.72	0.698548	0.0671058	0.82471
77s2 S	1766.03	188.463	2579.41	0.684664	0.0730644	0.807149
77s2 S	1766.77	172.865	2545.92	0.693959	0.0678989	0.821754
77s2 S	1598.94	153.265	2268.15	0.704952	0.0675724	0.825061
77s2 S	2454.19	224.338	3463.91	0.708504	0.0647644	0.832492
77s2 S	1346.18	128.186	1921.89	0.700447	0.066698	0.826114
77s2 S	1834.09	173.036	2653.93	0.691083	0.0652001	0.827578
77s2 S	1883.29	216.027	2766.93	0.68064	0.0780744	0.794193
77s2 S	1832.46	188.979	2716.63	0.674536	0.0695637	0.813026
77s2 S	1601.97	186.906	2371.94	0.675385	0.0787989	0.791035
77s2 S	1370.37	136.307	1965.28	0.697292	0.0693575	0.819063
77s3	2925.45	281.618	4201.78	0.696241	0.0670236	0.824376
77s3	2322.08	268.211	3384.51	0.686089	0.0792464	0.792911
77s3	3204.44	290.978	4562.55	0.702336	0.0637753	0.833509
77s3	2953.47	208.06	4035.06	0.731952	0.0515631	0.86838
77s3	2136.06	208.926	3161.93	0.675555	0.0660755	0.82181
77s3	4925.87	426.068	6990.65	0.704638	0.0609483	0.84078
77s3	5214.77	357.173	7137.62	0.730603	0.0500408	0.871796
77s3	7329.49	386.475	9628.47	0.761231	0.0401388	0.899825
77s3	7706.9	622.642	11077.6	0.69572	0.0562073	0.850498
77s3	6082.68	483.293	9000.27	0.675833	0.0536976	0.852788
77s3	7720.19	465.567	10644.5	0.725277	0.0437379	0.886249
77s3 S	1184.09	157.789	1722.09	0.687588	0.0916267	0.764823
77s3 S	4874.14	382.179	6936.45	0.702686	0.0550972	0.854583
77s3 S	2055	199.936	2873.12	0.71525	0.0695885	0.822668
77s3 S	3327.87	257.232	4923.9	0.675861	0.0522415	0.856499
77s3 S	2373.61	256.606	3369.03	0.70454	0.0761662	0.804879
77s3 S	2571.49	317.107	3656.47	0.703272	0.0867248	0.780443
77s3 S	1712.1	217.039	2525.35	0.677964	0.0859441	0.774988
77s3 S	1582.33	163.038	2240.24	0.706323	0.0727773	0.813176
77s3 S	1248.02	130.452	1850.55	0.674407	0.0704938	0.81073
77s3 S	2138.77	240.127	3044.8	0.702436	0.0788646	0.79812
77s3 S	1419.22	185.984	2106.58	0.673706	0.0882871	0.768273
77s3 S	1637.85	173.442	2320.58	0.705794	0.0747409	0.808488
77s4	2067.07	250.564	3048.39	0.678086	0.0821955	0.783776
77s4	2110.56	269.892	3116.06	0.677317	0.086613	0.773244
77s4	2193.83	354.772	3407.27	0.643867	0.104122	0.721595
77s4	2299.62	322.933	3479.93	0.660823	0.0927985	0.753726
77s4	2117.36	309.578	3219.33	0.657701	0.0961621	0.744882
77s4	1909.53	314.125	2942.75	0.648893	0.106745	0.717469
77s4	3138.25	361.713	4578.1	0.685492	0.0790096	0.793304
77s4	1944.51	299.796	2974.39	0.653751	0.100792	0.732839
77s4	2591.92	286.772	3733.13	0.694301	0.0768183	0.800762
77s4	4362.47	414.924	6218.75	0.701503	0.0667215	0.826297
77s4	2317.86	235.573	3331.03	0.695838	0.0707206	0.815485
77s5	1499.57	195.812	2229.29	0.672666	0.0878363	0.769004
77s5	1650.54	241.894	2527.03	0.653153	0.0957228	0.744356
77s5	1297.15	165.594	1959.5	0.66198	0.0845082	0.773585
77s5	1676.6	209.921	2483.43	0.675114	0.0845288	0.777451
77s5	1451.51	224.743	2260.1	0.64223	0.0994395	0.73185
77s5	1937.64	187.514	2814.75	0.688386	0.0666183	0.823529
77s5	4221.9	248.195	5522.77	0.764452	0.0449402	0.888953
77s5	4252.18	277.995	5700.62	0.745916	0.0487658	0.87727
77s5	4704.61	282.958	6233.14	0.754773	0.0453958	0.886535
77s5	6101.57	471.552	8641.15	0.706106	0.0545705	0.856521
77s5	3084.98	299.546	4394.53	0.702004	0.0681633	0.822991
77s5	5429.44	312.881	7178.42	0.756356	0.0435863	0.891027

## Sheet: Uni_HID
1	822.852	2	1190.19	2.96653	1675.13	4	918.765	5	2337.79	6	755.134	1	0.586449	2	0.593285	3	0.691934	4	0.59742	5	0.764585	6	0.619879	1	0.484919	2	0.537797	3	0.568183	4	0.527734	5	0.656567	6	0.531994	1	0.306279	2	0.236195	3	0.26214	4	0.241618	5	0.219906	6	0.28368	1	0.102015
1	892.852	2	1241.81	3.03347	1675.71	4	1452.08	4.96653	2621.66	6	909.748	1	0.613723	2	0.604056	3	0.723163	4	0.645821	5	0.774627	6	0.62367	1	0.503715	1.96729	0.572594	3	0.586894	3.96729	0.5786	5	0.668568	6	0.537171	1	0.315402	2	0.242338	2.96679	0.264747	4	0.245241	4.96679	0.225691	6	0.286172	1	0.102853
1	1035.9	2	1377.79	3	1730.05	3.96653	1759.88	5.03347	2631.02	5.96653	1014.47	1.06543	0.623319	2	0.626193	2.96729	0.734286	3.96729	0.698466	5	0.781704	6	0.628355	1	0.521209	2.03271	0.573465	3	0.600596	4.03271	0.581448	5	0.671948	6	0.561108	1.06642	0.316912	1.96679	0.243087	3.03321	0.266205	3.96679	0.246998	5.03321	0.226151	6	0.289424	1.06642	0.103031
1.06693	1053.47	2	1430.54	3	1761.16	4.03347	1785.7	5	2729.92	6.03347	1015.78	0.934571	0.623497	2	0.637888	3.03271	0.73897	4.03271	0.701569	4.96729	0.794223	6	0.631535	0.967286	0.529456	2	0.577672	2.96729	0.608276	3.96729	0.585088	5	0.672346	5.96729	0.568982	0.933578	0.318278	2.03321	0.24426	3	0.266372	4.03321	0.248674	5	0.230455	6	0.291914	0.933578	0.103269
0.93307	1060.8	2	1545.63	3.06693	1778	4	1798.61	5	2823.41	6	1110	1	0.633565	2	0.665116	3	0.761061	4	0.71176	5.03271	0.795385	6	0.637843	1.03271	0.53293	2	0.603618	3.03271	0.609986	4.03271	0.587434	5	0.680515	6.03271	0.569615	1	0.320807	1.96679	0.24522	2.96679	0.27531	4	0.251313	5	0.23338	6	0.295212	0.966789	0.105448
1.13386	1083.81	2	1584.93	2.93307	1778.63	4	1834.38	4.96653	3094.51	6	1208.02	1.06543	0.63712	2	0.683914	3	0.765053	3.96729	0.712198	4.96729	0.795886	6	0.639455	1	0.541885	2	0.606017	3	0.62928	4	0.60213	5.06543	0.681207	6	0.570509	1.06642	0.323013	2.03321	0.246209	3.03321	0.275633	4	0.254867	5	0.233933	6	0.296937	1.03321	0.106366
0.866139	1113.86	2	1639.76	3	1797.38	4	1927.63	5.03347	3113.46	6	1292.56	0.934571	0.639761	1.96729	0.684609	2.96729	0.7711	4.03271	0.714619	5.03271	0.797502	6.06543	0.640105	1.06543	0.542609	1.96729	0.620161	3	0.63476	4	0.611087	4.93457	0.682036	6	0.573822	0.933578	0.323808	2	0.24811	3	0.279021	4	0.261168	5	0.236271	6	0.30252	0.966789	0.109919
1	1128.71	2	1750.69	3	1935.41	4	2079.6	4.96653	3277.06	6	1332.85	1	0.649842	2.03271	0.686098	3.03271	0.771449	4	0.724618	4.96729	0.803037	5.93457	0.640343	0.934571	0.544729	2.03271	0.621092	2.96729	0.637361	4	0.614861	5	0.684178	6	0.57632	1	0.32918	2	0.250885	3	0.281322	4	0.264607	5	0.237955	6	0.303342	1.03321	0.110596
1.06693	1135.87	2	1960.31	3	1966.83	4	2185.76	5.03347	3283.98	6	1372.79	1	0.658917	2	0.697029	2.96729	0.776027	3.96729	0.780643	5.03271	0.803667	6	0.649818	1.13086	0.549854	2	0.62829	3.03271	0.638707	4	0.654736	5	0.686374	6	0.586161	1.06642	0.330964	2	0.251525	2.96679	0.283049	4	0.282802	4.96679	0.239457	6	0.307222	0.966789	0.112877
0.93307	1155.32	2	2330.77	3	2120.96	4	2222.04	5	3323.55	6	1395.75	1.06543	0.661865	2	0.718169	3.03271	0.779465	4.03271	0.788043	4.96729	0.804959	6	0.669724	0.869142	0.551273	2	0.635553	3	0.641422	4	0.670529	5	0.689	6.06543	0.586423	0.933578	0.331205	2	0.253774	3.03321	0.283343	4	0.286197	5.03321	0.240446	6	0.30818	1.03321	0.113071
1.13386	1192.91	2	2369.55	3	2173.37	4	2260.63	5	3622.74	6	1453.08	0.934571	0.665088	2.06543	0.720313	3	0.785006	4	0.793307	5.03271	0.806051	6	0.675533	0.967286	0.553373	1.96729	0.642045	3	0.643248	3.96729	0.67503	4.96729	0.68948	5.93457	0.58742	1	0.336561	1.96679	0.262609	2.96679	0.28939	3.96679	0.296479	4.96679	0.241157	6	0.317714	0.966789	0.116316
0.866139	1202.63	1.96653	2418.47	3	2224.54	3.96653	2433.36	4.96653	3936.44	6	1478.65	1.13086	0.666139	1.93457	0.723788	3	0.794046	3.96729	0.799757	5	0.812061	6	0.687765	1.03271	0.555723	2.03271	0.643003	3	0.647284	4.03271	0.675182	5.03271	0.690368	5.96729	0.597541	1.06642	0.337117	2.03321	0.262627	3.03321	0.2901	4.03321	0.296886	5.03321	0.241319	5.96679	0.344701	1.03321	0.116752
1	1235.3	2.03347	2424.32	3	2327.79	4.03347	2436.79	5.03347	3939.18	6	1754.99	0.869142	0.669901	1.96729	0.730519	3.06543	0.795569	4.03271	0.80499	5	0.815557	6	0.695305	0.901857	0.563315	2	0.648506	2.96729	0.650868	4	0.67801	5	0.691962	6.03271	0.598021	0.933578	0.33955	2	0.266113	3	0.290973	4	0.309539	4.96679	0.242349	6.03321	0.34505	1	0.117447
1.06693	1238.07	2	2595.93	3	2385.81	4	2531.12	5	3968.43			1	0.678171	2.03271	0.731393	2.93457	0.796265	4	0.814346	5	0.817575			1.09814	0.563587	1.96729	0.651707	3.03271	0.651181	4.06543	0.678068	5	0.697883			1	0.343478	2	0.269122	3	0.298529	4	0.315325	5.03321	0.242717			1	0.120274
0.93307	1254.49	1.96653	2610.4	3	2407.4	4	2570.8	5	4318.58			1.06543	0.682347	1.96729	0.747849	3.13086	0.797848	3.96729	0.827291	5	0.826765			1	0.567846	2.03271	0.653081	2.90186	0.651753	3.93457	0.679188	5	0.699712			1	0.352418	2	0.272103	3	0.302915	4	0.321487	5	0.245146			1.06642	0.120575
1.13386	1284.7	2.03347	2619.52	3	2674.35	4	3008.94	5	4757.88			0.934571	0.684776	2.03271	0.749651	2.86914	0.799427	4.03271	0.836221	4.96729	0.827916			1.06543	0.570621	1.96729	0.658653	3.09814	0.652733	4	0.692952	5	0.708398			1	0.354228	2	0.274158	2.96679	0.306244	4	0.339267	5	0.249518			0.933578	0.121554
0.866139	1302.6	2	2776.57	3	2942.85			5	4949.64			1	0.685768	1.96729	0.750844	3	0.818125			5.03271	0.829756			0.934571	0.573169	2.03271	0.659436	3	0.659539			5	0.712973			0.966789	0.37571	1.96679	0.284006	3.03321	0.307251			5	0.276732			1	0.123591
0.966535	1406.12	2	2845.11	3	3183.38							0.967286	0.700714	2.03271	0.75209	3	0.841933							1	0.579707	1.96729	0.661485	3	0.675801							1.03321	0.37576	2.03321	0.284981	3	0.346529							1	0.126407
1.03347	1450.31	2	2997.49									1.03271	0.702274	2	0.769104									1	0.590452	2.03271	0.662062									1	0.388673	2	0.28954									1	0.127919
		1.96653	3074.62											1.96729	0.794972											2	0.668652											2	0.300814
		2.03347	3101.3											2.03271	0.800542											2	0.676905											2	0.324921
[truncated: 10 more columns]

## Sheet: Uni_HID1
1	2205.97	2	2547.17	3	3220.09	4	2876.64	5	1789.85	6	1588.85	6.96175	2721.47	1	0.47237	2	0.576489	3	0.583812	4	0.607199	5	0.510772	6	0.535883	7	0.651447	0.962605	0.496934	2	0.564639	3	0.569448	4	0.577239	5	0.471957	6	0.508803	7	0.583526	1	0.242597	2	0.247523	3	0.262912	4	0.264959
1	2414.09	2	2973.42	3	3275.3	4	3080.53	5	2698.77	6	2731.68	7.03825	2735.11	1	0.510744	2	0.616134	3	0.602525	3.96261	0.648109	5	0.535832	6	0.608593	7	0.658932	1.03739	0.501473	2	0.570742	3	0.586253	4	0.597897	5	0.50285	6	0.548684	7	0.601086	1	0.255723	2	0.27398	3	0.265678	4	0.274827
1	2539.12	2	2999.85	3	3596.15	4	3095.21	5	2721.11	6	2804.67	7	3122	1.07479	0.511819	2	0.637656	3	0.610713	4.03739	0.648975	5	0.547985	6	0.615499	7	0.660747	1	0.537762	2	0.579707	3	0.593618	4	0.605714	5	0.509138	6	0.563501	7	0.604005	1	0.259825	2	0.283675	3	0.268338	4	0.281683
0.961747	2658.09	2	3530.09	3	3717.14			5	3069.54	6	2942	7	3475.32	0.925211	0.514062	2	0.65619	3	0.65873			5	0.617915	6	0.628096	7	0.66297	0.962605	0.541533	2	0.594486	3	0.607031			5	0.51395	6	0.582974	7	0.605631	0.962038	0.264693	2	0.293695	3	0.280914
1.03825	2680.34	2	4119.27	3	4214.44			4.96175	3207.42	6	3034.21	7	3735.07	1.14958	0.51852	2	0.663087	3	0.71242			4.96261	0.635967	6	0.635331	6.96261	0.666004	1.03739	0.543152	2	0.625717	3	0.609021			5	0.57509	6	0.588329	7	0.609611	1.03796	0.269293	2	0.299951	3	0.291025
0.961747	2750.24							5.03825	3215.74	6	3090.85	7	3952.19	0.850422	0.520231							5.03739	0.636488	6	0.648432	7.03739	0.666399	1	0.552696							5	0.584908	6	0.589954	7	0.614661	1	0.271448
1.03825	2773.45									6	3374.1	7	4736.43	1	0.544916									5.96261	0.651627	7	0.672721	1.07479	0.555683									6	0.592324	7	0.617704	0.962038	0.278372
0.961747	2816.39									6	3638.93			0.962605	0.555391									6.03739	0.652626			0.925211	0.555979									6	0.600072			1.03796	0.279861
1.03825	2830.36									6	3840.08			1.03739	0.559502									6	0.690245			1	0.562606									6	0.608908			0.886113	0.280039
0.885241	2835.18													1	0.568187													1.07479	0.568276													1.11389	0.28063
1.11476	2846.46													1	0.584787													0.925211	0.569309													0.810188	0.282307
1	2888.65													1	0.586497													0.962605	0.571253													1.18981	0.284662
1	3124.1													1.07479	0.587944													1.03739	0.574061													0.962038	0.285434
0.961747	3186.58													0.925211	0.591017													0.887816	0.576993													1.03796	0.286978
1.03825	3197.9													1	0.602845													1.11218	0.58116													0.886113	0.289315
1	3329.61													1	0.616642													0.962605	0.582653													1.11389	0.291729
1	3354.94													1	0.628432													1.03739	0.586349													1	0.293807
1.07651	3374.72													0.962605	0.638859													0.887816	0.587678													0.962038	0.312794
0.923494	3410.81													1.03739	0.645895													1.11218	0.590646													1.03796	0.318822
1	3586.22													1	0.653876													1	0.620638													1	0.342134
[truncated: 20 more columns]

## Sheet: Uni_HID2
1	1338.76	1.94647	2942.75	3	1959.5	4	2834.89	5	2841.82	6	3161.93	7	2364.95	8	1921.89	9	1722.09	10	1891.69	1	0.737055	1.94828	0.717469	3	0.73185	4	0.824782	5	0.83146	6	0.792911	7	0.753013	7.94828	0.791035	8.94828	0.764823	10	0.666395	1	0.62667	2	0.643867	3	0.64223	4	0.693668	5	0.697071
1	1895.12	2.05353	2974.39	2.94647	2229.29	4	2871.23	5	2980.57	6	3384.51	7	2448.29	8	1965.28	9	1850.55	9.94647	1986.35	1	0.752507	2.05172	0.721595	3	0.744356	4	0.838657	5	0.835306	6	0.82181	7	0.770848	8.05172	0.794193	9.05172	0.768273	10	0.714832	1	0.647351	2	0.648893	3	0.653153	3.94828	0.706007	5	0.699307
1	2147.18	2	3048.39	3.05353	2260.1	4	2897.5	4.94647	3382.24	6	4035.06	6.94647	2466.44	8	2268.15	9	2106.58	10.0535	2046.53	0.948278	0.76074	2	0.732839	3	0.769004	4	0.843079	5	0.83952	6	0.824376	7	0.780172	8	0.807149	9	0.774988	9.94828	0.722876	0.948278	0.658963	2	0.653751	3	0.66198	4.05172	0.70659	4.94828	0.705069
1.10707	2187.9	2	3116.06	3	2483.43	4	2958.16	5.05353	3384.31	6	4201.78	7.05353	2476.15	8	2371.94	9	2240.24	10	2108.17	1.05172	0.764388	2	0.744882	2.94828	0.773585	4	0.849852	5	0.841605	6	0.833509	7	0.822485	8	0.813026	9	0.780443	10.0517	0.727415	1.05172	0.661527	2	0.657701	3	0.672666	4	0.712676	5.05172	0.705107
0.892931	2198.87	2	3219.33	3	2527.03	4	3097.33	5	3620.09	6	4562.55	7	2640.04	7.94647	2545.92	9	2320.58	10	2226.61	1	0.779586	2	0.753726	3.05172	0.777451	3.94828	0.857114	5.10344	0.842316	6	0.84078	7	0.835549	8	0.819063	9	0.79812	10	0.733332	0.844833	0.667024	2	0.660823	3	0.675114	4	0.71752	4.94828	0.705944
1	2258.72	2	3331.03	3	2814.75	4	3315.66	5	3665.35	6	6990.65	7	2969.1	8.05353	2559.72	9	2525.35	10	2524.36	0.948278	0.805414	2	0.773244	2.94828	0.822991	4.05172	0.857998	4.89656	0.842973	5.94828	0.850498	6.94828	0.838856	8	0.821754	9	0.804879	10.1034	0.733964	1.15517	0.667184	1.94828	0.677317	3	0.688386	4	0.726828	5.05172	0.706364
1.10707	2310.37	2	3407.27	3	4394.53	4	3472.87	5	3848.51	6	7137.62	7	3045.05	8	2579.41	9	2873.12	10	2820.55	1.05172	0.805941	2	0.783776	3.05172	0.823529	4	0.862096	5	0.844995	6.05172	0.852788	7.05172	0.838884	8	0.82471	9	0.808488	9.89656	0.736321	1	0.671005	2.05172	0.678086	3	0.702004	4	0.72787	5	0.708821
0.892931	2346.57	2	3479.93	3	5522.77	4	3686.31	5	4029.68	6	9000.27	7	3131.24	8	2653.93	9	3044.8	10	4484.35	0.844833	0.806255	2	0.793304	3	0.856521	3.94828	0.865749	5	0.84969	5.94828	0.86838	6.84483	0.840526	8.10344	0.825061	9.10344	0.81073	10	0.794117	1.10344	0.672998	2	0.685492	3	0.706106	4	0.73046	5	0.710563
1	2528.15	2	3733.13	3	5700.62	4	3999.6	5	4377.79	6	9628.47	7	3161.61	8	2716.63	9	3369.03	10	4591.21	1.15517	0.811152	2	0.800762	3	0.87727	4.05172	0.866569	5	0.853778	6.05172	0.871796	7.15517	0.842281	7.89656	0.826114	8.89656	0.813176	10	0.800338	0.896556	0.674557	2	0.694301	3	0.745916	4.10344	0.730486	5	0.712833
1	2962.08	2	4578.1	3	6233.14	4	4093.25	5	4748.19	6	10644.5	7	3338.34	8	2766.93	9	3656.47	10	5034.87	0.948278	0.825209	2	0.815485	3	0.886535	3.84483	0.86676	4.94828	0.854525	6	0.886249	7	0.845611	8	0.827578	9	0.822668	10	0.811469	1.20689	0.675537	2	0.695838	3	0.754773	3.89656	0.731124	5	0.714568
1	3271.35	2	6218.75	3	7178.42	4	4356.5	5	6393.41	6	11077.6	7	3485.32	8	3368.92	9	4923.9	10	5341.3	1.05172	0.830908	2	0.826297	3.10344	0.888953	4.15517	0.867176	5.05172	0.856881	6	0.899825	7.10344	0.845848	8	0.832492	8.94828	0.854583	9.94828	0.815314	0.793111	0.67684	2	0.701503	3	0.756356	4	0.737625	4.94828	0.720714
1	3379.29			3	8641.15	4	4549.02	5	6560.07			7	3783.1	8	3463.91	9	6936.45	10	6970.91	1	0.854805			2.89656	0.891027	4	0.87694	5	0.885934			6.89656	0.848477	8	0.852036	9.05172	0.856499	10.0517	0.822719	1	0.689252			3	0.764452	4	0.765475	5.05172	0.720726
[truncated: 50 more columns]

## Sheet: Uni_HID3
1	2368.72	1	0.58283	1	0.57445	1	0.274436	1	0.151114
2	2515.12	2	0.635991	2	0.590899	2	0.278439	2	0.130661
3	2438.91	3	0.624899	3	0.592887	3	0.271184	3	0.135928
4	2468.09	4	0.581058	4	0.571456	4	0.278205	4	0.150339
5	2456.95	5	0.643476	5	0.596625	5	0.274262	5	0.129114
6	2776.29	6	0.687285	6	0.622592	6	0.262049	6	0.115359
7	2962.26	7	0.64622	7	0.606426	7	0.263163	7	0.130411
8	2045.37	8	0.00146158	8	0.415766	8	0.167777	8	0.416457
9	3004.46	9	0.708136	9	0.632414	9	0.259533	9	0.108053
10	3065.66	10	0.711993	10	0.613506	10	0.28334	10	0.103154
11	2634.55	11	0.718933	11	0.630191	11	0.266892	11	0.102917

## Sheet: Uni_HID4
1	1268.93	2	2094.6	3	1775.92	4	1906.22	4.94227	1839.6	6	2094.99	6.94227	2353.79	8	1406.03	9	2665.71	10	2809.06	11	1899.96	1	2368.72	0.94315	0.501274	2	0.524228	3	0.504511	4	0.374404	5	0.586047	6	0.64783	7	0.593202	8	-0.412541	8.94315	0.683231	10	0.687022	11	0.668572	1	0.58283	1	0.525606
1	1624.15	2	2171.37	3	2128.13	4	1948	5.05773	1844.38	6	2180.08	7.05773	2370.3	8	1764.59	9	2795.59	10	2910.99	11	2393.59	2	2515.12	1.05685	0.508719	2	0.603409	3	0.527685	4	0.491169	5	0.590921	6	0.653831	7	0.59848	8	0.026804	9.05685	0.684022	10	0.697989	11	0.692189	2	0.635991	1	0.535778
1	2037.54	2	2453.04	3	2154.73	4	2153.46	5	2053.05	6	2505.54	7	2392.75	8	2362.57	9	2858.52	10	3229.84	11	2501.4	3	2438.91	1	0.51921	2	0.634387	3	0.611316	4	0.569148	5	0.600319	6	0.667184	7	0.600362	8	0.13593	9	0.706464	10	0.729551	11	0.700635	3	0.624899	1	0.551286
1	2122.61	2	2614.72	3	2268.4	4	2231.53	5	2058.52	6	2556.99	7	2462.76	8	2648.29	9	3012.19	10	3312.76	10.9423	2767.02	4	2468.09	1	0.560866	2	0.642638	3	0.62032	3.94315	0.584054	5	0.630319	6	0.673132	7	0.612009	8	0.255653	9	0.71652	10	0.733408	11	0.711368	4	0.581058	1	0.564735
1	2193.55	2	2669.02	3	2327.06	4	2341.45	5	2277.33	6	2651.63	7	2713.38			9	3274.08			11.0577	2775.15	5	2456.95	1	0.583591	2	0.654089	3	0.636832	4.05685	0.584824	5	0.647273	6	0.675509	7	0.617602			9	0.718195			11	0.720228	5	0.643476	0.943577	0.572592
1.11545	2215.51	2	2746.6	3	2396.97	4	2414.14	5	2427.78	6	2743.52	7	2900.48			9	3420.64			11	2794.13	6	2776.29	0.94315	0.595946	2	0.689473	3	0.656379	4	0.592929	5	0.65256	6	0.681085	7	0.635767			9	0.740382			11	0.745418	6	0.687285	1.05642	0.574638
0.884549	2227.66	2	2856.48	3	2588.83	4	2557.05	4.94227	2836.59	6	2866.79	7	2930.12							11	2822.62	7	2962.26	1.05685	0.608806	2	0.703717	3	0.663071	4	0.600282	5	0.673308	5.94315	0.682931	7	0.664081							11	0.750212	7	0.64622	1	0.582097
1	2288.06			3	2792.95	4	2665.46	5.05773	2842.78	6	2892.74	6.94227	3094.96							11	3122.54	8	2045.37	0.829449	0.612284			3	0.668169	4	0.607313	4.94315	0.676827	6.05685	0.684613	7	0.66499							11	0.76284	8	0.00146158	0.943577	0.589542
1	2477.77			3	2817.2	3.94227	2697.5	5	2915.98	6	2936.23	7.05773	3100.03									9	3004.46	1.17055	0.612964			3	0.672262	4	0.625294	5.05685	0.676901	6	0.691173	7.1137	0.665823									9	0.708136	1.05642	0.593942
1	2946.03			3	3138.95	4.05773	2713.04	5	3473.53	6	3010.62	7	3134.42									10	3065.66	1	0.620704			3	0.68844	4	0.638189	5	0.700288	6	0.71386	6.8863	0.667041									10	0.711993	1	0.598866
1	4654.07					4	2773.13			6	3318.63	7	3335.08									11	2634.55	1	0.686771					4	0.641875			6	0.724307	7	0.673068									11	0.718933	1	0.629866
						4	3216.14			6	3557.67	7	3762.53																	4	0.663218			6	0.751967	7	0.683856
												7	3958.79																							7	0.724576
[truncated: 70 more columns]

## Sheet: Uni_HID5
1	1660.12	2	1543.97	3	1688.08	4	1374.8	5	1592.13	6	2014.07	7	1849.62	1	0.336846	1.96261	0.393936	3	0.407738	4	0.190419	5	0.401711	6	0.555027	7	0.373771	1	0.461608	2	0.442969	3	0.508369	4	0.413851	5	0.476879	6	0.578342	7	0.435733	1	0.254174	2	0.233567	3	0.242488	4	0.233886
1	1942.29	2	1869.57	3	1758.82	4	1612.52	5	1748.88	6	2153.92	7	2418.34	1	0.344838	2.03739	0.397965	3	0.446086	4	0.207589	4.96261	0.422031	6	0.571094	7	0.42592	1.07479	0.469948	2	0.471102	3	0.521217	4	0.432644	5	0.498873	6	0.583793	6.96261	0.530481	0.962038	0.264319	2	0.253887	3	0.265891	4	0.242962
1	1973.54	2	1940.87	3	1831.52	4	1858.99	5	1806.62	6	2328.65	7	2441.75	1	0.373856	2	0.401008	3	0.477496	4	0.242843	5.03739	0.424403	6	0.583115	7	0.452649	0.925211	0.471814	2	0.490732	3	0.535222	4	0.444923	5	0.519792	6	0.587023	7.03739	0.534003	1.03796	0.265622	2.07592	0.254064	3	0.267095	4	0.244315
1	2072.51	2	2027.09	3	1864.68	4	1898.69	5	1879.98	6	2391.35	7	2517.77	1	0.382271	2	0.405057	2.96261	0.489074	4	0.309963	5	0.448548	6	0.588983	7	0.456876	0.962605	0.479824	1.96261	0.493267	3	0.542322	4	0.47012	5	0.524966	6	0.588417	7	0.547106	1	0.26798	1.92408	0.256026	3	0.268642	4	0.259765
1.07651	2099.27	1.96175	2059.57	2.96175	1954.63	4	1906.48	5	1939.02	6	2506.96	7	2558.42	0.962605	0.387285	2	0.40623	3.03739	0.490292	4	0.357004	5	0.478374	6	0.602775	7	0.463228	1.03739	0.481938	2.03739	0.493883	3	0.545975	4	0.483437	5	0.541732	6	0.596683	7	0.552619	1.07592	0.269359	2	0.264185	3	0.271884	3.96204	0.262442
0.923494	2138.58	2.03825	2069.18	3.03825	1970.17	4	1999.65	5	2002.35	6	2567.83	7	2599.39	1.03739	0.391884	2	0.462282	3	0.520741	4	0.397274	5	0.520167	6	0.605387	7	0.478478	1	0.482829	1.96261	0.512475	3	0.556103	4	0.51909	5	0.547795	6	0.602225	6.96261	0.553156	0.924075	0.271632	2	0.271137	2.96204	0.277353	4.03796	0.26343
0.961747	2147.65	2	2111.3	3	1992.56	4	2051.23	5	2109.15	6	2675.42	7	2650.96	0.962605	0.425593	1.96261	0.468761	3	0.552383	4	0.411322	4.96261	0.530011	6	0.608773	7	0.485144	0.962605	0.494518	2.03739	0.514322	3	0.558033	4.07479	0.519769	5	0.551091	5.96261	0.603484	7.03739	0.554956	1.15185	0.273468	1.96204	0.272965	3.03796	0.27775	4	0.264642
1.03825	2170.62	2	2148.55	3	2192.76	4	2146.78	4.96175	2171.13	6	2774.71	7	2674.22	1.03739	0.434677	2.03739	0.469875	3	0.555392	4	0.434206	5.03739	0.530409	6	0.619844	7	0.506911	1.03739	0.497895	2	0.518355	2.96261	0.563996	3.92521	0.522553	5	0.556549	6.03739	0.604005	7	0.558247	0.84815	0.273622	2.03796	0.275275	3	0.279135	4	0.267143
0.885241	2175.39	2	2221.08	3	2330.99	4	2321.47	5.03825	2176.71	5.96175	2827.01	7	2826.54	1	0.439818	2	0.491941	3	0.56839	4	0.469664	5	0.540238	6	0.632167	7	0.523402	0.887816	0.498137	2	0.53392	3.03739	0.565158	4	0.52795	5	0.559016	5.96261	0.60611	7	0.563065	1	0.274219	2	0.27775	3	0.281722	4	0.273124
1.11476	2190.3	2	2267.15	3	2667.71	4	2438.04	5	2233.11	6.03825	2833.68	7	2999.82	1.07479	0.443561	2	0.496177	3	0.587485	4	0.474866	4.96261	0.549309	6	0.634974	7	0.554568	1.11218	0.499495	1.96261	0.543458	3	0.573595	4	0.532736	5	0.562511	6.03739	0.607129	7.07479	0.563085	1.07592	0.275631	2	0.281978	3	0.2884	4	0.276129
0.961747	2235.08	2	2303.69	3	3274.73	4	2496.19	5.07651	2233.41	6	3020	7	3090.79	0.925211	0.445882	2	0.504901	3	0.681127	3.96261	0.484487	5.03739	0.549614	6	0.644638	7	0.558003	0.962605	0.512569	2.03739	0.545006	3	0.616053	3.96261	0.540918	5.07479	0.562727	5.96261	0.610629	6.92521	0.565767	0.924075	0.27641	2	0.284133	3	0.297958	4	0.282239
1.03825	2272.5	2	2362.26			4	2517.92	4.92349	2245.1	5.96175	3176.68	7	3339.94	1	0.457596	2	0.510653			4.03739	0.489514	5	0.55882	6	0.646417	7	0.590933	1.03739	0.514335	2	0.550276			4.03739	0.545801	4.92521	0.564494	6.03739	0.610685	7	0.588511	1.15185	0.276577	1.96204	0.29584			3.96204	0.282387
0.885241	2279.21	2	2467.1			3.96175	2673.35	5	2277.61	6.03825	3178.64	7	3657	0.962605	0.460287	2	0.518578			3.96261	0.494068	5.07479	0.561818	6	0.673197	7	0.611906	1	0.515465	2	0.556579			3.96261	0.547448	5	0.573219	6	0.615391	7	0.593617	0.84815	0.27766	2.03796	0.296992			4.03796	0.284023
1.11476	2291.62	2	2556.26			4.03825	2675.42	5	2370.33	6	3317.31			1.03739	0.469558	2	0.522645			4.03739	0.498752	4.92521	0.56465	6	0.712446			1.07479	0.517576	1.96261	0.561212			4.03739	0.55106	4.96261	0.575479	6	0.632377			1.22777	0.278497	2	0.307094			3.96204	0.286865
0.961747	2344.89	2	2635.57			4	2682.98	5	2385.3	6	3354.84			0.887816	0.470696	2	0.563216			3.96261	0.505456	4.96261	0.56666	6	0.717883			0.925211	0.519416	2.03739	0.563426			3.96261	0.556296	5.03739	0.575861	6	0.635136			0.772225	0.279248	2	0.332281			4.03796	0.287493
1.03825	2374.28	2	2716.48			4	2901.17	4.96175	2431.76					1.11218	0.471293	1.96261	0.567247			4.03739	0.507549	5.03739	0.570537					1.14958	0.519693	2	0.582996			4.03739	0.557195	5	0.579043					1	0.281536	2	0.355663			4	0.29139
1	2441.08	2	2992.36			4	3042.58	5.03825	2432.25					0.962605	0.477702	2.03739	0.569929			4	0.605789	5	0.574246					0.850422	0.523687	2	0.601623			4	0.615109	5	0.584625					1.07592	0.282019	2	0.364434			4	0.314583
1.07651	2460.7							5	2520.67					1.03739	0.48162							5	0.592562					1.22437	0.52481							5.07479	0.584642					0.924075	0.282917
0.923494	2487.84							5	2668.61					0.887816	0.48348							4.96261	0.610524					0.775632	0.52556							4.92521	0.585836					0.962038	0.286311
1	2542.2							5	2811.01					1.11218	0.484557							5.03739	0.612438					1	0.52766							5	0.59837					1.03796	0.288232
1.07651	2576.46							5	2871.31					1	0.485514							5	0.617181					1.07479	0.530839							5	0.60134					0.886113	0.288619
0.923494	2579.6							5	3849.5					1.07479	0.488945							5	0.6717					0.925211	0.533728							5	0.625435					1.11389	0.290829
1	2674.39													0.925211	0.490954													1.14958	0.534517													0.810188	0.291215
1	2718.19													1	0.500696													0.850422	0.535919													1.18981	0.291288
1.07651	2748.75													1.07479	0.500882													0.962605	0.540547													1	0.292631
0.923494	2771.32													0.925211	0.501231													1.03739	0.542339													1.07592	0.292719
1	2842.2													1	0.516105													0.887816	0.543713													0.924075	0.296633
1.07651	2844.39													0.962605	0.527496													1.11218	0.544782													1	0.303682
0.923494	2868.79													1.03739	0.52922													1	0.550749													0.962038	0.305207
1	2889.39													0.887816	0.533029													1.07479	0.551039													1.03796	0.310541
1	2981.43													1.11218	0.533124													0.925211	0.55264													0.962038	0.311292
0.961747	3096.47													0.962605	0.537029													1.14958	0.553859													1.03796	0.312427
1.03825	3156.57													1.03739	0.544936													0.850422	0.558304													0.886113	0.313154
1	3271.69													1	0.575322													1	0.563596													1.11389	0.313511
1	3451.96													0.962605	0.587724													1.07479	0.565906													1	0.327778
1	3711.69													1.03739	0.590479													0.925211	0.56829													1	0.329036
1	3967.98													1	0.62597													1	0.587887													1	0.340697
1	5579.15													1	0.657958													1	0.592083													1	0.353543
[truncated: 20 more columns]

[truncated: 12 more sheets: Uni_HID6, Uni_HID7, Uni_HID8, Uni_HID9, Uni_HID10, Uni_HID11, Uni_HID12, Uni_HID13, Uni_HID14, Uni_HID15, Uni_HID16, Uni_HID17]
