# Supplementary material for: Desiccation resistance: effect of cuticular hydrocarbons and water content in Drosophila melanogaster adults
Source: PeerJ. 2018 Feb 12;6:e4318. doi: 10.7717/peerj.4318 (PMC5813593; doi:10.7717/peerj.4318)
Supplement: Data S1 [file peerj-06-4318-s008.zip › Raw Datamodified/Raw_Data_Fig_6_Females_Weight_F1_F57.xlsx]

## Sheet: F19
Di2		77s0		77s1		77s2		77s3		77s4		77s5
Fresh	Dry	Fresh	Dry	Fresh	Dry	Fresh	Dry	Fresh	Dry	Fresh	Dry	Fresh	Dry
1256	352	1280	373	1389	380	1454	414	1310	390	1389	392	1179	435
1180	360	1202	383	1310	381	1282	353	1342	305	1296	390	1294	397
1180	372	1256	385	1361	378	1307	359	1367	341	1386	414	1293	391
1209	405	1265	392	1420	357	1253	340	1385	340	1373	381	1223	450
1303	395	1292	366	1381	376	1422	384	1313	363	1453	374	1324	363
1334	410	1238	357	1284	375	1385	380			1330	425
1266	388			1305	367	1272	359
1220	432			1387	371	1255	343
1228	395			1144	373	1231	380
1241	397			1350	302
1237	419
1227	411
1272	387

## Sheet: F57
Di2		77s1		77s2		77s4		77s5		77s-Sel 1		77s-Sel 2		77s-Sel 3
Fresh	Dry	Fresh	Dry	Fresh	Dry	Fresh	Dry	Fresh	Dry	Fresh	Dry	Fresh	Dry	Fresh	Dry
915	360	1646.25	560	1566.67	1124.44	988.571	397.143	793.333	338.333	1220	460	895.556	370	1082.86	418.571
1108.33	416.667	1831	753	1408.75	466.25	1291.43	441.429	802.5	355	1336	590	1124.44	517.778	1284	542
927.5	385	1634	712	1191.11	396.667	1306.67	511.667	618	298	1291	562	921	439	1092.86	442.857
1040	438.571	1411.25	555	1187.5	445	1268.33	510	670	286.667	1062	425	1164.44	493.333	1267.14	415.714
1135	435	1351.25	506.25	1123.75	578.75	1160	490	944.286	364.286	1090	410	983	416	1052.86	411.429
932	348	1601	622	1155.56	398.889	1403.33	521.667	964.286	430	1199	436	786	344	1251.43	477.143
1033.33	386.667	1587	705	1150	477			690	296.25	1341.11	625.556	1007.14	457.143	1142.5	472.5
1111.11	443.333	1511.43	528.571	1313.75	598.75			823.75	363.75	1173.33	488.889	882.222	402.222	856.667	394.444
853.75	395			921	403			742.857	348.571	1210	448.75	732	361	1010	397.5
1223.33	423.333			1061.11	444.444					1162	446	1038	442	1162.5	527.5
1056.67	426.667
1001.67	410
1245.71	564.286
1207.5	510
790	390
750	352.5
918.333	445
820	403.75
822.857	402.857
844.444	388.889
