# Supplementary material for: Desiccation resistance: effect of cuticular hydrocarbons and water content in Drosophila melanogaster adults
Source: PeerJ. 2018 Feb 12;6:e4318. doi: 10.7717/peerj.4318 (PMC5813593; doi:10.7717/peerj.4318)
Supplement: Data S1 [file peerj-06-4318-s008.zip › Raw Datamodified/Raw_Data_Fig_7_Females_desat_transgenic_Survival.xlsx]

## Sheet: Résultats_HID5
0.981365	12.5914	2	10.1754	3	8.10038	1	1.01117	2	1.35949	3	0.968129
1.01863	12.8973	2	10.8704	3	8.75216	1	1.439	2	1.46158	2.9813	1.39836
0.981365	13.0051	2	11.1727	3	13.941	0.981296	1.55243	2	1.51705	3.0187	1.4007
1.01863	13.1192	2	12.2505	3	14.4672	1.0187	1.55754	2	1.59252	3	1.61521
1	13.3293	2	12.8121	3	15.2831	1	1.589	2	1.77452	3	1.75725
1	15.1499	2	15.3592	3	15.7122	1	1.62787	2	1.83994	3	1.78779
0.981365	15.8609	2	15.8348	3	17.4186	1	1.63802	2	1.86312	3	2.09935
1.01863	16.1148	2	16.6575			1	1.68176	2	1.99983
1	16.3388	2	19.4516			1	1.74107	2	2.11474
1.03727	16.375					1	1.76159
0.96273	16.451					1	1.8578
1	16.9998					1	1.95792
1	17.8826					1	2.06952

## Sheet: Résultats_HID6
0.981365	12.5914	2	10.1754	3	8.10038	1	1.01117	2	1.35949	3	0.968129
1.01863	12.8973	2	10.8704	3	8.75216	1	1.439	2	1.46158	2.9813	1.39836
0.981365	13.0051	2	11.1727	3	13.941	0.981296	1.55243	2	1.51705	3.0187	1.4007
1.01863	13.1192	2	12.2505	3	14.4672	1.0187	1.55754	2	1.59252	3	1.61521
1	13.3293	2	12.8121	3	15.2831	1	1.589	2	1.77452	3	1.75725
1	15.1499	2	15.3592	3	15.7122	1	1.62787	2	1.83994	3	1.78779
0.981365	15.8609	2	15.8348	3	17.4186	1	1.63802	2	1.86312	3	2.09935
1.01863	16.1148	2	16.6575			1	1.68176	2	1.99983
1	16.3388	2	19.4516			1	1.74107	2	2.11474
1.03727	16.375					1	1.76159
0.96273	16.451					1	1.8578
1	16.9998					1	1.95792
1	17.8826					1	2.06952

## Sheet: IR-
Genotype	Di2	Di2	Di2	Di2	Di2	Di2	Di2	Di2	Di2	IR-Di2	IR-Di2	IR-Di2	IR-Di2	IR-Di2	IR-Di2	IR-RA	IR-RA	IR-RA	IR-RA	IR-RA	IR-RA	IR-RA	IR-RA	IR-RA	IR-RA	IR-RA	IR-RA	IR-RB	IR-RB	IR-RB	IR-RB	IR-RB	IR-RB	IR-RB	IR-RB	IR-RB	IR-RB	IR-RB	IR-RB	IR-RB	IR-RC	IR-RC	IR-RC	IR-RC	IR-RC	IR-RC	IR-RC	IR-RC	IR-RC
hour
1	1	1	1	1	1	1	1	1	1	1	1	1	1	1	1	1	1	1	1	1	1	1	1	1	1	1	1	1	1	1	1	1	1	1	1	1	1	1	1	1	1	1	1	1	1	1	1	1	0.979592
2	1	1	1	1	1	1	1	1	1	1	1	0.980392	1	1	1	1	1	1	1	1	1	1	1	1	1	1	1	1	1	1	1	1	1	1	1	1	1	1	1	1	1	1	1	1	1	1	1	1	0.979592
3	1	1	0.979592	1	1	1	1	1	1	1	1	0.980392	1	1	1	1	0.979592	1	1	1	1	1	1	1	1	1	1	1	1	1	1	1	1	1	1	1	1	1	1	1	1	1	1	1	1	1	1	1	0.979592
4	1	1	0.979592	1	1	1	1	1	1	1	1	0.980392	1	1	1	1	0.979592	1	1	1	1	1	1	1	1	1	1	1	1	0.95	1	1	1	1	1	1	1	1	1	0.98	1	1	1	1	1	1	1	1	0.959184
5	1	1	0.979592	1	1	1	1	1	1	0.957447	1	0.960784	1	0.980392	1	1	0.979592	1	1	1	1	1	1	1	1	1	1	1	0.979592	0.95	1	1	1	1	1	1	1	1	1	0.96	1	1	1	0.978723	1	1	0.97561	1	0.938776
6	1	1	0.979592	1	1	1	1	1	1	0.893617	1	0.941176	0.979592	0.980392	1	1	0.979592	1	1	1	1	1	1	1	1	1	1	1	0.979592	0.95	1	1	1	1	1	1	1	1	1	0.94	1	1	1	0.957447	1	0.944444	0.926829	1	0.918367
7	1	1	0.979592	1	1	1	1	1	1	0.87234	1	0.921569	0.959184	0.980392	1	1	0.979592	1	1	1	1	1	1	0.98	1	1	1	1	0.959184	0.95	1	1	1	1	1	1	1	1	0.98	0.94	0.979167	1	1	0.914894	1	0.861111	0.829268	1	0.857143
8	1	1	0.979592	1	1	1	1	1	1	0.87234	1	0.921569	0.959184	0.980392	1	1	0.959184	1	1	1	1	1	1	0.98	1	1	1	1	0.959184	0.95	1	1	1	1	1	1	1	1	0.98	0.94	0.958333	1	1	0.808511	1	0.777778	0.756098	1	0.77551
9	1	1	0.979592	1	1	1	1	1	1	0.829787	1	0.921569	0.959184	0.980392	1	1	0.959184	1	1	0.979592	1	1	1	0.98	1	1	1	1	0.938776	0.95	1	1	1	1	1	1	1	1	0.98	0.94	0.916667	1	1	0.723404	0.979167	0.583333	0.707317	1	0.714286
10	0.98	1	0.979592	1	1	1	1	1	1	0.787234	1	0.901961	0.938776	0.980392	1	1	0.959184	1	1	0.979592	1	1	1	0.98	0.979592	1	1	1	0.918367	0.95	1	1	1	0.977273	0.979592	0.983051	1	1	0.98	0.94	0.854167	0.98	0.948718	0.659574	0.895833	0.388889	0.658537	0.978723	0.632653
11	0.98	0.98	0.979592	1	0.981818	1	1	0.981818	1	0.744681	1	0.901961	0.938776	0.960784	1	1	0.959184	1	1	0.979592	1	0.98	1	0.98	0.979592	1	1	1	0.918367	0.95	1	1	1	0.954545	0.959184	0.983051	1	1	0.96	0.94	0.791667	0.94	0.820513	0.617021	0.791667	0.305556	0.585366	0.93617	0.55102
12	0.96	0.98	0.959184	0.977778	0.963636	1	1	0.963636	1	0.744681	1	0.901961	0.938776	0.960784	1	1	0.959184	1	1	0.959184	1	0.98	1	0.98	0.979592	1	1	1	0.897959	0.95	1	1	1	0.931818	0.938776	0.983051	1	1	0.96	0.94	0.6875	0.9	0.615385	0.574468	0.583333	0.25	0.463415	0.851064	0.44898
13	0.92	0.98	0.959184	0.955556	0.945455	1	0.965517	0.909091	0.983051	0.723404	0.982456	0.901961	0.938776	0.941176	0.975	1	0.959184	1	1	0.918367	0.977273	0.98	1	0.98	0.979592	1	1	1	0.877551	0.95	1	0.976744	1	0.886364	0.918367	0.983051	1	1	0.96	0.94	0.5625	0.76	0.410256	0.425532	0.416667	0.194444	0.414634	0.765957	0.326531
14	0.88	0.98	0.959184	0.911111	0.909091	1	0.87931	0.8	0.983051	0.723404	0.982456	0.882353	0.918367	0.941176	0.925	1	0.959184	1	0.977778	0.877551	0.977273	0.96	1	0.98	0.959184	1	1	1	0.877551	0.95	1	0.976744	1	0.795455	0.897959	0.983051	1	1	0.94	0.94	0.395833	0.46	0.179487	0.340426	0.270833	0.166667	0.390244	0.680851	0.204082
15	0.84	0.94	0.959184	0.866667	0.836364	0.980392	0.741379	0.672727	0.949153	0.680851	0.982456	0.882353	0.918367	0.941176	0.925	1	0.959184	1	0.977778	0.795918	0.954545	0.96	1	0.98	0.959184	1	1	1	0.877551	0.95	1	0.953488	1	0.727273	0.897959	0.983051	1	1	0.94	0.92	0.208333	0.3	0.128205	0.255319	0.145833	0.138889	0.365854	0.574468	0.102041
16	0.8	0.88	0.959184	0.755556	0.745455	0.941176	0.5	0.418182	0.915254	0.659574	0.982456	0.862745	0.877551	0.941176	0.925	1	0.959184	1	0.977778	0.693878	0.954545	0.92	1	0.98	0.959184	1	1	1	0.857143	0.95	1	0.953488	0.973684	0.636364	0.877551	0.983051	1	1	0.94	0.88	0.0416667	0.22	0.102564	0.148936	0.0625	0.111111	0.268293	0.468085	0.0408163
17	0.74	0.8	0.938776	0.488889	0.563636	0.843137	0.37931	0.254545	0.864407	0.659574	0.964912	0.862745	0.836735	0.901961	0.9	1	0.938776	1	0.977778	0.469388	0.954545	0.88	1	0.98	0.959184	1	1	1	0.857143	0.95	1	0.953488	0.947368	0.522727	0.714286	0.983051	1	1	0.94	0.88	0.0208333	0.14	0.0512821	0.0638298	0.0416667	0.111111	0.219512	0.319149	0.0408163
18	0.62	0.7	0.918367	0.4	0.4	0.705882	0.310345	0.181818	0.779661	0.638298	0.929825	0.843137	0.795918	0.862745	0.875	1	0.938776	1	0.977778	0.306122	0.954545	0.88	1	0.98	0.959184	1	1	1	0.836735	0.9	1	0.906977	0.894737	0.363636	0.530612	0.983051	1	1	0.94	0.86	4.85723e-17	0.06	0.025641	0.0212766	0.0208333	0.0555556	0.170732	0.0638298	0.0204082
19	0.5	0.6	0.877551	0.311111	0.309091	0.607843	0.224138	0.109091	0.694915	0.617021	0.894737	0.843137	0.734694	0.72549	0.7	1	0.938776	0.976744	0.933333	0.183673	0.931818	0.84	1	0.96	0.959184	1	1	0.978261	0.836735	0.9	0.98	0.813953	0.789474	0.159091	0.428571	0.983051	1	1	0.94	0.84	4.85723e-17	0.02	0.025641	5.20417e-17	-6.245e-17	0.0277778	0.146341	0.0212766	0.0204082
20	0.34	0.5	0.816327	0.222222	0.218182	0.509804	0.172414	0.0727273	0.610169	0.553191	0.789474	0.784314	0.673469	0.568627	0.5	1	0.938776	0.930233	0.822222	0.102041	0.886364	0.74	1	0.96	0.959184	1	1	0.956522	0.795918	0.9	0.94	0.767442	0.684211	0.0681818	0.367347	0.983051	1	1	0.94	0.82	4.85723e-17	-1.00614e-16	5.55112e-17	5.20417e-17	-6.245e-17	0.0277778	0.121951	-1.73472e-17	3.46945e-17
21	0.22	0.4	0.755102	0.133333	0.145455	0.352941	0.12069	0.0363636	0.508475	0.404255	0.649123	0.72549	0.591837	0.45098	0.35	1	0.938776	0.790698	0.666667	0.0612245	0.795455	0.62	1	0.96	0.959184	1	1	0.869565	0.795918	0.85	0.84	0.581395	0.552632	0	0.22449	0.983051	1	0.983333	0.94	0.78	4.85723e-17	-1.00614e-16	5.55112e-17	5.20417e-17	-6.245e-17	-4.16334e-17	0.097561	-1.73472e-17	3.46945e-17
22	0.14	0.3	0.632653	0.0888889	0.109091	0.215686	0.0862069	0.0181818	0.372881	0.319149	0.491228	0.647059	0.510204	0.333333	0.275	0.96	0.897959	0.581395	0.511111	0.0204082	0.727273	0.36	0.979592	0.94	0.938776	1	0.981818	0.804348	0.795918	0.85	0.66	0.44186	0.394737	0	0.142857	0.983051	0.961538	0.9	0.92	0.72	4.85723e-17	-1.00614e-16	5.55112e-17	5.20417e-17	-6.245e-17	-4.16334e-17	0.0731707	-1.73472e-17	3.46945e-17
23	0.08	0.22	0.469388	0.0444444	0.0727273	0.156863	0.0517241	-6.93889e-17	0.237288	0.276596	0.298246	0.54902	0.387755	0.235294	0.2	0.96	0.836735	0.348837	0.266667	0.0204082	0.545455	0.2	0.979592	0.94	0.918367	0.981481	0.981818	0.717391	0.755102	0.8	0.42	0.255814	0.315789	0	0.0816327	0.983051	0.846154	0.783333	0.92	0.7	4.85723e-17	-1.00614e-16	5.55112e-17	5.20417e-17	-6.245e-17	-4.16334e-17	0.0243902	-1.73472e-17	3.46945e-17
24	0.04	0.16	0.285714	0.0222222	0.0545455	0.137255	-3.46945e-17	-6.93889e-17	0.169492	0.234043	0.175439	0.411765	0.285714	0.176471	0.125	0.96	0.734694	0.232558	0.0888889	-8.67362e-17	0.295455	0.12	0.959184	0.92	0.897959	0.981481	0.981818	0.608696	0.714286	0.75	0.16	0.0930233	0.263158	0	0.0408163	0.966102	0.826923	0.6	0.84	0.7	4.85723e-17	-1.00614e-16	5.55112e-17	5.20417e-17	-6.245e-17	-4.16334e-17	-4.85723e-17	-1.73472e-17	3.46945e-17
25	0.02	0.1	0.163265	-9.71445e-17	0.0363636	0.137255	-3.46945e-17	-6.93889e-17	0.135593	0.170213	0.0877193	0.294118	0.244898	0.137255	0.05	0.88	0.632653	0.116279	0.0444444	-8.67362e-17	0.113636	0.04	0.959184	0.88	0.877551	0.962963	0.963636	0.5	0.632653	0.65	0.08	0.0465116	0.184211	0	0.0204082	0.966102	0.807692	0.383333	0.7	0.66	4.85723e-17	-1.00614e-16	5.55112e-17	5.20417e-17	-6.245e-17	-4.16334e-17	-4.85723e-17	-1.73472e-17	3.46945e-17
26	0.02	0.06	0.102041	-9.71445e-17	0.0181818	0.117647	-3.46945e-17	-6.93889e-17	0.101695	0.106383	0.0350877	0.196078	0.204082	0.0980392	0.05	0.76	0.469388	0.0232558	-6.93889e-17	-8.67362e-17	0.0454545	-1.31839e-16	0.938776	0.82	0.836735	0.944444	0.963636	0.369565	0.489796	0.5	0.04	-1.11022e-16	0.105263	0	-5.55112e-17	0.949153	0.75	0.216667	0.66	0.54	4.85723e-17	-1.00614e-16	5.55112e-17	5.20417e-17	-6.245e-17	-4.16334e-17	-4.85723e-17	-1.73472e-17	3.46945e-17
27	0.02	0.04	0.0612245	-9.71445e-17	-1.11022e-16	0.0784314	-3.46945e-17	-6.93889e-17	0.0677966	0.0425532	0.0350877	0.0980392	0.163265	0.0588235	-4.16334e-17	0.62	0.265306	0.0232558	-6.93889e-17	-8.67362e-17	0.0454545	-1.31839e-16	0.897959	0.72	0.755102	0.907407	0.927273	0.23913	0.346939	0.4	0.02	-1.11022e-16	0.0789474	0	-5.55112e-17	0.915254	0.634615	0.0833333	0.58	0.42	4.85723e-17	-1.00614e-16	5.55112e-17	5.20417e-17	-6.245e-17	-4.16334e-17	-4.85723e-17	-1.73472e-17	3.46945e-17
28	-2.63678e-16	0.04	0.0408163	-9.71445e-17	-1.11022e-16	0.0588235	-3.46945e-17	-6.93889e-17	0.0338983	0.0212766	0.0175439	0.0980392	0.142857	0.0588235	-4.16334e-17	0.5	0.183673	-2.77556e-17	-6.93889e-17	-8.67362e-17	-4.16334e-17	-1.31839e-16	0.836735	0.56	0.653061	0.814815	0.854545	0.130435	0.204082	0.3	-8.32667e-17	-1.11022e-16	0.0526316	0	-5.55112e-17	0.813559	0.5	0.05	0.48	0.3	4.85723e-17	-1.00614e-16	5.55112e-17	5.20417e-17	-6.245e-17	-4.16334e-17	-4.85723e-17	-1.73472e-17	3.46945e-17
29	-2.63678e-16	0.04	0.0204082	-9.71445e-17	-1.11022e-16	0.0196078	-3.46945e-17	-6.93889e-17	0.0169492	0.0212766	-5.55112e-17	0.0784314	0.142857	0.0392157	-4.16334e-17	0.36	0.0816327	-2.77556e-17	-6.93889e-17	-8.67362e-17	-4.16334e-17	-1.31839e-16	0.714286	0.3	0.510204	0.666667	0.781818	0.0652174	0.122449	0.3	-8.32667e-17	-1.11022e-16	0.0263158	0	-5.55112e-17	0.610169	0.326923	0.0333333	0.34	0.18	4.85723e-17	-1.00614e-16	5.55112e-17	5.20417e-17	-6.245e-17	-4.16334e-17	-4.85723e-17	-1.73472e-17	3.46945e-17
30	-2.63678e-16	0.02	0.0204082	-9.71445e-17	-1.11022e-16	-4.16334e-17	-3.46945e-17	-6.93889e-17	0.0169492	1.45717e-16	-5.55112e-17	0.0588235	0.122449	0.0196078	-4.16334e-17	0.26	0.0204082	-2.77556e-17	-6.93889e-17	-8.67362e-17	-4.16334e-17	-1.31839e-16	0.591837	0.22	0.346939	0.462963	0.709091	0.0434783	0.0612245	0.2	-8.32667e-17	-1.11022e-16	2.22045e-16	0	-5.55112e-17	0.474576	0.230769	0.0333333	0.24	0.12	4.85723e-17	-1.00614e-16	5.55112e-17	5.20417e-17	-6.245e-17	-4.16334e-17	-4.85723e-17	-1.73472e-17	3.46945e-17
31	-2.63678e-16	0.02	-6.93889e-18	-9.71445e-17	-1.11022e-16	-4.16334e-17	-3.46945e-17	-6.93889e-17	1.38778e-17	1.45717e-16	-5.55112e-17	0.0392157	0.122449	0.0196078	-4.16334e-17	0.18	0.0204082	-2.77556e-17	-6.93889e-17	-8.67362e-17	-4.16334e-17	-1.31839e-16	0.489796	0.16	0.244898	0.333333	0.6	0.0217391	0.0612245	0.15	-8.32667e-17	-1.11022e-16	2.22045e-16	0	-5.55112e-17	0.372881	0.153846	0.0166667	0.18	0.08	4.85723e-17	-1.00614e-16	5.55112e-17	5.20417e-17	-6.245e-17	-4.16334e-17	-4.85723e-17	-1.73472e-17	3.46945e-17
32	-2.63678e-16	3.46945e-17	-6.93889e-18	-9.71445e-17	-1.11022e-16	-4.16334e-17	-3.46945e-17	-6.93889e-17	1.38778e-17	1.45717e-16	-5.55112e-17	0.0392157	0.102041	-1.80411e-16	-4.16334e-17	0.1	-1.73472e-17	-2.77556e-17	-6.93889e-17	-8.67362e-17	-4.16334e-17	-1.31839e-16	0.387755	0.1	0.163265	0.222222	0.472727	-2.77556e-17	0.0408163	0.15	-8.32667e-17	-1.11022e-16	2.22045e-16	0	-5.55112e-17	0.305085	0.0961538	-1.31839e-16	0.12	0.04	4.85723e-17	-1.00614e-16	5.55112e-17	5.20417e-17	-6.245e-17	-4.16334e-17	-4.85723e-17	-1.73472e-17	3.46945e-17
33	-2.63678e-16	3.46945e-17	-6.93889e-18	-9.71445e-17	-1.11022e-16	-4.16334e-17	-3.46945e-17	-6.93889e-17	1.38778e-17	1.45717e-16	-5.55112e-17	0.0196078	0.0612245	-1.80411e-16	-4.16334e-17	0.04	-1.73472e-17	-2.77556e-17	-6.93889e-17	-8.67362e-17	-4.16334e-17	-1.31839e-16	0.306122	0.06	0.122449	0.148148	0.327273	-2.77556e-17	0.0204082	0.1	-8.32667e-17	-1.11022e-16	2.22045e-16	0	-5.55112e-17	0.271186	0.0384615	-1.31839e-16	0.08	0.02	4.85723e-17	-1.00614e-16	5.55112e-17	5.20417e-17	-6.245e-17	-4.16334e-17	-4.85723e-17	-1.73472e-17	3.46945e-17
34	-2.63678e-16	3.46945e-17	-6.93889e-18	-9.71445e-17	-1.11022e-16	-4.16334e-17	-3.46945e-17	-6.93889e-17	1.38778e-17	1.45717e-16	-5.55112e-17	-2.498e-16	0.0612245	-1.80411e-16	-4.16334e-17	0.02	-1.73472e-17	-2.77556e-17	-6.93889e-17	-8.67362e-17	-4.16334e-17	-1.31839e-16	0.244898	0.02	0.0816327	0.0925926	0.2	-2.77556e-17	0.0204082	0.1	-8.32667e-17	-1.11022e-16	2.22045e-16	0	-5.55112e-17	0.237288	-1.11022e-16	-1.31839e-16	0.04	-2.91434e-16	4.85723e-17	-1.00614e-16	5.55112e-17	5.20417e-17	-6.245e-17	-4.16334e-17	-4.85723e-17	-1.73472e-17	3.46945e-17
35	-2.63678e-16	3.46945e-17	-6.93889e-18	-9.71445e-17	-1.11022e-16	-4.16334e-17	-3.46945e-17	-6.93889e-17	1.38778e-17	1.45717e-16	-5.55112e-17	-2.498e-16	0.0408163	-1.80411e-16	-4.16334e-17	-6.93889e-18	-1.73472e-17	-2.77556e-17	-6.93889e-17	-8.67362e-17	-4.16334e-17	-1.31839e-16	0.183673	0.02	0.0612245	0.037037	0.0909091	-2.77556e-17	-2.56739e-16	0.05	-8.32667e-17	-1.11022e-16	2.22045e-16	0	-5.55112e-17	0.186441	-1.11022e-16	-1.31839e-16	0.02	-2.91434e-16	4.85723e-17	-1.00614e-16	5.55112e-17	5.20417e-17	-6.245e-17	-4.16334e-17	-4.85723e-17	-1.73472e-17	3.46945e-17
36	-2.63678e-16	3.46945e-17	-6.93889e-18	-9.71445e-17	-1.11022e-16	-4.16334e-17	-3.46945e-17	-6.93889e-17	1.38778e-17	1.45717e-16	-5.55112e-17	-2.498e-16	-7.63278e-17	-1.80411e-16	-4.16334e-17	-6.93889e-18	-1.73472e-17	-2.77556e-17	-6.93889e-17	-8.67362e-17	-4.16334e-17	-1.31839e-16	0.142857	0.02	0.0408163	0.0185185	0.0181818	-2.77556e-17	-2.56739e-16	-2.08167e-16	-8.32667e-17	-1.11022e-16	2.22045e-16	0	-5.55112e-17	0.135593	-1.11022e-16	-1.31839e-16	0.02	-2.91434e-16	4.85723e-17	-1.00614e-16	5.55112e-17	5.20417e-17	-6.245e-17	-4.16334e-17	-4.85723e-17	-1.73472e-17	3.46945e-17
37	-2.63678e-16	3.46945e-17	-6.93889e-18	-9.71445e-17	-1.11022e-16	-4.16334e-17	-3.46945e-17	-6.93889e-17	1.38778e-17	1.45717e-16	-5.55112e-17	-2.498e-16	-7.63278e-17	-1.80411e-16	-4.16334e-17	-6.93889e-18	-1.73472e-17	-2.77556e-17	-6.93889e-17	-8.67362e-17	-4.16334e-17	-1.31839e-16	0.102041	-1.9082e-16	0.0408163	5.55112e-17	0.0181818	-2.77556e-17	-2.56739e-16	-2.08167e-16	-8.32667e-17	-1.11022e-16	2.22045e-16	0	-5.55112e-17	0.0847458	-1.11022e-16	-1.31839e-16	-4.16334e-17	-2.91434e-16	4.85723e-17	-1.00614e-16	5.55112e-17	5.20417e-17	-6.245e-17	-4.16334e-17	-4.85723e-17	-1.73472e-17	3.46945e-17
38	-2.63678e-16	3.46945e-17	-6.93889e-18	-9.71445e-17	-1.11022e-16	-4.16334e-17	-3.46945e-17	-6.93889e-17	1.38778e-17	1.45717e-16	-5.55112e-17	-2.498e-16	-7.63278e-17	-1.80411e-16	-4.16334e-17	-6.93889e-18	-1.73472e-17	-2.77556e-17	-6.93889e-17	-8.67362e-17	-4.16334e-17	-1.31839e-16	0.0612245	-1.9082e-16	0.0204082	5.55112e-17	0.0181818	-2.77556e-17	-2.56739e-16	-2.08167e-16	-8.32667e-17	-1.11022e-16	2.22045e-16	0	-5.55112e-17	0.0338983	-1.11022e-16	-1.31839e-16	-4.16334e-17	-2.91434e-16	4.85723e-17	-1.00614e-16	5.55112e-17	5.20417e-17	-6.245e-17	-4.16334e-17	-4.85723e-17	-1.73472e-17	3.46945e-17
39	-2.63678e-16	3.46945e-17	-6.93889e-18	-9.71445e-17	-1.11022e-16	-4.16334e-17	-3.46945e-17	-6.93889e-17	1.38778e-17	1.45717e-16	-5.55112e-17	-2.498e-16	-7.63278e-17	-1.80411e-16	-4.16334e-17	-6.93889e-18	-1.73472e-17	-2.77556e-17	-6.93889e-17	-8.67362e-17	-4.16334e-17	-1.31839e-16	0.0408163	-1.9082e-16	-6.93889e-18	5.55112e-17	-9.02056e-17	-2.77556e-17	-2.56739e-16	-2.08167e-16	-8.32667e-17	-1.11022e-16	2.22045e-16	0	-5.55112e-17	0.0169492	-1.11022e-16	-1.31839e-16	-4.16334e-17	-2.91434e-16	4.85723e-17	-1.00614e-16	5.55112e-17	5.20417e-17	-6.245e-17	-4.16334e-17	-4.85723e-17	-1.73472e-17	3.46945e-17
40	-2.63678e-16	3.46945e-17	-6.93889e-18	-9.71445e-17	-1.11022e-16	-4.16334e-17	-3.46945e-17	-6.93889e-17	1.38778e-17	1.45717e-16	-5.55112e-17	-2.498e-16	-7.63278e-17	-1.80411e-16	-4.16334e-17	-6.93889e-18	-1.73472e-17	-2.77556e-17	-6.93889e-17	-8.67362e-17	-4.16334e-17	-1.31839e-16	0.0204082	-1.9082e-16	-6.93889e-18	5.55112e-17	-9.02056e-17	-2.77556e-17	-2.56739e-16	-2.08167e-16	-8.32667e-17	-1.11022e-16	2.22045e-16	0	-5.55112e-17	4.85723e-17	-1.11022e-16	-1.31839e-16	-4.16334e-17	-2.91434e-16	4.85723e-17	-1.00614e-16	5.55112e-17	5.20417e-17	-6.245e-17	-4.16334e-17	-4.85723e-17	-1.73472e-17	3.46945e-17
41	-2.63678e-16	3.46945e-17	-6.93889e-18	-9.71445e-17	-1.11022e-16	-4.16334e-17	-3.46945e-17	-6.93889e-17	1.38778e-17	1.45717e-16	-5.55112e-17	-2.498e-16	-7.63278e-17	-1.80411e-16	-4.16334e-17	-6.93889e-18	-1.73472e-17	-2.77556e-17	-6.93889e-17	-8.67362e-17	-4.16334e-17	-1.31839e-16	0.0204082	-1.9082e-16	-6.93889e-18	5.55112e-17	-9.02056e-17	-2.77556e-17	-2.56739e-16	-2.08167e-16	-8.32667e-17	-1.11022e-16	2.22045e-16	0	-5.55112e-17	4.85723e-17	-1.11022e-16	-1.31839e-16	-4.16334e-17	-2.91434e-16	4.85723e-17	-1.00614e-16	5.55112e-17	5.20417e-17	-6.245e-17	-4.16334e-17	-4.85723e-17	-1.73472e-17	3.46945e-17
42	-2.63678e-16	3.46945e-17	-6.93889e-18	-9.71445e-17	-1.11022e-16	-4.16334e-17	-3.46945e-17	-6.93889e-17	1.38778e-17	1.45717e-16	-5.55112e-17	-2.498e-16	-7.63278e-17	-1.80411e-16	-4.16334e-17	-6.93889e-18	-1.73472e-17	-2.77556e-17	-6.93889e-17	-8.67362e-17	-4.16334e-17	-1.31839e-16	-1.04083e-16	-1.9082e-16	-6.93889e-18	5.55112e-17	-9.02056e-17	-2.77556e-17	-2.56739e-16	-2.08167e-16	-8.32667e-17	-1.11022e-16	2.22045e-16	0	-5.55112e-17	4.85723e-17	-1.11022e-16	-1.31839e-16	-4.16334e-17	-2.91434e-16	4.85723e-17	-1.00614e-16	5.55112e-17	5.20417e-17	-6.245e-17	-4.16334e-17	-4.85723e-17	-1.73472e-17	3.46945e-17
43	-2.63678e-16	3.46945e-17	-6.93889e-18	-9.71445e-17	-1.11022e-16	-4.16334e-17	-3.46945e-17	-6.93889e-17	1.38778e-17	1.45717e-16	-5.55112e-17	-2.498e-16	-7.63278e-17	-1.80411e-16	-4.16334e-17	-6.93889e-18	-1.73472e-17	-2.77556e-17	-6.93889e-17	-8.67362e-17	-4.16334e-17	-1.31839e-16	-1.04083e-16	-1.9082e-16	-6.93889e-18	5.55112e-17	-9.02056e-17	-2.77556e-17	-2.56739e-16	-2.08167e-16	-8.32667e-17	-1.11022e-16	2.22045e-16	0	-5.55112e-17	4.85723e-17	-1.11022e-16	-1.31839e-16	-4.16334e-17	-2.91434e-16	4.85723e-17	-1.00614e-16	5.55112e-17	5.20417e-17	-6.245e-17	-4.16334e-17	-4.85723e-17	-1.73472e-17	3.46945e-17
44	-2.63678e-16	3.46945e-17	-6.93889e-18	-9.71445e-17	-1.11022e-16	-4.16334e-17	-3.46945e-17	-6.93889e-17	1.38778e-17	1.45717e-16	-5.55112e-17	-2.498e-16	-7.63278e-17	-1.80411e-16	-4.16334e-17	-6.93889e-18	-1.73472e-17	-2.77556e-17	-6.93889e-17	-8.67362e-17	-4.16334e-17	-1.31839e-16	-1.04083e-16	-1.9082e-16	-6.93889e-18	5.55112e-17	-9.02056e-17	-2.77556e-17	-2.56739e-16	-2.08167e-16	-8.32667e-17	-1.11022e-16	2.22045e-16	0	-5.55112e-17	4.85723e-17	-1.11022e-16	-1.31839e-16	-4.16334e-17	-2.91434e-16	4.85723e-17	-1.00614e-16	5.55112e-17	5.20417e-17	-6.245e-17	-4.16334e-17	-4.85723e-17	-1.73472e-17	3.46945e-17
45	-2.63678e-16	3.46945e-17	-6.93889e-18	-9.71445e-17	-1.11022e-16	-4.16334e-17	-3.46945e-17	-6.93889e-17	1.38778e-17	1.45717e-16	-5.55112e-17	-2.498e-16	-7.63278e-17	-1.80411e-16	-4.16334e-17	-6.93889e-18	-1.73472e-17	-2.77556e-17	-6.93889e-17	-8.67362e-17	-4.16334e-17	-1.31839e-16	-1.04083e-16	-1.9082e-16	-6.93889e-18	5.55112e-17	-9.02056e-17	-2.77556e-17	-2.56739e-16	-2.08167e-16	-8.32667e-17	-1.11022e-16	2.22045e-16	0	-5.55112e-17	4.85723e-17	-1.11022e-16	-1.31839e-16	-4.16334e-17	-2.91434e-16	4.85723e-17	-1.00614e-16	5.55112e-17	5.20417e-17	-6.245e-17	-4.16334e-17	-4.85723e-17	-1.73472e-17	3.46945e-17
46	-2.63678e-16	3.46945e-17	-6.93889e-18	-9.71445e-17	-1.11022e-16	-4.16334e-17	-3.46945e-17	-6.93889e-17	1.38778e-17	1.45717e-16	-5.55112e-17	-2.498e-16	-7.63278e-17	-1.80411e-16	-4.16334e-17	-6.93889e-18	-1.73472e-17	-2.77556e-17	-6.93889e-17	-8.67362e-17	-4.16334e-17	-1.31839e-16	-1.04083e-16	-1.9082e-16	-6.93889e-18	5.55112e-17	-9.02056e-17	-2.77556e-17	-2.56739e-16	-2.08167e-16	-8.32667e-17	-1.11022e-16	2.22045e-16	0	-5.55112e-17	4.85723e-17	-1.11022e-16	-1.31839e-16	-4.16334e-17	-2.91434e-16	4.85723e-17	-1.00614e-16	5.55112e-17	5.20417e-17	-6.245e-17	-4.16334e-17	-4.85723e-17	-1.73472e-17	3.46945e-17
47	-2.63678e-16	3.46945e-17	-6.93889e-18	-9.71445e-17	-1.11022e-16	-4.16334e-17	-3.46945e-17	-6.93889e-17	1.38778e-17	1.45717e-16	-5.55112e-17	-2.498e-16	-7.63278e-17	-1.80411e-16	-4.16334e-17	-6.93889e-18	-1.73472e-17	-2.77556e-17	-6.93889e-17	-8.67362e-17	-4.16334e-17	-1.31839e-16	-1.04083e-16	-1.9082e-16	-6.93889e-18	5.55112e-17	-9.02056e-17	-2.77556e-17	-2.56739e-16	-2.08167e-16	-8.32667e-17	-1.11022e-16	2.22045e-16	0	-5.55112e-17	4.85723e-17	-1.11022e-16	-1.31839e-16	-4.16334e-17	-2.91434e-16	4.85723e-17	-1.00614e-16	5.55112e-17	5.20417e-17	-6.245e-17	-4.16334e-17	-4.85723e-17	-1.73472e-17	3.46945e-17
48	-2.63678e-16	3.46945e-17	-6.93889e-18	-9.71445e-17	-1.11022e-16	-4.16334e-17	-3.46945e-17	-6.93889e-17	1.38778e-17	1.45717e-16	-5.55112e-17	-2.498e-16	-7.63278e-17	-1.80411e-16	-4.16334e-17	-6.93889e-18	-1.73472e-17	-2.77556e-17	-6.93889e-17	-8.67362e-17	-4.16334e-17	-1.31839e-16	-1.04083e-16	-1.9082e-16	-6.93889e-18	5.55112e-17	-9.02056e-17	-2.77556e-17	-2.56739e-16	-2.08167e-16	-8.32667e-17	-1.11022e-16	2.22045e-16	0	-5.55112e-17	4.85723e-17	-1.11022e-16	-1.31839e-16	-4.16334e-17	-2.91434e-16	4.85723e-17	-1.00614e-16	5.55112e-17	5.20417e-17	-6.245e-17	-4.16334e-17	-4.85723e-17	-1.73472e-17	3.46945e-17
49	-2.63678e-16	3.46945e-17	-6.93889e-18	-9.71445e-17	-1.11022e-16	-4.16334e-17	-3.46945e-17	-6.93889e-17	1.38778e-17	1.45717e-16	-5.55112e-17	-2.498e-16	-7.63278e-17	-1.80411e-16	-4.16334e-17	-6.93889e-18	-1.73472e-17	-2.77556e-17	-6.93889e-17	-8.67362e-17	-4.16334e-17	-1.31839e-16	-1.04083e-16	-1.9082e-16	-6.93889e-18	5.55112e-17	-9.02056e-17	-2.77556e-17	-2.56739e-16	-2.08167e-16	-8.32667e-17	-1.11022e-16	2.22045e-16	0	-5.55112e-17	4.85723e-17	-1.11022e-16	-1.31839e-16	-4.16334e-17	-2.91434e-16	4.85723e-17	-1.00614e-16	5.55112e-17	5.20417e-17	-6.245e-17	-4.16334e-17	-4.85723e-17	-1.73472e-17	3.46945e-17
50	-2.63678e-16	3.46945e-17	-6.93889e-18	-9.71445e-17	-1.11022e-16	-4.16334e-17	-3.46945e-17	-6.93889e-17	1.38778e-17	1.45717e-16	-5.55112e-17	-2.498e-16	-7.63278e-17	-1.80411e-16	-4.16334e-17	-6.93889e-18	-1.73472e-17	-2.77556e-17	-6.93889e-17	-8.67362e-17	-4.16334e-17	-1.31839e-16	-1.04083e-16	-1.9082e-16	-6.93889e-18	5.55112e-17	-9.02056e-17	-2.77556e-17	-2.56739e-16	-2.08167e-16	-8.32667e-17	-1.11022e-16	2.22045e-16	0	-5.55112e-17	4.85723e-17	-1.11022e-16	-1.31839e-16	-4.16334e-17	-2.91434e-16	4.85723e-17	-1.00614e-16	5.55112e-17	5.20417e-17	-6.245e-17	-4.16334e-17	-4.85723e-17	-1.73472e-17	3.46945e-17
[truncated: 52 more columns]

## Sheet: Di2-
Genotype	Di2-IR	Di2-IR	Di2-IR	Di2-IR	Di2-IR	Di2-IR	Di2-RB	Di2-RB	Di2-RB	Di2-RB	Di2-RB	Di2-RB	Di2-RB	Di2-RB	Di2-RB	Di2-RB	Di2-RB	Di2-RB	Di2-RB	Di2-RC	Di2-RC	Di2-RC	Di2-RC	Di2-RC	Di2-RC	Di2-RC	Di2-RD	Di2-RD	Di2-RD	Di2-RD	Di2-RD	Di2-RD	Di2-RD	Di2-RD	Di2-RDio	Di2-RDio	Di2-RDio	Di2-RDio	Di2-RDio	Di2-RE	Di2-RE	Di2-RE	Di2-RE	Di2-RE	Di2-RE	Di2-RE	Di-RDio	Di-RDio	Di-RDio
hour
1	1	1	1	1	1	1	1	1	1	1	1	1	1	1	1	1	1	1	1	1	1	1	1	1	1	1	0.981481	1	1	1	1	1	1	1	1	1	1	1	1	1	1	1	1	1	1	1	1	1	1
2	1	1	1	1	1	1	1	1	1	1	1	1	1	1	1	1	1	1	1	1	1	1	1	1	1	1	0.981481	1	1	1	1	1	1	1	1	1	1	1	1	1	1	1	1	1	1	1	1	1	1
3	1	1	1	1	1	1	1	1	1	1	1	1	1	1	1	1	1	1	1	1	1	1	1	1	1	1	0.981481	1	1	1	1	1	1	1	1	1	1	1	1	1	1	1	1	1	1	1	1	1	1
4	1	1	1	1	1	1	1	1	1	1	1	0.97561	1	1	1	1	1	1	1	1	1	1	1	1	1	1	0.981481	1	1	1	1	1	1	1	1	1	1	1	1	1	1	1	1	1	1	1	1	1	1
5	1	1	1	1	1	1	1	1	1	1	0.977778	0.97561	1	1	1	1	1	1	1	1	1	1	1	1	0.980392	1	0.981481	1	1	1	1	1	1	1	1	1	1	1	1	1	1	1	1	1	1	1	1	1	1
6	1	1	1	1	1	1	1	1	1	1	0.977778	0.97561	1	1	1	1	1	1	1	1	1	0.981481	1	1	0.980392	1	0.981481	1	1	0.979167	1	1	1	1	1	1	1	1	1	1	1	1	1	1	1	1	1	1	1
7	1	1	1	1	1	1	1	1	1	1	0.955556	0.97561	1	1	1	1	1	1	1	1	1	0.981481	1	1	0.980392	1	0.981481	1	1	0.979167	1	1	1	1	1	1	1	1	1	1	1	1	1	1	1	1	1	1	1
8	1	1	1	1	1	1	1	1	1	1	0.955556	0.97561	1	1	1	1	1	1	1	1	1	0.981481	1	1	0.980392	1	0.981481	1	1	0.979167	1	1	1	1	1	1	1	1	1	1	1	1	1	1	1	1	1	1	1
9	1	1	1	1	1	1	1	1	1	1	0.955556	0.95122	1	1	1	1	1	1	0.980769	1	1	0.981481	1	1	0.980392	1	0.962963	1	1	0.979167	1	1	1	1	1	1	1	1	1	1	1	1	1	1	1	1	1	1	1
10	1	1	1	1	1	1	1	1	1	1	0.955556	0.95122	1	1	1	1	1	1	0.980769	1	1	0.981481	1	1	0.980392	1	0.962963	1	0.981481	0.979167	1	1	1	1	1	1	1	1	1	1	1	1	1	1	1	1	1	1	1
11	1	1	1	1	1	1	1	1	1	1	0.955556	0.926829	1	1	1	1	1	1	0.961538	1	1	0.981481	1	1	0.980392	1	0.944444	1	0.981481	0.979167	1	1	1	1	1	1	1	1	0.98	1	1	1	1	1	1	1	1	1	1
12	1	1	0.979592	1	1	1	1	1	1	1	0.955556	0.926829	1	1	1	1	1	1	0.942308	1	1	0.981481	1	1	0.980392	1	0.944444	1	0.981481	0.979167	0.978723	1	1	1	1	1	1	1	0.98	1	1	1	1	0.979592	1	1	1	1	1
13	1	1	0.979592	1	1	1	1	1	1	1	0.955556	0.926829	1	1	1	1	1	1	0.923077	0.982143	1	0.981481	0.982143	1	0.980392	1	0.944444	0.982456	0.981481	0.979167	0.978723	1	1	1	1	0.981818	1	1	0.98	1	1	1	1	0.979592	1	1	1	0.981818	1
14	1	1	0.959184	1	1	1	1	1	1	1	0.933333	0.926829	1	1	1	1	1	1	0.923077	0.982143	1	0.981481	0.982143	1	0.980392	1	0.944444	0.982456	0.981481	0.958333	0.957447	1	1	1	1	0.963636	1	1	0.98	1	1	1	1	0.979592	1	1	1	0.963636	1
15	1	1	0.938776	1	0.979167	1	1	1	1	1	0.866667	0.902439	1	1	0.981818	1	0.981481	0.98	0.903846	0.964286	0.982143	0.962963	0.982143	1	0.980392	1	0.925926	0.982456	0.981481	0.958333	0.957447	1	1	1	0.982143	0.963636	1	1	0.98	1	1	1	0.982456	0.979592	1	1	0.982143	0.963636	1
16	1	1	0.877551	1	0.979167	1	1	1	1	1	0.844444	0.902439	1	1	0.963636	1	0.981481	0.94	0.903846	0.928571	0.964286	0.925926	0.946429	0.960784	0.980392	1	0.925926	0.964912	0.981481	0.916667	0.93617	1	1	1	0.964286	0.963636	1	1	0.98	1	1	1	0.982456	0.979592	1	0.959184	0.964286	0.963636	1
17	0.979592	1	0.795918	1	0.9375	1	0.980769	0.982143	1	1	0.822222	0.878049	1	1	0.963636	0.98	0.981481	0.9	0.865385	0.875	0.946429	0.888889	0.910714	0.941176	0.960784	1	0.888889	0.929825	0.981481	0.875	0.914894	1	0.980392	1	0.964286	0.963636	1	1	0.98	1	1	1	0.982456	0.979592	1	0.959184	0.964286	0.963636	1
18	0.938776	0.98	0.693878	0.98	0.8125	1	0.961538	0.964286	0.98	1	0.777778	0.878049	1	1	0.945455	0.94	0.962963	0.82	0.807692	0.803571	0.946429	0.851852	0.875	0.901961	0.921569	1	0.833333	0.842105	0.981481	0.833333	0.87234	1	0.980392	0.980392	0.946429	0.945455	1	1	0.98	1	0.980769	1	0.964912	0.959184	1	0.959184	0.946429	0.945455	1
19	0.897959	0.98	0.571429	0.98	0.75	0.97561	0.923077	0.964286	0.94	1	0.733333	0.829268	0.977778	1	0.945455	0.84	0.944444	0.76	0.788462	0.714286	0.928571	0.759259	0.821429	0.843137	0.784314	0.981818	0.759259	0.754386	0.981481	0.770833	0.829787	0.98	0.960784	0.960784	0.928571	0.945455	1	1	0.98	1	0.980769	0.982143	0.964912	0.938776	1	0.938776	0.928571	0.945455	1
20	0.734694	0.96	0.428571	0.92	0.645833	0.878049	0.903846	0.910714	0.8	0.980392	0.644444	0.731707	0.977778	0.981481	0.927273	0.68	0.944444	0.7	0.711538	0.660714	0.875	0.703704	0.75	0.764706	0.568627	0.981818	0.666667	0.614035	0.981481	0.666667	0.787234	0.98	0.921569	0.921569	0.910714	0.909091	1	1	0.98	1	0.942308	0.946429	0.947368	0.918367	0.979592	0.938776	0.910714	0.909091	1
21	0.55102	0.96	0.265306	0.82	0.458333	0.829268	0.865385	0.803571	0.62	0.980392	0.488889	0.634146	0.955556	0.962963	0.890909	0.44	0.925926	0.64	0.634615	0.589286	0.803571	0.62963	0.642857	0.666667	0.431373	0.945455	0.537037	0.473684	0.981481	0.5	0.744681	0.94	0.882353	0.862745	0.910714	0.818182	0.97561	1	0.96	1	0.865385	0.910714	0.929825	0.877551	0.959184	0.897959	0.910714	0.818182	0.97561
22	0.408163	0.94	0.142857	0.72	0.3125	0.731707	0.788462	0.642857	0.44	0.960784	0.422222	0.487805	0.933333	0.87037	0.890909	0.28	0.87037	0.56	0.538462	0.482143	0.696429	0.537037	0.535714	0.529412	0.352941	0.890909	0.388889	0.315789	0.962963	0.3125	0.702128	0.88	0.862745	0.803922	0.857143	0.763636	0.97561	0.98	0.88	0.98	0.653846	0.910714	0.929825	0.795918	0.918367	0.795918	0.857143	0.763636	0.97561
23	0.306122	0.9	0.0612245	0.6	0.208333	0.682927	0.692308	0.392857	0.18	0.960784	0.377778	0.390244	0.755556	0.740741	0.836364	0.16	0.796296	0.52	0.480769	0.357143	0.553571	0.5	0.392857	0.470588	0.27451	0.854545	0.240741	0.140351	0.944444	0.208333	0.702128	0.78	0.764706	0.72549	0.767857	0.654545	0.97561	0.9	0.84	0.98	0.384615	0.910714	0.894737	0.591837	0.897959	0.734694	0.767857	0.654545	0.97561
24	0.22449	0.84	0.0204082	0.52	0.145833	0.609756	0.576923	0.303571	0.1	0.901961	0.311111	0.341463	0.488889	0.592593	0.781818	0.08	0.703704	0.46	0.365385	0.285714	0.446429	0.296296	0.25	0.352941	0.196078	0.8	0.166667	0.0877193	0.925926	0.145833	0.659574	0.64	0.588235	0.588235	0.696429	0.509091	0.926829	0.74	0.76	0.94	0.25	0.910714	0.842105	0.44898	0.877551	0.653061	0.696429	0.509091	0.926829
25	0.163265	0.78	0.0204082	0.42	0.104167	0.512195	0.442308	0.232143	0.04	0.784314	0.244444	0.195122	0.311111	0.444444	0.709091	0.04	0.574074	0.34	0.230769	0.232143	0.375	0.203704	0.178571	0.215686	0.117647	0.709091	0.12963	0.0701754	0.907407	0.125	0.638298	0.48	0.45098	0.431373	0.625	0.327273	0.853659	0.58	0.68	0.88	0.173077	0.892857	0.754386	0.346939	0.857143	0.530612	0.625	0.327273	0.853659
26	0.122449	0.7	0.0204082	0.34	0.0833333	0.414634	0.365385	0.107143	0.02	0.647059	0.133333	0.097561	0.222222	0.296296	0.6	0.02	0.5	0.18	0.153846	0.196429	0.303571	0.166667	0.107143	0.137255	0.0784314	0.563636	0.111111	0.0350877	0.87037	0.0833333	0.553191	0.32	0.372549	0.254902	0.535714	0.236364	0.804878	0.4	0.56	0.8	0.134615	0.892857	0.649123	0.265306	0.77551	0.326531	0.535714	0.236364	0.804878
27	0.0816327	0.62	0.0204082	0.26	0.0416667	0.341463	0.307692	0.0357143	-1.17961e-16	0.490196	0.0666667	0.0487805	0.155556	0.185185	0.4	-8.32667e-17	0.351852	0.1	0.0961538	0.160714	0.267857	0.12963	0.0535714	0.0784314	0.0392157	0.436364	0.0925926	-5.55112e-17	0.833333	0.0416667	0.446809	0.18	0.294118	0.176471	0.410714	0.2	0.731707	0.22	0.44	0.72	0.115385	0.892857	0.491228	0.204082	0.693878	0.204082	0.410714	0.2	0.731707
28	0.0408163	0.52	-2.42861e-17	0.18	0.0416667	0.268293	0.211538	0.0178571	-1.17961e-16	0.313725	0.0444444	0.0243902	0.111111	0.0925926	0.272727	-8.32667e-17	0.203704	0.06	0.0576923	0.0892857	0.142857	0.0740741	0.0357143	0.0392157	0.0196078	0.345455	0.0555556	-5.55112e-17	0.759259	0.0416667	0.361702	0.12	0.196078	0.117647	0.285714	0.163636	0.658537	0.1	0.28	0.56	0.0769231	0.875	0.368421	0.142857	0.612245	0.102041	0.285714	0.163636	0.658537
29	-1.38778e-17	0.4	-2.42861e-17	0.12	0.0208333	0.219512	0.134615	0.0178571	-1.17961e-16	0.176471	0.0444444	-8.32667e-17	0.0666667	0.0185185	0.163636	-8.32667e-17	0.0740741	0.02	0.0384615	0.0714286	0.0178571	0.037037	0.0357143	0.0196078	0.0196078	0.2	0.037037	-5.55112e-17	0.666667	0.0208333	0.297872	0.06	0.0980392	0.0784314	0.178571	0.109091	0.585366	0.04	0.18	0.32	0.0384615	0.821429	0.175439	0.0816327	0.469388	0.0612245	0.178571	0.109091	0.585366
30	-1.38778e-17	0.26	-2.42861e-17	0.08	0	0.195122	0.0769231	-6.93889e-17	-1.17961e-16	0.117647	0.0222222	-8.32667e-17	0.0222222	0.0185185	0.109091	-8.32667e-17	0.0555556	0.02	0.0192308	0.0714286	0.0178571	0.0185185	0.0178571	-1.52656e-16	-1.38778e-16	0.109091	0.0185185	-5.55112e-17	0.407407	9.71445e-17	0.191489	0.04	0.0588235	0.0392157	0.125	0.0545455	0.487805	0.04	0.12	0.16	0.0384615	0.696429	0.0701754	0.0408163	0.346939	0.0204082	0.125	0.0545455	0.487805
31	-1.38778e-17	0.16	-2.42861e-17	0.04	0	0.170732	0.0384615	-6.93889e-17	-1.17961e-16	0.0784314	-3.46945e-17	-8.32667e-17	-1.2837e-16	1.11022e-16	0.0727273	-8.32667e-17	0.037037	-9.36751e-17	-3.05311e-16	0.0535714	-1.73472e-16	2.22045e-16	0.0178571	-1.52656e-16	-1.38778e-16	0.0727273	0.0185185	-5.55112e-17	0.240741	9.71445e-17	0.12766	0.02	0.0392157	0.0392157	0.0892857	0.0181818	0.390244	0.02	0.08	0.08	0.0192308	0.446429	0.0175439	0.0204082	0.306122	-7.28584e-17	0.0892857	0.0181818	0.390244
32	-1.38778e-17	0.12	-2.42861e-17	0.04	0	0.097561	0.0192308	-6.93889e-17	-1.17961e-16	0.0588235	-3.46945e-17	-8.32667e-17	-1.2837e-16	1.11022e-16	0.0545455	-8.32667e-17	0.0185185	-9.36751e-17	-3.05311e-16	0.0357143	-1.73472e-16	2.22045e-16	1.249e-16	-1.52656e-16	-1.38778e-16	0.0363636	1.94289e-16	-5.55112e-17	0.111111	9.71445e-17	0.0851064	-1.73472e-16	0.0196078	0.0196078	0.0714286	0.0181818	0.317073	0.02	0.06	0.04	-1.38778e-17	0.321429	0.0175439	0.0204082	0.22449	-7.28584e-17	0.0714286	0.0181818	0.317073
33	-1.38778e-17	0.1	-2.42861e-17	0.02	0	0.0731707	-1.52656e-16	-6.93889e-17	-1.17961e-16	0.0392157	-3.46945e-17	-8.32667e-17	-1.2837e-16	1.11022e-16	0.0363636	-8.32667e-17	1.38778e-16	-9.36751e-17	-3.05311e-16	-1.11022e-16	-1.73472e-16	2.22045e-16	1.249e-16	-1.52656e-16	-1.38778e-16	0.0181818	1.94289e-16	-5.55112e-17	0.0925926	9.71445e-17	0.0425532	-1.73472e-16	-8.32667e-17	-1.249e-16	0.0535714	-4.16334e-17	0.243902	0.02	0.04	-5.55112e-17	-1.38778e-17	0.267857	-2.77556e-16	-1.11022e-16	0.122449	-7.28584e-17	0.0535714	-4.16334e-17	0.243902
34	-1.38778e-17	0.08	-2.42861e-17	0.02	0	0.0243902	-1.52656e-16	-6.93889e-17	-1.17961e-16	0.0196078	-3.46945e-17	-8.32667e-17	-1.2837e-16	1.11022e-16	0.0181818	-8.32667e-17	1.38778e-16	-9.36751e-17	-3.05311e-16	-1.11022e-16	-1.73472e-16	2.22045e-16	1.249e-16	-1.52656e-16	-1.38778e-16	-9.71445e-17	1.94289e-16	-5.55112e-17	0.0740741	9.71445e-17	0.0212766	-1.73472e-16	-8.32667e-17	-1.249e-16	0.0357143	-4.16334e-17	0.195122	0.02	0.02	-5.55112e-17	-1.38778e-17	0.214286	-2.77556e-16	-1.11022e-16	0.0408163	-7.28584e-17	0.0357143	-4.16334e-17	0.195122
35	-1.38778e-17	0.08	-2.42861e-17	-1.38778e-17	0	0.0243902	-1.52656e-16	-6.93889e-17	-1.17961e-16	-1.249e-16	-3.46945e-17	-8.32667e-17	-1.2837e-16	1.11022e-16	-9.71445e-17	-8.32667e-17	1.38778e-16	-9.36751e-17	-3.05311e-16	-1.11022e-16	-1.73472e-16	2.22045e-16	1.249e-16	-1.52656e-16	-1.38778e-16	-9.71445e-17	1.94289e-16	-5.55112e-17	0.037037	9.71445e-17	0.0212766	-1.73472e-16	-8.32667e-17	-1.249e-16	0.0178571	-4.16334e-17	0.146341	-2.08167e-17	6.93889e-18	-5.55112e-17	-1.38778e-17	0.160714	-2.77556e-16	-1.11022e-16	0.0204082	-7.28584e-17	0.0178571	-4.16334e-17	0.146341
36	-1.38778e-17	0.08	-2.42861e-17	-1.38778e-17	0	0.0243902	-1.52656e-16	-6.93889e-17	-1.17961e-16	-1.249e-16	-3.46945e-17	-8.32667e-17	-1.2837e-16	1.11022e-16	-9.71445e-17	-8.32667e-17	1.38778e-16	-9.36751e-17	-3.05311e-16	-1.11022e-16	-1.73472e-16	2.22045e-16	1.249e-16	-1.52656e-16	-1.38778e-16	-9.71445e-17	1.94289e-16	-5.55112e-17	0.0185185	9.71445e-17	1.80411e-16	-1.73472e-16	-8.32667e-17	-1.249e-16	-2.498e-16	-4.16334e-17	0.0731707	-2.08167e-17	6.93889e-18	-5.55112e-17	-1.38778e-17	0.107143	-2.77556e-16	-1.11022e-16	-2.08167e-17	-7.28584e-17	-2.498e-16	-4.16334e-17	0.0731707
37	-1.38778e-17	0.08	-2.42861e-17	-1.38778e-17	0	0.0243902	-1.52656e-16	-6.93889e-17	-1.17961e-16	-1.249e-16	-3.46945e-17	-8.32667e-17	-1.2837e-16	1.11022e-16	-9.71445e-17	-8.32667e-17	1.38778e-16	-9.36751e-17	-3.05311e-16	-1.11022e-16	-1.73472e-16	2.22045e-16	1.249e-16	-1.52656e-16	-1.38778e-16	-9.71445e-17	1.94289e-16	-5.55112e-17	2.22045e-16	9.71445e-17	1.80411e-16	-1.73472e-16	-8.32667e-17	-1.249e-16	-2.498e-16	-4.16334e-17	0.0243902	-2.08167e-17	6.93889e-18	-5.55112e-17	-1.38778e-17	0.0714286	-2.77556e-16	-1.11022e-16	-2.08167e-17	-7.28584e-17	-2.498e-16	-4.16334e-17	0.0243902
38	-1.38778e-17	0.06	-2.42861e-17	-1.38778e-17	0	3.46945e-17	-1.52656e-16	-6.93889e-17	-1.17961e-16	-1.249e-16	-3.46945e-17	-8.32667e-17	-1.2837e-16	1.11022e-16	-9.71445e-17	-8.32667e-17	1.38778e-16	-9.36751e-17	-3.05311e-16	-1.11022e-16	-1.73472e-16	2.22045e-16	1.249e-16	-1.52656e-16	-1.38778e-16	-9.71445e-17	1.94289e-16	-5.55112e-17	2.22045e-16	9.71445e-17	1.80411e-16	-1.73472e-16	-8.32667e-17	-1.249e-16	-2.498e-16	-4.16334e-17	0.0243902	-2.08167e-17	6.93889e-18	-5.55112e-17	-1.38778e-17	0.0178571	-2.77556e-16	-1.11022e-16	-2.08167e-17	-7.28584e-17	-2.498e-16	-4.16334e-17	0.0243902
39	-1.38778e-17	0.06	-2.42861e-17	-1.38778e-17	0	3.46945e-17	-1.52656e-16	-6.93889e-17	-1.17961e-16	-1.249e-16	-3.46945e-17	-8.32667e-17	-1.2837e-16	1.11022e-16	-9.71445e-17	-8.32667e-17	1.38778e-16	-9.36751e-17	-3.05311e-16	-1.11022e-16	-1.73472e-16	2.22045e-16	1.249e-16	-1.52656e-16	-1.38778e-16	-9.71445e-17	1.94289e-16	-5.55112e-17	2.22045e-16	9.71445e-17	1.80411e-16	-1.73472e-16	-8.32667e-17	-1.249e-16	-2.498e-16	-4.16334e-17	0.0243902	-2.08167e-17	6.93889e-18	-5.55112e-17	-1.38778e-17	0.0178571	-2.77556e-16	-1.11022e-16	-2.08167e-17	-7.28584e-17	-2.498e-16	-4.16334e-17	0.0243902
40	-1.38778e-17	0.04	-2.42861e-17	-1.38778e-17	0	3.46945e-17	-1.52656e-16	-6.93889e-17	-1.17961e-16	-1.249e-16	-3.46945e-17	-8.32667e-17	-1.2837e-16	1.11022e-16	-9.71445e-17	-8.32667e-17	1.38778e-16	-9.36751e-17	-3.05311e-16	-1.11022e-16	-1.73472e-16	2.22045e-16	1.249e-16	-1.52656e-16	-1.38778e-16	-9.71445e-17	1.94289e-16	-5.55112e-17	2.22045e-16	9.71445e-17	1.80411e-16	-1.73472e-16	-8.32667e-17	-1.249e-16	-2.498e-16	-4.16334e-17	1.31839e-16	-2.08167e-17	6.93889e-18	-5.55112e-17	-1.38778e-17	-1.249e-16	-2.77556e-16	-1.11022e-16	-2.08167e-17	-7.28584e-17	-2.498e-16	-4.16334e-17	1.31839e-16
41	-1.38778e-17	0.02	-2.42861e-17	-1.38778e-17	0	3.46945e-17	-1.52656e-16	-6.93889e-17	-1.17961e-16	-1.249e-16	-3.46945e-17	-8.32667e-17	-1.2837e-16	1.11022e-16	-9.71445e-17	-8.32667e-17	1.38778e-16	-9.36751e-17	-3.05311e-16	-1.11022e-16	-1.73472e-16	2.22045e-16	1.249e-16	-1.52656e-16	-1.38778e-16	-9.71445e-17	1.94289e-16	-5.55112e-17	2.22045e-16	9.71445e-17	1.80411e-16	-1.73472e-16	-8.32667e-17	-1.249e-16	-2.498e-16	-4.16334e-17	1.31839e-16	-2.08167e-17	6.93889e-18	-5.55112e-17	-1.38778e-17	-1.249e-16	-2.77556e-16	-1.11022e-16	-2.08167e-17	-7.28584e-17	-2.498e-16	-4.16334e-17	1.31839e-16
42	-1.38778e-17	-1.31839e-16	-2.42861e-17	-1.38778e-17	0	3.46945e-17	-1.52656e-16	-6.93889e-17	-1.17961e-16	-1.249e-16	-3.46945e-17	-8.32667e-17	-1.2837e-16	1.11022e-16	-9.71445e-17	-8.32667e-17	1.38778e-16	-9.36751e-17	-3.05311e-16	-1.11022e-16	-1.73472e-16	2.22045e-16	1.249e-16	-1.52656e-16	-1.38778e-16	-9.71445e-17	1.94289e-16	-5.55112e-17	2.22045e-16	9.71445e-17	1.80411e-16	-1.73472e-16	-8.32667e-17	-1.249e-16	-2.498e-16	-4.16334e-17	1.31839e-16	-2.08167e-17	6.93889e-18	-5.55112e-17	-1.38778e-17	-1.249e-16	-2.77556e-16	-1.11022e-16	-2.08167e-17	-7.28584e-17	-2.498e-16	-4.16334e-17	1.31839e-16
43	-1.38778e-17	-1.31839e-16	-2.42861e-17	-1.38778e-17	0	3.46945e-17	-1.52656e-16	-6.93889e-17	-1.17961e-16	-1.249e-16	-3.46945e-17	-8.32667e-17	-1.2837e-16	1.11022e-16	-9.71445e-17	-8.32667e-17	1.38778e-16	-9.36751e-17	-3.05311e-16	-1.11022e-16	-1.73472e-16	2.22045e-16	1.249e-16	-1.52656e-16	-1.38778e-16	-9.71445e-17	1.94289e-16	-5.55112e-17	2.22045e-16	9.71445e-17	1.80411e-16	-1.73472e-16	-8.32667e-17	-1.249e-16	-2.498e-16	-4.16334e-17	1.31839e-16	-2.08167e-17	6.93889e-18	-5.55112e-17	-1.38778e-17	-1.249e-16	-2.77556e-16	-1.11022e-16	-2.08167e-17	-7.28584e-17	-2.498e-16	-4.16334e-17	1.31839e-16
44	-1.38778e-17	-1.31839e-16	-2.42861e-17	-1.38778e-17	0	3.46945e-17	-1.52656e-16	-6.93889e-17	-1.17961e-16	-1.249e-16	-3.46945e-17	-8.32667e-17	-1.2837e-16	1.11022e-16	-9.71445e-17	-8.32667e-17	1.38778e-16	-9.36751e-17	-3.05311e-16	-1.11022e-16	-1.73472e-16	2.22045e-16	1.249e-16	-1.52656e-16	-1.38778e-16	-9.71445e-17	1.94289e-16	-5.55112e-17	2.22045e-16	9.71445e-17	1.80411e-16	-1.73472e-16	-8.32667e-17	-1.249e-16	-2.498e-16	-4.16334e-17	1.31839e-16	-2.08167e-17	6.93889e-18	-5.55112e-17	-1.38778e-17	-1.249e-16	-2.77556e-16	-1.11022e-16	-2.08167e-17	-7.28584e-17	-2.498e-16	-4.16334e-17	1.31839e-16
45	-1.38778e-17	-1.31839e-16	-2.42861e-17	-1.38778e-17	0	3.46945e-17	-1.52656e-16	-6.93889e-17	-1.17961e-16	-1.249e-16	-3.46945e-17	-8.32667e-17	-1.2837e-16	1.11022e-16	-9.71445e-17	-8.32667e-17	1.38778e-16	-9.36751e-17	-3.05311e-16	-1.11022e-16	-1.73472e-16	2.22045e-16	1.249e-16	-1.52656e-16	-1.38778e-16	-9.71445e-17	1.94289e-16	-5.55112e-17	2.22045e-16	9.71445e-17	1.80411e-16	-1.73472e-16	-8.32667e-17	-1.249e-16	-2.498e-16	-4.16334e-17	1.31839e-16	-2.08167e-17	6.93889e-18	-5.55112e-17	-1.38778e-17	-1.249e-16	-2.77556e-16	-1.11022e-16	-2.08167e-17	-7.28584e-17	-2.498e-16	-4.16334e-17	1.31839e-16
46	-1.38778e-17	-1.31839e-16	-2.42861e-17	-1.38778e-17	0	3.46945e-17	-1.52656e-16	-6.93889e-17	-1.17961e-16	-1.249e-16	-3.46945e-17	-8.32667e-17	-1.2837e-16	1.11022e-16	-9.71445e-17	-8.32667e-17	1.38778e-16	-9.36751e-17	-3.05311e-16	-1.11022e-16	-1.73472e-16	2.22045e-16	1.249e-16	-1.52656e-16	-1.38778e-16	-9.71445e-17	1.94289e-16	-5.55112e-17	2.22045e-16	9.71445e-17	1.80411e-16	-1.73472e-16	-8.32667e-17	-1.249e-16	-2.498e-16	-4.16334e-17	1.31839e-16	-2.08167e-17	6.93889e-18	-5.55112e-17	-1.38778e-17	-1.249e-16	-2.77556e-16	-1.11022e-16	-2.08167e-17	-7.28584e-17	-2.498e-16	-4.16334e-17	1.31839e-16
47	-1.38778e-17	-1.31839e-16	-2.42861e-17	-1.38778e-17	0	3.46945e-17	-1.52656e-16	-6.93889e-17	-1.17961e-16	-1.249e-16	-3.46945e-17	-8.32667e-17	-1.2837e-16	1.11022e-16	-9.71445e-17	-8.32667e-17	1.38778e-16	-9.36751e-17	-3.05311e-16	-1.11022e-16	-1.73472e-16	2.22045e-16	1.249e-16	-1.52656e-16	-1.38778e-16	-9.71445e-17	1.94289e-16	-5.55112e-17	2.22045e-16	9.71445e-17	1.80411e-16	-1.73472e-16	-8.32667e-17	-1.249e-16	-2.498e-16	-4.16334e-17	1.31839e-16	-2.08167e-17	6.93889e-18	-5.55112e-17	-1.38778e-17	-1.249e-16	-2.77556e-16	-1.11022e-16	-2.08167e-17	-7.28584e-17	-2.498e-16	-4.16334e-17	1.31839e-16
48	-1.38778e-17	-1.31839e-16	-2.42861e-17	-1.38778e-17	0	3.46945e-17	-1.52656e-16	-6.93889e-17	-1.17961e-16	-1.249e-16	-3.46945e-17	-8.32667e-17	-1.2837e-16	1.11022e-16	-9.71445e-17	-8.32667e-17	1.38778e-16	-9.36751e-17	-3.05311e-16	-1.11022e-16	-1.73472e-16	2.22045e-16	1.249e-16	-1.52656e-16	-1.38778e-16	-9.71445e-17	1.94289e-16	-5.55112e-17	2.22045e-16	9.71445e-17	1.80411e-16	-1.73472e-16	-8.32667e-17	-1.249e-16	-2.498e-16	-4.16334e-17	1.31839e-16	-2.08167e-17	6.93889e-18	-5.55112e-17	-1.38778e-17	-1.249e-16	-2.77556e-16	-1.11022e-16	-2.08167e-17	-7.28584e-17	-2.498e-16	-4.16334e-17	1.31839e-16
49	-1.38778e-17	-1.31839e-16	-2.42861e-17	-1.38778e-17	0	3.46945e-17	-1.52656e-16	-6.93889e-17	-1.17961e-16	-1.249e-16	-3.46945e-17	-8.32667e-17	-1.2837e-16	1.11022e-16	-9.71445e-17	-8.32667e-17	1.38778e-16	-9.36751e-17	-3.05311e-16	-1.11022e-16	-1.73472e-16	2.22045e-16	1.249e-16	-1.52656e-16	-1.38778e-16	-9.71445e-17	1.94289e-16	-5.55112e-17	2.22045e-16	9.71445e-17	1.80411e-16	-1.73472e-16	-8.32667e-17	-1.249e-16	-2.498e-16	-4.16334e-17	1.31839e-16	-2.08167e-17	6.93889e-18	-5.55112e-17	-1.38778e-17	-1.249e-16	-2.77556e-16	-1.11022e-16	-2.08167e-17	-7.28584e-17	-2.498e-16	-4.16334e-17	1.31839e-16
50	-1.38778e-17	-1.31839e-16	-2.42861e-17	-1.38778e-17	0	3.46945e-17	-1.52656e-16	-6.93889e-17	-1.17961e-16	-1.249e-16	-3.46945e-17	-8.32667e-17	-1.2837e-16	1.11022e-16	-9.71445e-17	-8.32667e-17	1.38778e-16	-9.36751e-17	-3.05311e-16	-1.11022e-16	-1.73472e-16	2.22045e-16	1.249e-16	-1.52656e-16	-1.38778e-16	-9.71445e-17	1.94289e-16	-5.55112e-17	2.22045e-16	9.71445e-17	1.80411e-16	-1.73472e-16	-8.32667e-17	-1.249e-16	-2.498e-16	-4.16334e-17	1.31839e-16	-2.08167e-17	6.93889e-18	-5.55112e-17	-1.38778e-17	-1.249e-16	-2.77556e-16	-1.11022e-16	-2.08167e-17	-7.28584e-17	-2.498e-16	-4.16334e-17	1.31839e-16
[truncated: 9 more columns]

## Sheet: Résultats_HID
24.7272	-2.93432
25.137	-2.87413
16.7986	-1.77612
19.1375	-2.73291
12.7465	-1.67647
15.0149	-2.25014
13.3397	-2.36781
14.2815	-2.05971
13.5121	-2.59744
13.2317	-2.47849
25.9903	-3.16307
24.9322	-3.25837
20.2575	-2.70052
24.9219	-2.40478
20.8573	-2.53181
20.3372	-3.25604
15.6095	-2.13167
14.713	-2.20427
13.277	-2.42796
16.5185	-2.11593
14.3505	-2.47066

## Sheet: Résultats_HID1
24.7272	-2.93432
25.137	-2.87413
16.7986	-1.77612
19.1375	-2.73291
12.7465	-1.67647
15.0149	-2.25014
13.3397	-2.36781
14.2815	-2.05971
13.5121	-2.59744
13.2317	-2.47849
25.9903	-3.16307
24.9322	-3.25837
20.2575	-2.70052
24.9219	-2.40478
20.8573	-2.53181
20.3372	-3.25604
15.6095	-2.13167
14.713	-2.20427
13.277	-2.42796
16.5185	-2.11593
14.3505	-2.47066

## Sheet: Résultats_HID2
1	24.7272	2	12.7465	3	13.2317	3.96741	20.2575	5	14.713	6	13.277
1	25.137	2	16.7986	3	13.3397	4.03259	20.3372	5	15.6095	6	14.3505
		2	19.1375	3	13.5121	4	20.8573			6	16.5185
				3	14.2815	3.96741	24.9219
				3	15.0149	4.03259	24.9322
						4	25.9903

## Sheet: Résultats_HID3
1	2.87413	2	1.67647	3	2.05971	4	2.40478	5	2.13167	6	2.11593
1	2.93432	2	1.77612	3	2.25014	4	2.53181	5	2.20427	6	2.42796
		2	2.73291	3	2.36781	4	2.70052			6	2.47066
				3	2.47849	4	3.16307
				3	2.59744	3.96729	3.25604
						4.03271	3.25837

## Sheet: Résultats_HID4
1	24.727	2	12.747	3	13.232	3.96741	20.258	5	14.713	6	13.277	1	2.87413	2	1.67647	3	2.05971	4	2.40478	5	2.13167	6	2.11593
1	25.137	2	16.799	3	13.34	4.03259	20.337	5	15.61	6	14.35	1	2.93432	2	1.77612	3	2.25014	4	2.53181	5	2.20427	6	2.42796
		2	19.138	3	13.512	4	20.857			6	16.518			2	2.73291	3	2.36781	4	2.70052			6	2.47066
				3	14.281	3.96741	24.922									3	2.47849	4	3.16307
				3	15.015	4.03259	24.932									3	2.59744	3.96729	3.25604
						4	25.99											4.03271	3.25837
