# Supplementary material for: Desiccation resistance: effect of cuticular hydrocarbons and water content in Drosophila melanogaster adults
Source: PeerJ. 2018 Feb 12;6:e4318. doi: 10.7717/peerj.4318 (PMC5813593; doi:10.7717/peerj.4318)
Supplement: Data S1 [file peerj-06-4318-s008.zip › Raw Datamodified/Raw_Data_Fig_8 & Fig_S_06_Females_desat_transgenic_CHs.xlsx]

## Sheet: IR_F55
Genotype	∑ Desat	∑ Lin	Total	% Desat	% Lin	TDes
Di2	1448.39	138.706	2147.18	0.674557	0.0645989	0.825209
Di2	1488.28	159.638	2198.87	0.67684	0.0726002	0.806255
Di2	1462.18	206.493	2258.72	0.647351	0.0914203	0.752507
Di2	1253.67	130.72	1895.12	0.661527	0.0689772	0.811152
Di2	1508.02	162.532	2187.9	0.689252	0.0742868	0.805414
Di2	892.983	82.4705	1338.76	0.667024	0.0616023	0.830908
Di2	1856.25	280.987	2962.08	0.62667	0.0948614	0.737055
Di2	1665.96	226.38	2528.15	0.658963	0.0895437	0.76074
Di2	1565.59	209.066	2346.57	0.667184	0.0890941	0.764388
Di2	2201.61	236.577	3271.35	0.672998	0.0723177	0.805941
Di2	2282.84	178.702	3379.29	0.675537	0.0528814	0.854805
Di2	1550.27	192.011	2310.37	0.671005	0.0831084	0.779586
Di2/W	1533.43	246.651	2524.36	0.607452	0.0977084	0.722876
Di2/W	1425.07	218.643	2226.61	0.640018	0.0981955	0.733964
Di2/W	1171.42	234.514	1891.69	0.619247	0.12397	0.666395
Di2/W	1251.39	208.099	1986.35	0.629992	0.104764	0.714832
Di2/W	1299.24	205.02	2046.53	0.634853	0.100179	0.727415
Di2/W	1384.55	210.259	2108.17	0.656756	0.0997352	0.736321
Di2/W	2895.45	332.266	4484.35	0.645678	0.0740946	0.794117
Di2/W	3486.81	362.895	5341.3	0.652803	0.0679414	0.811469
Di2/W	1763.21	271.264	2820.55	0.625128	0.096174	0.733332
Di2/W	3042.38	337.407	4591.21	0.662655	0.0734899	0.800338
Di2/W	4590.46	446.477	6970.91	0.658517	0.0640486	0.822719
Di2/W	3354.2	341.248	5034.87	0.666194	0.067777	0.815314
IR-RA	3948.08	480.265	5638.79	0.700163	0.0851716	0.783095
IR-RA	3567.89	563.985	5420.96	0.658165	0.104038	0.727008
IR-RA	3670.2	541.725	5456.26	0.672659	0.099285	0.742766
IR-RA	3417.9	545.118	5076.72	0.67325	0.107376	0.724898
IR-RA	1985.73	334.422	3011.77	0.659324	0.111038	0.711724
IR-RA	1443.27	291.028	2282.4	0.632349	0.12751	0.664386
IR-RA	1598.5	247.5	2437.58	0.655775	0.101535	0.731853
IR-RA	1350	238.079	2078.43	0.649531	0.114548	0.700168
IR-RA	1668.34	270.952	2550.86	0.65403	0.10622	0.720567
IR-RA	1667.86	337.962	2686.76	0.62077	0.125788	0.663019
IR-RB	2344.96	392.552	3639.59	0.644292	0.107856	0.713205
IR-RB	2310.72	318.224	3581.07	0.645261	0.0888629	0.757907
IR-RB	2097.92	325.321	3295.91	0.63652	0.0987044	0.731499
IR-RB	1461.64	288.504	2335.33	0.625881	0.123539	0.670308
IR-RB	1286.77	236.037	2042.88	0.629879	0.115542	0.689996
IR-RB	1441.07	264.38	2237.92	0.643934	0.118137	0.689959
IR-RB	1308.51	260.463	2101.92	0.622533	0.123917	0.667983
IR-RC	2057.45	302.637	3924.36	0.524276	0.0771175	0.743537
IR-RC	2346.79	523.132	4710.75	0.498178	0.111051	0.635438
IR-RC	700.047	236.057	1591.96	0.43974	0.148281	0.49566
IR-RC	1044.37	257.571	2097.26	0.49797	0.122813	0.604328
IR-RC	526.368	116.061	935.059	0.562925	0.124122	0.63868
IR-RC	517.032	250.815	1319.06	0.391969	0.190146	0.346706
IR-RC	1029.26	298.425	2044.08	0.503531	0.145995	0.550457
IR-RC	414.944	108.722	752.814	0.551191	0.144421	0.584766
IR-RC	571.775	237.85	1274.23	0.448722	0.186662	0.412444
IR-RC	420.556	149.996	876.117	0.480023	0.171205	0.474207
IR-RD	1094.37	369.505	2340.62	0.467557	0.157867	0.495169
IR-RD	1604.79	289.859	2607.8	0.615384	0.111151	0.694025
IR-RD	2098.48	345.581	3293.94	0.637071	0.104914	0.717208
IR-RD	1724.73	378.13	2820.02	0.611604	0.134088	0.640366
IR-RD	1257.95	235.738	1963.62	0.640627	0.120053	0.684354
IR-RD	1353.26	271.605	2153.25	0.628473	0.126137	0.665689
IR-RD	1219.02	308.843	2046.69	0.595603	0.150898	0.595719
IR-RE	1047.1	1241.64	2922.21	0.358326	0.424899	-0.0849987
IR-RE	1068.84	1733.36	3758.13	0.284408	0.461229	-0.237141
IR-RE	621.835	740.531	1874.7	0.331699	0.395014	-0.0871249
IR-RE	1062.83	1734.27	3654.7	0.290812	0.47453	-0.240047
IR-RE	845.185	1519.95	3427.33	0.246601	0.44348	-0.285297
IR-RE	939.741	1740.46	4028.49	0.233274	0.432038	-0.298754
IR-RE	1084.27	2603.29	5096.53	0.212747	0.510797	-0.411931
IR-RE	849.019	1188.51	2884.49	0.294339	0.412036	-0.16662
IR-RE	773.676	1555.26	3133.33	0.246918	0.496361	-0.335598
IR-RE	768.096	1983.85	3593.08	0.213771	0.552131	-0.441781
IR-RE	868.59	1120.89	2634.19	0.329737	0.425518	-0.126819
IR-RE	941.431	1800.55	3671.5	0.256416	0.490411	-0.31332
IR-RE	694.502	1215.4	2553.72	0.271957	0.475934	-0.272736
IR-RE	727.943	1118.63	2379.4	0.305936	0.470132	-0.211574
IR-RE	858.369	1484.72	3020.54	0.284177	0.49154	-0.267317
IR-RE	686.665	1084.07	2250.03	0.305181	0.481801	-0.224428
IR-RE	922.136	1438.2	3037.6	0.303573	0.473465	-0.21864
IR-RE	820.938	1297.02	2712.28	0.302675	0.478205	-0.224785
IR-RDiO	1631.15	332.375	2608.1	0.625418	0.127439	0.661451
IR-RDiO	1419.8	283.842	2331.01	0.609093	0.121768	0.666782
IR-RDiO	1474.21	334.321	2420.64	0.609019	0.138113	0.630286
IR-RDiO	1354.38	293.18	2184.96	0.619867	0.134181	0.644105
IR-RDiO	1551.65	322.583	2468.1	0.628684	0.130701	0.655771
IR-RDiO	1312.46	272.843	2081	0.630688	0.131112	0.655784
IR-RDiO	1205.98	268.043	1938.38	0.62216	0.138282	0.636311
IR-RDiO	1187.51	258.988	1915.49	0.61995	0.135207	0.641911
IR-RDiO	1228.72	270.648	1991.97	0.616839	0.13587	0.638985
IR-RDiO	1170.55	251.493	1871.74	0.62538	0.134363	0.646292
IR-6908	761.057	1469.98	3061.49	0.24859	0.480152	-0.317756
IR-6908	747.456	1436.21	2929.15	0.255178	0.490317	-0.315413
IR-6908	832.848	1349.67	2910.06	0.286196	0.463794	-0.236801
IR-6908	665.7	1489.1	2949.6	0.225691	0.504848	-0.382124
IR-6908	759.71	1801.05	3470.56	0.218901	0.518952	-0.406653
IR-6908	656.729	1491.59	2860.18	0.229611	0.5215	-0.38861
IR-6908	764.843	1341.84	2856.42	0.267763	0.469763	-0.273889
IR-6908	710.616	1222.7	2555.97	0.278022	0.47837	-0.264873
IR-6908	639.849	1299.04	2548.98	0.251021	0.509629	-0.339982

## Sheet: IR_F57
Genotype	∑ Desat	∑ Lin	Total	% Desat	% Lin	TDes
IR-Di2	847.338	350.901	1551.76	0.54605	0.226131	0.414306
IR-Di2	1112.87	437.096	2026.35	0.549199	0.215706	0.435992
IR-Di2	1512.28	596.643	2755.71	0.54878	0.216512	0.434172
IR-Di2	1061.4	454.473	1954.96	0.542926	0.232472	0.40038
IR-Di2	1629.34	698.928	3045.41	0.535016	0.229502	0.399616
IR-Di2	1046.81	466.45	2006.89	0.521609	0.232425	0.383517
IR-Di2	1708.15	753.758	3256.46	0.524541	0.231465	0.387662
IR-Di2	955.555	397.926	1752.13	0.545368	0.22711	0.411996
IR-RA	833.532	364.729	1581.97	0.526895	0.230553	0.391237
IR-RA	1006.53	439.65	1892.49	0.531856	0.232313	0.391986
IR-RA	932.061	419.835	1769.1	0.526854	0.237315	0.378894
IR-RA	819.539	386.388	1615.09	0.507427	0.239237	0.359185
IR-RA	865.771	374.557	1644.76	0.526383	0.227728	0.396036
IR-RA	972.065	467.502	1879.92	0.517077	0.248682	0.350496
IR-RA	983.704	485.796	1963.15	0.501086	0.247458	0.338829
IR-RA	970.243	477.335	1926.21	0.503707	0.247811	0.340505
IR-RA	861.121	435.689	1717.07	0.501507	0.25374	0.32806
IR-RA	765.15	460.458	1620.79	0.472085	0.284096	0.248604
IR-RA	802.18	425.833	1635.16	0.49058	0.260422	0.306468
IR-RB	1078.61	413.332	2000.4	0.539196	0.206625	0.445914
IR-RB	1376.58	462.616	2374.67	0.579692	0.194813	0.496936
IR-RB	934.703	352.002	1755.9	0.532323	0.200469	0.452863
IR-RB	1331.63	448.736	2352.37	0.56608	0.190759	0.495905
IR-RB	1170	434.447	2104.21	0.556029	0.206466	0.458446
IR-RB	912.845	358.876	1794.38	0.508724	0.2	0.435606
IR-RB	972.5	365.706	1855.29	0.524177	0.197116	0.453438
IR-RB	1043.32	417.547	1933.63	0.539564	0.215939	0.428357
IR-RB	703.826	349.66	1469.71	0.478889	0.237912	0.336184
IR-RB	628.166	298.032	1292.58	0.485979	0.230571	0.356441
IR-RC	502.667	282.126	1306.33	0.384794	0.215969	0.281018
IR-RC	726.08	714.086	2127.74	0.341244	0.335607	0.00832788
IR-RC	715.95	644.732	2099.41	0.341025	0.307102	0.0523399
IR-RC	242.324	136.113	497.463	0.487121	0.273613	0.280659
IR-RC	885.733	869.544	2466.53	0.359101	0.352537	0.00922304
IR-RC	981.362	628.601	2199.98	0.446077	0.28573	0.219111
IR-RC	978.998	608.128	2220.53	0.440884	0.273866	0.233674
IR-RC	1024.46	699.097	2477.51	0.413503	0.282177	0.188773
IR-RC	354.189	356.85	1150.33	0.307903	0.310216	-0.0037423
IR-RC	964.906	718.833	2430.57	0.396987	0.295747	0.146147
IR-RC	1058.88	598.764	2316.66	0.457073	0.25846	0.277573
IR-RC	770.008	740.345	2202.78	0.349562	0.336096	0.0196395
IR-RC	1189.83	551.076	2427.31	0.490185	0.227032	0.366909
IR-RC	590.299	525.435	1807.02	0.32667	0.290775	0.0581352
IR-RD	750.298	382.1	1537.05	0.488141	0.248593	0.325149
IR-RD	758.095	408.179	1595.08	0.475272	0.255899	0.300029
IR-RD	553.245	481.028	1447.68	0.382161	0.332276	0.0698244
IR-RD	875.801	420.156	1764.05	0.496471	0.238176	0.35159
IR-RD	963.117	489.134	1981.42	0.486075	0.246861	0.326378
IR-RD	530.354	334.949	1176.31	0.45086	0.284744	0.225823
IR-RD	774.446	390.415	1598.38	0.484518	0.244256	0.32968
IR-RD	471.351	256.401	951.288	0.495487	0.26953	0.295361
IR-RD	690.035	403.036	1490.91	0.462828	0.270329	0.262562
IR-RD	620.155	426.46	1417.38	0.437537	0.300879	0.185068
IR-RD	506.575	333.804	1191.57	0.425132	0.280137	0.205588
IR-RE	149.34	2090.3	3012.99	0.0495653	0.693763	-0.866639
IR-RE	211.892	1077.37	1747.34	0.121265	0.616576	-0.671297
IR-RE	227.506	1206.48	1967.6	0.115627	0.613176	-0.682695
IR-RE	164.302	1925.45	2728.47	0.0602176	0.70569	-0.842755
IR-RE	181.192	1053.44	1658.41	0.109256	0.63521	-0.706484
IR-RE	183.289	1639.47	2441.26	0.0750798	0.67157	-0.798889
IR-RE	197.581	2026.12	2937.87	0.0672532	0.689655	-0.822295
IR-RE	197.407	2409.52	3378.16	0.0584363	0.713266	-0.848552
IR-RE	202.705	1892.02	2856.93	0.0709519	0.662256	-0.806462
IR-RDiO	716.833	299.347	1348.89	0.531425	0.221921	0.410839
IR-RDiO	918.65	346.029	1621.88	0.566411	0.213351	0.45278
IR-RDiO	744.175	369.548	1480.94	0.502503	0.249537	0.336373
IR-RDiO	881.39	229.962	1515.86	0.581446	0.151704	0.586158
IR-RDiO	919.059	388.731	1707.69	0.538188	0.227635	0.405515
IR-RDiO	889.615	342.33	1619.12	0.549444	0.21143	0.444245
IR-RDiO	1045.24	394.677	1827.5	0.571952	0.215965	0.451807
IR-RDiO	737.555	311.592	1403.94	0.525345	0.22194	0.406009
IR-RDiO	871.933	383.294	1673.33	0.521077	0.229061	0.389283
IR-RDiO	1043.76	377.673	1870.72	0.557947	0.201887	0.468604
IR-RDiO	747.429	281.504	1320.3	0.566107	0.213213	0.452823
IR-RDiO	847.55	293.294	1438.51	0.589185	0.203887	0.48583
IR-RDiO	741.923	297.71	1306.35	0.567937	0.227896	0.427278
IR-RDiO	967.225	275.894	1500.22	0.644723	0.183902	0.556126
IR-RDiO	823.6	305.263	1436.04	0.573522	0.212573	0.459167
IR-RDiO	809.93	288.42	1379.07	0.587301	0.209141	0.474812
IR-RDiO	838.024	329.871	1523.64	0.550015	0.216502	0.435101
IR-RDiO	950.864	296.591	1648.91	0.576661	0.17987	0.524487
IR-RDiO	939.821	341.441	1680.38	0.559289	0.203192	0.467024
IR-6908	45.1538	1765.13	2400.24	0.0188122	0.735397	-0.950114
IR-6908	51.6423	1931.8	2622.61	0.0196912	0.736595	-0.947927
IR-6908	29.0959	1136.61	1526.23	0.0190639	0.744717	-0.95008
IR-6908	28.0407	1049.29	1418.83	0.0197633	0.73955	-0.947944
IR-6908	48.2962	1694.03	2325.6	0.0207672	0.728427	-0.944561
IR-6908	96.7256	1637.57	2287.8	0.0422789	0.715782	-0.888455
IR-6908	74.6013	1406.59	1902.01	0.0392223	0.739527	-0.899269
IR-6908	93.1625	1537.92	2127.07	0.0437984	0.723023	-0.885766
IR-6908	104.871	1681.21	2326.09	0.0450847	0.722763	-0.882569
IR-6908	123.476	1922.52	2749.76	0.0449044	0.699158	-0.879299
IR-6908	104.547	1794.99	2464.7	0.0424177	0.72828	-0.889924
IR-6908	120.402	1906.6	2754.03	0.0437186	0.692293	-0.881201

## Sheet: Di2-F55
Genotype	∑ Desat	∑ Lin	Total	% Desat	% Lin	TDes
Di2	872.361	298.226	1596.95	0.546269	0.186748	0.490468
Di2	972.792	298.201	1685.75	0.577069	0.176896	0.530759
Di2	1038.06	357.567	1860.28	0.558014	0.192211	0.487591
Di2	751.488	292.921	1419.45	0.529421	0.206362	0.439069
Di2	959.681	393.375	1846.72	0.519667	0.213013	0.418538
Di2	776.004	264.54	1392.26	0.557371	0.190008	0.491535
Di2	799.257	321.19	1547.81	0.516378	0.207512	0.426676
Di2	684.185	302.996	1326.12	0.515928	0.228483	0.386138
Di2	697.282	316.36	1418.48	0.49157	0.223028	0.375795
Di2	775.069	315.706	1465.46	0.528892	0.215431	0.421135
Di2	876.966	373.619	1689.84	0.518965	0.221097	0.40249
Di2-IR	1045.33	514.643	2090.7	0.499989	0.246158	0.340189
Di2-IR	1141.1	391.606	2115.31	0.539447	0.18513	0.488999
Di2-IR	1093.93	391.449	2046.6	0.534509	0.191268	0.472929
Di2-IR	921.239	404.104	1783.45	0.51655	0.226586	0.39019
Di2-IR	1014.07	379.648	1917.31	0.528902	0.198011	0.455201
Di2-IR	952.046	456.11	1903.16	0.500244	0.239659	0.352189
Di2-IR	1006.73	389.301	1896.87	0.530729	0.205233	0.442273
Di2-IR	1037.77	451.772	2096.67	0.494962	0.215472	0.393408
Di2-IR	1139.55	424.029	2129.23	0.535192	0.199147	0.457617
Di2-IR	1283.91	441.109	2362.47	0.543459	0.186715	0.488573
Di2-IR	1116.81	459.7	2233.8	0.49996	0.205793	0.416813
Di2-IR	784.793	357.532	1687.71	0.465004	0.211844	0.374028
Di2-IR	818.637	341.021	1698.8	0.481891	0.200742	0.41186
Di2-IR	904.26	372.92	1856.33	0.487124	0.200892	0.416026
Di2-IR	1089.93	375.593	2126.95	0.51244	0.176587	0.48743
Di2-IR	975.822	346.951	1881.16	0.518735	0.184435	0.475419
Di2-IR	896.949	297.663	1669.88	0.537133	0.178254	0.501658
Di2-IR	814.004	325.686	1616.86	0.503447	0.201431	0.428466
Di2-IR	873.708	411.073	1848.51	0.472656	0.222381	0.360089
Di2-IR	944.495	406.558	1926.27	0.490323	0.21106	0.398161
IR-Di2	847.338	350.901	1551.76	0.54605	0.226131	0.414306
IR-Di2	1112.87	437.096	2026.35	0.549199	0.215706	0.435992
IR-Di2	1512.28	596.643	2755.71	0.54878	0.216512	0.434172
IR-Di2	1061.4	454.473	1954.96	0.542926	0.232472	0.40038
IR-Di2	1629.34	698.928	3045.41	0.535016	0.229502	0.399616
IR-Di2	1046.81	466.45	2006.89	0.521609	0.232425	0.383517
IR-Di2	1708.15	753.758	3256.46	0.524541	0.231465	0.387662
IR-Di2	955.555	397.926	1752.13	0.545368	0.22711	0.411996
Di2-RA	1998.38	491.552	3291.12	0.607205	0.149357	0.605169
Di2-RA	1225.25	424.272	2202.07	0.556405	0.192669	0.485581
Di2-RA	1214	429.9	2214.13	0.548298	0.194163	0.476976
Di2-RA	1203.17	419.826	2197.55	0.547505	0.191043	0.482653
Di2-RA	1183.66	449.276	2239.41	0.528558	0.200623	0.449731
Di2-RA	1284.06	450.93	2320.13	0.553442	0.194356	0.480192
Di2-RA	1003.82	449.791	2004.21	0.500857	0.224423	0.381141
Di2-RA	1067.54	432.897	2029.18	0.526096	0.213336	0.422973
Di2-RA	1402.03	498.24	2504.92	0.559711	0.198905	0.475612
Di2-RA	971.107	362.696	1821.49	0.53314	0.199121	0.456147
Di2-RA	1285.01	607.155	2553.77	0.503183	0.237749	0.358244
Di2-RA	1197.89	415.78	2167.45	0.552673	0.191829	0.484679
Di2-RA	1171.92	448.168	2221.09	0.527635	0.201778	0.446738
Di2-RB	615.496	224.261	1208.91	0.509135	0.185507	0.465892
Di2-RB	838.772	245.219	1549.74	0.541233	0.158232	0.547563
Di2-RB	1274.84	345.299	2206.9	0.57766	0.156464	0.573741
Di2-RB	1156.49	314.439	2014.43	0.574101	0.156093	0.572462
Di2-RB	1252.27	393.126	2239.33	0.559218	0.175555	0.522152
Di2-RB	1114.17	341.474	2057.13	0.541614	0.165996	0.530827
Di2-RB	1157.05	349.487	2083.95	0.555221	0.167704	0.53604
Di2-RB	1354.66	392.965	2410.22	0.562048	0.163041	0.550287
Di2-RB	1279.01	353.313	2275.16	0.562163	0.155292	0.567104
Di2-RB	1311.45	363.111	2302.69	0.569532	0.15769	0.566322
Di2-RB	1218.93	347.47	2182.29	0.558555	0.159222	0.556346
Di2-RB	864.488	311.02	1657.06	0.521699	0.187694	0.470833
Di2-RC	1383.98	495.442	2499.07	0.553801	0.198251	0.472773
Di2-RC	1384.91	509.633	2483.72	0.557594	0.205189	0.461998
Di2-RC	1454.9	516.73	2585.83	0.562643	0.199831	0.475836
Di2-RC	1289.41	426.908	2247.96	0.57359	0.189909	0.50253
Di2-RC	1138.37	402.54	2005.29	0.56768	0.200739	0.477528
Di2-RC	1336.02	503.093	2394.25	0.55801	0.210125	0.452895
Di2-RC	1213.32	397.181	2101.93	0.577242	0.18896	0.506761
Di2-RC	1293.15	430.616	2309.07	0.560033	0.186489	0.500379
Di2-RC	1197.52	369.993	2140.33	0.559504	0.172868	0.527924
Di2-RC	1079.99	383.402	1988.95	0.542995	0.192766	0.476008
Di2-RC	1326.64	377.584	2287.75	0.579891	0.165046	0.556885
Di2-RC	1202.4	429.169	2167.69	0.554689	0.197984	0.473918
Di2-RD	1069.38	251.825	1741.54	0.614044	0.144599	0.618795
Di2-RD	910.789	300.199	1677.53	0.542933	0.178952	0.504208
Di2-RD	881.3	355.156	1672.07	0.527072	0.212405	0.425526
Di2-RD	877.302	338.874	1648.66	0.53213	0.205545	0.442723
Di2-RD	843.443	287.251	1542.96	0.546638	0.186168	0.491903
Di2-RD	989.06	319.31	1730.46	0.57156	0.184524	0.511897
Di2-RD	899.359	314.689	1658.35	0.542322	0.18976	0.481588
Di2-RD	735.218	293.143	1464.02	0.502191	0.200231	0.429883
Di2-RD	1134.25	384.839	2108.47	0.537951	0.182521	0.49333
Di2-RD	1253.57	458.272	2272.49	0.55163	0.201661	0.464587
Di2-RD	974.506	354.083	1881.17	0.518031	0.188224	0.466979
Di2-RD	551.338	367.098	1335.75	0.412756	0.274825	0.200603
Di2-RD	832.878	324.315	1638.36	0.508362	0.197952	0.439479
Di2-RE	1046.48	342.625	1976.45	0.529477	0.173354	0.506699
Di2-RE	1370.19	446.855	2404.7	0.569796	0.185826	0.508152
Di2-RE	1307.66	436.217	2317.72	0.564202	0.188209	0.499717
Di2-RE	1480.47	510.688	2609.56	0.567326	0.195699	0.487045
Di2-RE	1213.27	420.816	2214.27	0.547931	0.190047	0.484952
Di2-RE	1126.07	356.836	2047.71	0.549916	0.174261	0.518734
Di2-RE	1149.66	391.959	2058.9	0.558384	0.190373	0.491495
Di2-RE	1253.9	444.453	2259.71	0.554895	0.196685	0.476609
Di2-RE	715.224	304.455	1421.16	0.503268	0.21423	0.402841
Di2-RE	1490.71	443.2	2588.22	0.575961	0.171237	0.541655
Di2-RE	1219.9	413.486	2212.82	0.551286	0.186859	0.493706
Di2-RE	1141.44	404.693	2147.63	0.531487	0.188437	0.476509
Di2-RE	686.859	370.831	1535.59	0.447294	0.241492	0.29879
Di2-RE	904.879	335.83	1756.44	0.515178	0.191199	0.458648
Di2-RE	1235.81	344.662	2182.36	0.566274	0.157931	0.56385
Di2-RE	1290.7	399.213	2154.11	0.599178	0.185326	0.527534
Di2-RE	1016.65	343.023	1919.9	0.529534	0.178667	0.495434
Di2-RE	1456.83	464.968	2699.04	0.539759	0.172272	0.516112
Di2-RDiO	1427.16	327.638	2286.54	0.624155	0.14329	0.62658
Di2-RDiO	1080.37	279.522	1815.75	0.594998	0.153943	0.588905
Di2-RDiO	1252.45	345.693	2167.26	0.577897	0.159507	0.567382
Di2-RDiO	1132.1	358.131	2006.58	0.564195	0.178479	0.519362
Di2-RDiO	1106.16	328.215	1887.41	0.586075	0.173897	0.542359
Di2-RDiO	1279.13	362.518	2265.04	0.564729	0.160049	0.55835
Di2-RDiO	1171.62	317.122	1999.7	0.585896	0.158584	0.573972
Di2-RDiO	1276.94	303.302	1998.61	0.638917	0.151757	0.616133
Di2-RDiO	1244.93	411.545	2224.06	0.559757	0.185042	0.503109
Di2-RDiO	1161.11	331.368	2056.43	0.564622	0.161137	0.555949
Di2-RDiO	921.32	300.118	1669.7	0.551786	0.179743	0.508582
Di2-6908	867.199	341.897	1717.8	0.504831	0.199031	0.434459
Di2-6908	954.907	394.524	1879.94	0.507944	0.209859	0.415274
Di2-6908	757.202	339.56	1543.8	0.490481	0.219952	0.380795
Di2-6908	1004.98	380.509	1953.45	0.514462	0.194788	0.450721
Di2-6908	904.213	418.466	1893	0.47766	0.221059	0.367245
Di2-6908	889.992	378.729	1794.28	0.496015	0.211075	0.402975
Di2-6908	826.679	352.92	1697.77	0.486921	0.207873	0.401628
Di2-6908	752.555	400.098	1724.07	0.4365	0.232067	0.305778
Di2-6908	651.007	367.502	1548.29	0.420467	0.237359	0.278353
Di2-6908	633.003	344.097	1414.43	0.447532	0.243276	0.295677
Di2-6908	862.205	345.703	1790.11	0.481648	0.193118	0.427601
Di2-6908	947.474	391.646	1939.08	0.488621	0.201975	0.41507
Di2-6908	978.97	349.175	1906.33	0.513536	0.183166	0.474191
