# Supplementary material for: Desiccation resistance: effect of cuticular hydrocarbons and water content in Drosophila melanogaster adults
Source: PeerJ. 2018 Feb 12;6:e4318. doi: 10.7717/peerj.4318 (PMC5813593; doi:10.7717/peerj.4318)
Supplement: Data S1 [file peerj-06-4318-s008.zip › Raw Datamodified/Raw_Data_Fig_9_Females_desat_transgenic_Weight_F1_F57.xlsx]

## Sheet: IR
Di2		IR-Di2		IR-RA		IR-RB		IR-RC		IR-RD		IR-RE		IR-RDio		IR-6908
Fresh	Dry	Fresh	Dry	Fresh	Dry	Fresh	Dry	Fresh	Dry	Fresh	Dry	Fresh	Dry	Fresh	Dry	Fresh	Dry
1056.67	426.667	1144.29	391.429	1156.67	506.667	1191.67	570	1138.89	354.444	1460	654.286	1433.33	481.667	898.75	530	961.25	355
1001.67	410	1312.22	463.333	1232.5	502.5	1385	528.333	1047	370	1300	410	1424.29	527.143	1328.57	512.857	926	376
1245.71	564.286	1268.75	462.5	1372	568	1296	456	1205	373	1555	650	1248.57	508.571	1102	468	1042.22	407.778
1207.5	510	1290	508.571	1688.33	1120	1740	518	1014.44	351.111	1837.5	712.5	1425.71	510	1342	520	988.571	375.714
790	390	1508	630	1320	580	1506.67	713.333	1137.78	352.222	1660	746.25	1415.56	511.111	1398.75	575	1272.86	460
750	352.5			1540	542	1290	515.714	1060	348.889	1472.5	522.5	1303.75	506.25	1371.43	587.143	1104.29	414.286
918.333	445			1316.67	526.667	1370	501.25	943.333	353.333	1630	640	1361.67	536.667	1314.44	534.444	1164	383
820	403.75			1316.67	650	1465.56	628.889	1095	320	1425	600	1232.5	452.5	1400	538	1138.89	365.556
822.857	402.857			1232.86	525.714	1168	560	1042.22	317.778	1600	651.25	1673.75	688.75	1080	460	1088.57	332.857
844.444	388.889			1190	460	1305	502.5	1345	493.75	1356.67	483.333	1381.43	557.143	1312.5	525	990	367.143
				1187	441	1359	496	1086	308	1144.29	391.429	1235.56	437.778	1258	471	1154.44	327.778
				1042	399	1205	425	1271.43	338.571	1312.22	463.333	1068	468	1214.44	461.111	1192.22	343.333
				1150	481.111	1386.67	553.333	1207.14	358.571	1268.75	462.5	1241.67	530	1273	445	1273	421
				1286.67	466.667	1196	423	1124	339	1290	508.571	1242.5	482.5	1375	523	1199	358
				1222	430	1169	436	1155	336	1508	630	1074.44	433.333			1076.67	318.889

## Sheet: Di2
Di2		Di2-IR		Di2-RA		Di2-RB		Di2-RC		Di2-RD		Di2-RE		Di2-RDio		Di2-6908
Fresh	Dry	Fresh	Dry	Fresh	Dry	Fresh	Dry	Fresh	Dry	Fresh	Dry	Fresh	Dry	Fresh	Dry	Fresh	Dry
915	360	1218	488	1222.22	447.778	1316	475	1178	410	1169	475	1178	410	1277	530	1194	441
1108.33	416.667	1220	498.571	1125	437.5	1441.11	494.444	1301.25	476.25	1073	446	1301.25	476.25	1295.56	482.222	1244.44	524.444
927.5	385	1370	501.111	1072.5	438.75	1342	530	1301	455	1408.89	511.111	1301	455	1364	490	1360	565
1040	438.571	1328.57	490	1141	420	1354	502	1247	448	1268	469	1247	448	1340	485	1203.33	507.778
1135	435	1407	514	1267.5	453.75	1310	480	1170	397.5	1285	464	1170	397.5	1368.89	520	1203	443
932	348			1094.44	393.333	1325	493	1207.78	417.778	1348.89	495.556	1207.78	417.778	1437	573	1277	560
1033.33	386.667			1236	480	1211.11	460	1327.78	476.667	1605	723	1327.78	476.667	1408	520	1150	455
1111.11	443.333			1238	392	1304.44	492.222	1194.29	450	1518.89	592.222	1194.29	450	1321.11	492.222	1383.75	622.5
853.75	395			1151.43	420	1384	502	1101.25	403.75	1914.44	825.556	1101.25	403.75	1374	499
1223.33	423.333			1032.22	396.667	1320	485	1275	460	1364	480	1275	460	1501	565
