# Supplementary material for: Desiccation resistance: effect of cuticular hydrocarbons and water content in Drosophila melanogaster adults
Source: PeerJ. 2018 Feb 12;6:e4318. doi: 10.7717/peerj.4318 (PMC5813593; doi:10.7717/peerj.4318)
Supplement: Data S1 [file peerj-06-4318-s008.zip › Raw Datamodified/Raw_Data_Fig_S_01_Females_&_Males_Age_Survival.xlsx]

## Sheet: Female Age
Genotype	NV 1d 1	NV 1d 2	NV 3-4d 1	NV 3-4d 2	NV 3-4d 3	NV 7-8d 1	NV 7-8d 2	NV 7-8d 3	NV 7-8d 4	NV 7-8d 5	V 1d 1	V 1d 2	V 1d 3	V 1d 4	V 1d 5	V 1d 6	V 3-4d 1	V 3-4d 2	V 7-8d 1	V 7-8d 2	V 7-8d 3
hour
1	1	1	1	1	1	1	1	1	1	1	1	1	1	1	1	1	1	1	1	1	1
2	1	1	1	1	1	1	1	1	1	1	1	1	1	1	1	1	1	1	1	1	1
3	1	1	1	1	1	1	1	1	1	1	1	1	1	1	1	1	1	1	1	1	1
4	1	1	1	1	1	1	1	1	1	0.989247	1	1	1	1	1	1	1	1	1	1	1
5	1	1	1	1	1	1	1	1	0.974359	0.967742	1	1	1	1	1	0.981818	1	1	1	1	0.977273
6	1	1	1	1	1	0.987805	0.95	0.97561	0.961538	0.924731	1	1	1	1	1	0.981818	1	1	1	1	0.977273
7	1	1	1	1	1	0.963415	0.933333	0.97561	0.910256	0.83871	1	1	1	1	1	0.981818	1	0.983051	0.97619	1	0.931818
8	1	1	1	1	1	0.963415	0.9	0.95122	0.833333	0.784946	1	1	1	1	1	0.963636	0.979167	0.949153	0.904762	0.9875	0.909091
9	1	1	1	1	0.909091	0.926829	0.833333	0.926829	0.782051	0.72043	0.979167	1	1	1	1	0.963636	0.958333	0.932203	0.857143	0.9875	0.886364
10	1	1	1	1	0.787879	0.878049	0.783333	0.853659	0.74359	0.677419	0.979167	0.978723	1	1	1	0.927273	0.958333	0.898305	0.761905	0.95	0.840909
11	1	1	0.964286	0.947368	0.727273	0.817073	0.7	0.853659	0.679487	0.623656	0.979167	0.978723	0.977778	1	0.982759	0.927273	0.916667	0.847458	0.690476	0.925	0.840909
12	1	1	0.928571	0.947368	0.575758	0.756098	0.633333	0.780488	0.628205	0.602151	0.979167	0.957447	0.955556	1	0.982759	0.909091	0.833333	0.728814	0.571429	0.875	0.772727
13	1	1	0.928571	0.894737	0.484848	0.682927	0.566667	0.658537	0.564103	0.55914	0.958333	0.957447	0.955556	1	0.948276	0.890909	0.6875	0.644068	0.452381	0.8	0.681818
14	0.98	0.977778	0.892857	0.894737	0.393939	0.621951	0.45	0.487805	0.512821	0.548387	0.958333	0.957447	0.933333	1	0.931034	0.890909	0.5	0.542373	0.238095	0.7	0.545455
15	0.98	0.977778	0.714286	0.842105	0.272727	0.536585	0.383333	0.414634	0.423077	0.473118	0.958333	0.957447	0.888889	0.987952	0.931034	0.872727	0.458333	0.423729	0.166667	0.6375	0.386364
16	0.96	0.977778	0.428571	0.684211	0.121212	0.463415	0.333333	0.390244	0.371795	0.44086	0.958333	0.957447	0.844444	0.987952	0.896552	0.872727	0.416667	0.338983	0.142857	0.525	0.272727
17	0.96	0.955556	0.357143	0.631579	0.0606061	0.365854	0.233333	0.268293	0.269231	0.322581	0.958333	0.957447	0.755556	0.951807	0.827586	0.818182	0.270833	0.237288	0.142857	0.4125	0.204545
18	0.94	0.933333	0.321429	0.631579	0.030303	0.243902	0.15	0.195122	0.166667	0.172043	0.958333	0.957447	0.622222	0.903614	0.672414	0.745455	0.1875	0.152542	0.142857	0.325	0.204545
19	0.88	0.888889	0.178571	0.526316	0.030303	0.146341	0.0833333	0.0487805	0.0897436	0.107527	0.958333	0.914894	0.511111	0.86747	0.62069	0.709091	0.145833	0.101695	0.0714286	0.175	0.136364
20	0.82	0.8	0.107143	0.421053	-2.77556e-17	0.097561	0.05	-4.16334e-17	0.0641026	0.0860215	0.958333	0.829787	0.422222	0.855422	0.568966	0.690909	0.145833	0.0847458	0.0714286	0.1125	0.0909091
21	0.7	0.755556	0.0714286	0.263158	-2.77556e-17	0.0609756	0.0333333	-4.16334e-17	0.0384615	0.0430108	0.9375	0.787234	0.311111	0.819277	0.465517	0.618182	0.104167	0.0508475	0.047619	0.075	0.0454545
22	0.56	0.711111	0.0714286	0.210526	-2.77556e-17	0.0365854	0.0166667	-4.16334e-17	0.0384615	0.0215054	0.895833	0.744681	0.244444	0.783133	0.275862	0.509091	0.0833333	0.0508475	0.0238095	0.075	0.0454545
23	0.46	0.644444	0.0357143	0.157895	-2.77556e-17	-1.17961e-16	0.0166667	-4.16334e-17	0.025641	0.0107527	0.833333	0.659574	0.155556	0.710843	0.189655	0.381818	0.0416667	0.0338983	0.0238095	0.05	0.0454545
24	0.38	0.511111	0.0357143	0.157895	-2.77556e-17	-1.17961e-16	-1.45717e-16	-4.16334e-17	0.0128205	1.38778e-16	0.729167	0.553191	0.0888889	0.60241	0.172414	0.272727	0.0208333	0.0169492	0.0238095	0.0375	0.0227273
25	0.3	0.422222	9.71445e-17	0.105263	-2.77556e-17	-1.17961e-16	-1.45717e-16	-4.16334e-17	0.0128205	1.38778e-16	0.666667	0.510638	0.0888889	0.53012	0.137931	0.2	-1.38778e-16	9.02056e-17	0.0238095	0.025	2.08167e-16
26	0.22	0.355556	9.71445e-17	0.105263	-2.77556e-17	-0.0121951	-1.45717e-16	-4.16334e-17	0.0128205	1.38778e-16	0.645833	0.446809	0.0888889	0.493976	0.103448	0.181818	-1.38778e-16	9.02056e-17	8.32667e-17	0.0125	2.08167e-16
27	0.18	0.288889	9.71445e-17	0.0526316	-2.77556e-17	-0.0121951	-1.45717e-16	-4.16334e-17	-1.70003e-16	1.38778e-16	0.520833	0.361702	0.0888889	0.325301	0.0862069	0.145455	-1.38778e-16	9.02056e-17	8.32667e-17	0.0125	2.08167e-16
28	0.16	0.244444	9.71445e-17	0.0526316	-2.77556e-17	-0.0121951	-1.45717e-16	-4.16334e-17	-1.70003e-16	1.38778e-16	0.395833	0.297872	0.0888889	0.204819	0.0517241	0.0909091	-1.38778e-16	9.02056e-17	8.32667e-17	5.89806e-17	2.08167e-16
29	0.14	0.2	9.71445e-17	2.22045e-16	-2.77556e-17	-0.0121951	-1.45717e-16	-4.16334e-17	-1.70003e-16	1.38778e-16	0.291667	0.191489	0.0666667	0.13253	0.0517241	0.0363636	-1.38778e-16	9.02056e-17	8.32667e-17	5.89806e-17	2.08167e-16
30	0.14	0.155556	9.71445e-17	2.22045e-16	-2.77556e-17	-0.0121951	-1.45717e-16	-4.16334e-17	-1.70003e-16	1.38778e-16	0.25	0.148936	0.0444444	0.108434	0.0344828	0.0363636	-1.38778e-16	9.02056e-17	8.32667e-17	5.89806e-17	2.08167e-16
31	0.12	0.133333	9.71445e-17	2.22045e-16	-2.77556e-17	-0.0121951	-1.45717e-16	-4.16334e-17	-1.70003e-16	1.38778e-16	0.166667	0.148936	0.0444444	0.0722892	0.0344828	0.0181818	-1.38778e-16	9.02056e-17	8.32667e-17	5.89806e-17	2.08167e-16
32	0.12	0.111111	9.71445e-17	2.22045e-16	-2.77556e-17	-0.0121951	-1.45717e-16	-4.16334e-17	-1.70003e-16	1.38778e-16	0.125	0.106383	0.0222222	0.0481928	0.0172414	0.0181818	-1.38778e-16	9.02056e-17	8.32667e-17	5.89806e-17	2.08167e-16
33	0.1	0.0666667	9.71445e-17	2.22045e-16	-2.77556e-17	-0.0121951	-1.45717e-16	-4.16334e-17	-1.70003e-16	1.38778e-16	0.0833333	0.0851064	-6.245e-17	0.0361446	6.245e-17	-1.04083e-16	-1.38778e-16	9.02056e-17	8.32667e-17	5.89806e-17	2.08167e-16
34	0.08	0.0666667	9.71445e-17	2.22045e-16	-2.77556e-17	-0.0121951	-1.45717e-16	-4.16334e-17	-1.70003e-16	1.38778e-16	0.0625	0.0638298	-6.245e-17	0.0361446	6.245e-17	-1.04083e-16	-1.38778e-16	9.02056e-17	8.32667e-17	5.89806e-17	2.08167e-16
35	0.04	0.0444444	9.71445e-17	2.22045e-16	-2.77556e-17	-0.0121951	-1.45717e-16	-4.16334e-17	-1.70003e-16	1.38778e-16	0.0416667	0.0425532	-6.245e-17	0.0120482	6.245e-17	-1.04083e-16	-1.38778e-16	9.02056e-17	8.32667e-17	5.89806e-17	2.08167e-16
36	0.04	0.0222222	9.71445e-17	2.22045e-16	-2.77556e-17	-0.0121951	-1.45717e-16	-4.16334e-17	-1.70003e-16	1.38778e-16	0.0208333	0.0212766	-6.245e-17	-1.9082e-16	6.245e-17	-1.04083e-16	-1.38778e-16	9.02056e-17	8.32667e-17	5.89806e-17	2.08167e-16
37	0.02	3.46945e-17	9.71445e-17	2.22045e-16	-2.77556e-17	-0.0121951	-1.45717e-16	-4.16334e-17	-1.70003e-16	1.38778e-16	0.0208333	9.02056e-17	-6.245e-17	-1.9082e-16	6.245e-17	-1.04083e-16	-1.38778e-16	9.02056e-17	8.32667e-17	5.89806e-17	2.08167e-16
38	0.02	3.46945e-17	9.71445e-17	2.22045e-16	-2.77556e-17	-0.0121951	-1.45717e-16	-4.16334e-17	-1.70003e-16	1.38778e-16	-6.245e-17	9.02056e-17	-6.245e-17	-1.9082e-16	6.245e-17	-1.04083e-16	-1.38778e-16	9.02056e-17	8.32667e-17	5.89806e-17	2.08167e-16
39	-1.94289e-16	3.46945e-17	9.71445e-17	2.22045e-16	-2.77556e-17	-0.0121951	-1.45717e-16	-4.16334e-17	-1.70003e-16	1.38778e-16	-6.245e-17	9.02056e-17	-6.245e-17	-1.9082e-16	6.245e-17	-1.04083e-16	-1.38778e-16	9.02056e-17	8.32667e-17	5.89806e-17	2.08167e-16
40	-1.94289e-16	3.46945e-17	9.71445e-17	2.22045e-16	-2.77556e-17	-0.0121951	-1.45717e-16	-4.16334e-17	-1.70003e-16	1.38778e-16	-6.245e-17	9.02056e-17	-6.245e-17	-1.9082e-16	6.245e-17	-1.04083e-16	-1.38778e-16	9.02056e-17	8.32667e-17	5.89806e-17	2.08167e-16
41	-1.94289e-16	3.46945e-17	9.71445e-17	2.22045e-16	-2.77556e-17	-0.0121951	-1.45717e-16	-4.16334e-17	-1.70003e-16	1.38778e-16	-6.245e-17	9.02056e-17	-6.245e-17	-1.9082e-16	6.245e-17	-1.04083e-16	-1.38778e-16	9.02056e-17	8.32667e-17	5.89806e-17	2.08167e-16
42	-1.94289e-16	3.46945e-17	9.71445e-17	2.22045e-16	-2.77556e-17	-0.0121951	-1.45717e-16	-4.16334e-17	-1.70003e-16	1.38778e-16	-6.245e-17	9.02056e-17	-6.245e-17	-1.9082e-16	6.245e-17	-1.04083e-16	-1.38778e-16	9.02056e-17	8.32667e-17	5.89806e-17	2.08167e-16
43	-1.94289e-16	3.46945e-17	9.71445e-17	2.22045e-16	-2.77556e-17	-0.0121951	-1.45717e-16	-4.16334e-17	-1.70003e-16	1.38778e-16	-6.245e-17	9.02056e-17	-6.245e-17	-1.9082e-16	6.245e-17	-1.04083e-16	-1.38778e-16	9.02056e-17	8.32667e-17	5.89806e-17	2.08167e-16
44	-1.94289e-16	3.46945e-17	9.71445e-17	2.22045e-16	-2.77556e-17	-0.0121951	-1.45717e-16	-4.16334e-17	-1.70003e-16	1.38778e-16	-6.245e-17	9.02056e-17	-6.245e-17	-1.9082e-16	6.245e-17	-1.04083e-16	-1.38778e-16	9.02056e-17	8.32667e-17	5.89806e-17	2.08167e-16
45	-1.94289e-16	3.46945e-17	9.71445e-17	2.22045e-16	-2.77556e-17	-0.0121951	-1.45717e-16	-4.16334e-17	-1.70003e-16	1.38778e-16	-6.245e-17	9.02056e-17	-6.245e-17	-1.9082e-16	6.245e-17	-1.04083e-16	-1.38778e-16	9.02056e-17	8.32667e-17	5.89806e-17	2.08167e-16
46	-1.94289e-16	3.46945e-17	9.71445e-17	2.22045e-16	-2.77556e-17	-0.0121951	-1.45717e-16	-4.16334e-17	-1.70003e-16	1.38778e-16	-6.245e-17	9.02056e-17	-6.245e-17	-1.9082e-16	6.245e-17	-1.04083e-16	-1.38778e-16	9.02056e-17	8.32667e-17	5.89806e-17	2.08167e-16
47	-1.94289e-16	3.46945e-17	9.71445e-17	2.22045e-16	-2.77556e-17	-0.0121951	-1.45717e-16	-4.16334e-17	-1.70003e-16	1.38778e-16	-6.245e-17	9.02056e-17	-6.245e-17	-1.9082e-16	6.245e-17	-1.04083e-16	-1.38778e-16	9.02056e-17	8.32667e-17	5.89806e-17	2.08167e-16
48	-1.94289e-16	3.46945e-17	9.71445e-17	2.22045e-16	-2.77556e-17	-0.0121951	-1.45717e-16	-4.16334e-17	-1.70003e-16	1.38778e-16	-6.245e-17	9.02056e-17	-6.245e-17	-1.9082e-16	6.245e-17	-1.04083e-16	-1.38778e-16	9.02056e-17	8.32667e-17	5.89806e-17	2.08167e-16
49	-1.94289e-16	3.46945e-17	9.71445e-17	2.22045e-16	-2.77556e-17	-0.0121951	-1.45717e-16	-4.16334e-17	-1.70003e-16	1.38778e-16	-6.245e-17	9.02056e-17	-6.245e-17	-1.9082e-16	6.245e-17	-1.04083e-16	-1.38778e-16	9.02056e-17	8.32667e-17	5.89806e-17	2.08167e-16
50	-1.94289e-16	3.46945e-17	9.71445e-17	2.22045e-16	-2.77556e-17	-0.0121951	-1.45717e-16	-4.16334e-17	-1.70003e-16	1.38778e-16	-6.245e-17	9.02056e-17	-6.245e-17	-1.9082e-16	6.245e-17	-1.04083e-16	-1.38778e-16	9.02056e-17	8.32667e-17	5.89806e-17	2.08167e-16

## Sheet: Male Age
Genotype	M 1d 1	M 1d 2	M 1d 3	M 1d 4	M 1d 5	M 1d 6	M 1d 7	M 3-4d 1	M 3-4d 2	M 3-4d 3	M 3-4d 4	M 3-4d 5	M 3-4d 6	M 7-8d 1	M 7-8d 2	M 7-8d 3	M 7-8d 4	M 7-8d 5
hour
1	1	1	1	1	1	1	1	1	1	1	1	1	1	1	1	1	1	1
2	1	1	1	1	1	1	1	1	1	1	1	1	0.982759	1	1	1	1	1
3	1	1	1	1	1	1	1	1	1	1	1	1	0.982759	1	1	1	1	0.97619
4	1	1	1	1	1	1	1	1	1	1	1	0.982759	0.931034	1	0.98913	0.983333	1	0.97619
5	1	1	1	1	1	1	1	1	1	1	0.955556	0.931034	0.931034	0.988235	0.98913	0.925	0.982456	0.928571
6	1	1	1	1	0.976744	1	1	1	1	1	0.844444	0.862069	0.844828	0.988235	0.956522	0.825	0.929825	0.833333
7	1	0.985507	1	0.966102	0.976744	0.967742	0.961538	1	0.978261	1	0.8	0.741379	0.741379	0.941176	0.880435	0.641667	0.824561	0.785714
8	1	0.985507	0.966102	0.966102	0.930233	0.919355	0.942308	0.978261	0.956522	0.958333	0.711111	0.637931	0.637931	0.811765	0.75	0.458333	0.684211	0.714286
9	1	0.985507	0.966102	0.949153	0.930233	0.806452	0.903846	0.934783	0.826087	0.875	0.644444	0.534483	0.517241	0.482353	0.423913	0.291667	0.473684	0.380952
10	1	0.985507	0.949153	0.915254	0.883721	0.709677	0.846154	0.804348	0.673913	0.666667	0.488889	0.310345	0.310345	0.117647	0.195652	0.225	0.22807	0.285714
11	0.984375	0.971014	0.932203	0.864407	0.860465	0.612903	0.807692	0.630435	0.434783	0.291667	0.288889	0.189655	0.172414	0.0352941	0.0434783	0.191667	0.105263	0.238095
12	0.96875	0.971014	0.881356	0.779661	0.860465	0.483871	0.769231	0.326087	0.152174	0.0833333	0.177778	0.0862069	0.0862069	2.77556e-17	0.0217391	0.141667	0.0701754	0.166667
13	0.96875	0.971014	0.881356	0.711864	0.837209	0.354839	0.769231	0.130435	0.0652174	-4.16334e-17	0.0666667	0.0172414	0.0344828	2.77556e-17	0.0217391	0.108333	0.0350877	0.119048
14	0.9375	0.927536	0.847458	0.627119	0.744186	0.225806	0.75	0	1.38778e-17	-4.16334e-17	1.52656e-16	-6.245e-17	6.245e-17	2.77556e-17	0.0108696	0.075	0.0175439	0.0952381
15	0.921875	0.826087	0.762712	0.491525	0.627907	0.16129	0.576923	0	1.38778e-17	-4.16334e-17	1.52656e-16	-6.245e-17	6.245e-17	2.77556e-17	0.0108696	0.0583333	5.55112e-17	0.047619
16	0.875	0.652174	0.627119	0.322034	0.418605	0.0967742	0.346154	0	1.38778e-17	-4.16334e-17	1.52656e-16	-6.245e-17	6.245e-17	2.77556e-17	0.0108696	0.05	5.55112e-17	0.047619
17	0.84375	0.405797	0.389831	0.135593	0.232558	0.0483871	0.173077	0	1.38778e-17	-4.16334e-17	1.52656e-16	-6.245e-17	6.245e-17	2.77556e-17	-1.11022e-16	0.0333333	5.55112e-17	0.047619
18	0.796875	0.202899	0.254237	0.0338983	0.0930233	0.016129	0.0961538	0	1.38778e-17	-4.16334e-17	1.52656e-16	-6.245e-17	6.245e-17	2.77556e-17	-1.11022e-16	0.025	5.55112e-17	0.047619
19	0.71875	0.15942	0.220339	0.0169492	0.0232558	0.016129	0.0384615	0	1.38778e-17	-4.16334e-17	1.52656e-16	-6.245e-17	6.245e-17	2.77556e-17	-1.11022e-16	0.025	5.55112e-17	0.0238095
20	0.609375	0.144928	0.220339	0.0169492	0.0232558	0.016129	0.0192308	0	1.38778e-17	-4.16334e-17	1.52656e-16	-6.245e-17	6.245e-17	2.77556e-17	-1.11022e-16	0.0166667	5.55112e-17	1.66533e-16
21	0.515625	0.0869565	0.152542	0.0169492	0.0232558	2.77556e-17	0.0192308	0	1.38778e-17	-4.16334e-17	1.52656e-16	-6.245e-17	6.245e-17	2.77556e-17	-1.11022e-16	0.0166667	5.55112e-17	1.66533e-16
22	0.296875	0.0434783	0.118644	0.0169492	0.0232558	2.77556e-17	0.0192308	0	1.38778e-17	-4.16334e-17	1.52656e-16	-6.245e-17	6.245e-17	2.77556e-17	-1.11022e-16	0.00833333	5.55112e-17	1.66533e-16
23	0.1875	0.0144928	0.118644	0.0169492	-2.77556e-17	2.77556e-17	0.0192308	0	1.38778e-17	-4.16334e-17	1.52656e-16	-6.245e-17	6.245e-17	2.77556e-17	-1.11022e-16	2.42861e-17	5.55112e-17	1.66533e-16
24	0.125	1.09288e-16	0.118644	2.08167e-17	-2.77556e-17	2.77556e-17	0.0192308	0	1.38778e-17	-4.16334e-17	1.52656e-16	-6.245e-17	6.245e-17	2.77556e-17	-1.11022e-16	2.42861e-17	5.55112e-17	1.66533e-16
25	0.125	1.09288e-16	0.0847458	2.08167e-17	-2.77556e-17	2.77556e-17	-6.93889e-17	0	1.38778e-17	-4.16334e-17	1.52656e-16	-6.245e-17	6.245e-17	2.77556e-17	-1.11022e-16	2.42861e-17	5.55112e-17	1.66533e-16
26	0.109375	1.09288e-16	0.0677966	2.08167e-17	-2.77556e-17	2.77556e-17	-6.93889e-17	0	1.38778e-17	-4.16334e-17	1.52656e-16	-6.245e-17	6.245e-17	2.77556e-17	-1.11022e-16	2.42861e-17	5.55112e-17	1.66533e-16
27	0.078125	1.09288e-16	0.0338983	2.08167e-17	-2.77556e-17	2.77556e-17	-6.93889e-17	0	1.38778e-17	-4.16334e-17	1.52656e-16	-6.245e-17	6.245e-17	2.77556e-17	-1.11022e-16	2.42861e-17	5.55112e-17	1.66533e-16
28	0.0625	1.09288e-16	0.0338983	2.08167e-17	-2.77556e-17	2.77556e-17	-6.93889e-17	0	1.38778e-17	-4.16334e-17	1.52656e-16	-6.245e-17	6.245e-17	2.77556e-17	-1.11022e-16	2.42861e-17	5.55112e-17	1.66533e-16
29	0.046875	1.09288e-16	0.0169492	2.08167e-17	-2.77556e-17	2.77556e-17	-6.93889e-17	0	1.38778e-17	-4.16334e-17	1.52656e-16	-6.245e-17	6.245e-17	2.77556e-17	-1.11022e-16	2.42861e-17	5.55112e-17	1.66533e-16
30	0.03125	1.09288e-16	0.0169492	2.08167e-17	-2.77556e-17	2.77556e-17	-6.93889e-17	0	1.38778e-17	-4.16334e-17	1.52656e-16	-6.245e-17	6.245e-17	2.77556e-17	-1.11022e-16	2.42861e-17	5.55112e-17	1.66533e-16
31	0.03125	1.09288e-16	0.0169492	2.08167e-17	-2.77556e-17	2.77556e-17	-6.93889e-17	0	1.38778e-17	-4.16334e-17	1.52656e-16	-6.245e-17	6.245e-17	2.77556e-17	-1.11022e-16	2.42861e-17	5.55112e-17	1.66533e-16
32	0.03125	1.09288e-16	1.11022e-16	2.08167e-17	-2.77556e-17	2.77556e-17	-6.93889e-17	0	1.38778e-17	-4.16334e-17	1.52656e-16	-6.245e-17	6.245e-17	2.77556e-17	-1.11022e-16	2.42861e-17	5.55112e-17	1.66533e-16
33	0.03125	1.09288e-16	1.11022e-16	2.08167e-17	-2.77556e-17	2.77556e-17	-6.93889e-17	0	1.38778e-17	-4.16334e-17	1.52656e-16	-6.245e-17	6.245e-17	2.77556e-17	-1.11022e-16	2.42861e-17	5.55112e-17	1.66533e-16
34	0.015625	1.09288e-16	1.11022e-16	2.08167e-17	-2.77556e-17	2.77556e-17	-6.93889e-17	0	1.38778e-17	-4.16334e-17	1.52656e-16	-6.245e-17	6.245e-17	2.77556e-17	-1.11022e-16	2.42861e-17	5.55112e-17	1.66533e-16
35	0.015625	1.09288e-16	1.11022e-16	2.08167e-17	-2.77556e-17	2.77556e-17	-6.93889e-17	0	1.38778e-17	-4.16334e-17	1.52656e-16	-6.245e-17	6.245e-17	2.77556e-17	-1.11022e-16	2.42861e-17	5.55112e-17	1.66533e-16
36	0	1.09288e-16	1.11022e-16	2.08167e-17	-2.77556e-17	2.77556e-17	-6.93889e-17	0	1.38778e-17	-4.16334e-17	1.52656e-16	-6.245e-17	6.245e-17	2.77556e-17	-1.11022e-16	2.42861e-17	5.55112e-17	1.66533e-16
37	0	1.09288e-16	1.11022e-16	2.08167e-17	-2.77556e-17	2.77556e-17	-6.93889e-17	0	1.38778e-17	-4.16334e-17	1.52656e-16	-6.245e-17	6.245e-17	2.77556e-17	-1.11022e-16	2.42861e-17	5.55112e-17	1.66533e-16
38	0	1.09288e-16	1.11022e-16	2.08167e-17	-2.77556e-17	2.77556e-17	-6.93889e-17	0	1.38778e-17	-4.16334e-17	1.52656e-16	-6.245e-17	6.245e-17	2.77556e-17	-1.11022e-16	2.42861e-17	5.55112e-17	1.66533e-16
39	0	1.09288e-16	1.11022e-16	2.08167e-17	-2.77556e-17	2.77556e-17	-6.93889e-17	0	1.38778e-17	-4.16334e-17	1.52656e-16	-6.245e-17	6.245e-17	2.77556e-17	-1.11022e-16	2.42861e-17	5.55112e-17	1.66533e-16
40	0	1.09288e-16	1.11022e-16	2.08167e-17	-2.77556e-17	2.77556e-17	-6.93889e-17	0	1.38778e-17	-4.16334e-17	1.52656e-16	-6.245e-17	6.245e-17	2.77556e-17	-1.11022e-16	2.42861e-17	5.55112e-17	1.66533e-16
41	0	1.09288e-16	1.11022e-16	2.08167e-17	-2.77556e-17	2.77556e-17	-6.93889e-17	0	1.38778e-17	-4.16334e-17	1.52656e-16	-6.245e-17	6.245e-17	2.77556e-17	-1.11022e-16	2.42861e-17	5.55112e-17	1.66533e-16
42	0	1.09288e-16	1.11022e-16	2.08167e-17	-2.77556e-17	2.77556e-17	-6.93889e-17	0	1.38778e-17	-4.16334e-17	1.52656e-16	-6.245e-17	6.245e-17	2.77556e-17	-1.11022e-16	2.42861e-17	5.55112e-17	1.66533e-16
43	0	1.09288e-16	1.11022e-16	2.08167e-17	-2.77556e-17	2.77556e-17	-6.93889e-17	0	1.38778e-17	-4.16334e-17	1.52656e-16	-6.245e-17	6.245e-17	2.77556e-17	-1.11022e-16	2.42861e-17	5.55112e-17	1.66533e-16
44	0	1.09288e-16	1.11022e-16	2.08167e-17	-2.77556e-17	2.77556e-17	-6.93889e-17	0	1.38778e-17	-4.16334e-17	1.52656e-16	-6.245e-17	6.245e-17	2.77556e-17	-1.11022e-16	2.42861e-17	5.55112e-17	1.66533e-16
45	0	1.09288e-16	1.11022e-16	2.08167e-17	-2.77556e-17	2.77556e-17	-6.93889e-17	0	1.38778e-17	-4.16334e-17	1.52656e-16	-6.245e-17	6.245e-17	2.77556e-17	-1.11022e-16	2.42861e-17	5.55112e-17	1.66533e-16
46	0	1.09288e-16	1.11022e-16	2.08167e-17	-2.77556e-17	2.77556e-17	-6.93889e-17	0	1.38778e-17	-4.16334e-17	1.52656e-16	-6.245e-17	6.245e-17	2.77556e-17	-1.11022e-16	2.42861e-17	5.55112e-17	1.66533e-16
47	0	1.09288e-16	1.11022e-16	2.08167e-17	-2.77556e-17	2.77556e-17	-6.93889e-17	0	1.38778e-17	-4.16334e-17	1.52656e-16	-6.245e-17	6.245e-17	2.77556e-17	-1.11022e-16	2.42861e-17	5.55112e-17	1.66533e-16
48	0	1.09288e-16	1.11022e-16	2.08167e-17	-2.77556e-17	2.77556e-17	-6.93889e-17	0	1.38778e-17	-4.16334e-17	1.52656e-16	-6.245e-17	6.245e-17	2.77556e-17	-1.11022e-16	2.42861e-17	5.55112e-17	1.66533e-16
49	0	1.09288e-16	1.11022e-16	2.08167e-17	-2.77556e-17	2.77556e-17	-6.93889e-17	0	1.38778e-17	-4.16334e-17	1.52656e-16	-6.245e-17	6.245e-17	2.77556e-17	-1.11022e-16	2.42861e-17	5.55112e-17	1.66533e-16
50	0	1.09288e-16	1.11022e-16	2.08167e-17	-2.77556e-17	2.77556e-17	-6.93889e-17	0	1.38778e-17	-4.16334e-17	1.52656e-16	-6.245e-17	6.245e-17	2.77556e-17	-1.11022e-16	2.42861e-17	5.55112e-17	1.66533e-16
