# Supplementary material for: Desiccation resistance: effect of cuticular hydrocarbons and water content in Drosophila melanogaster adults
Source: PeerJ. 2018 Feb 12;6:e4318. doi: 10.7717/peerj.4318 (PMC5813593; doi:10.7717/peerj.4318)
Supplement: Data S1 [file peerj-06-4318-s008.zip › Raw Datamodified/Raw_Data_Fig_S_02_Males_Survival_F1_F6.xlsx]

## Sheet: F1
Jour	Di2	Di2	Di2	Di2	Di2	Di2	Di2	Di2	Di2	Di2	Di2	Di2	4A	4A	4A	4A	4A	5A	5A	5A	7A	7A	7A	7A	7A	7A	7A	7A	7A
1	1	1	1	1	1	1	1	1	1	1	1	1	1	1	1	1	1	1	1	1	1	1	1	1	1	1	1	1	1
2	1	1	1	1	1	1	1	1	1	1	1	1	1	1	1	1	1	1	1	1	1	1	1	1	1	1	1	1	1
3	1	1	1	1	1	1	1	1	1	1	1	1	1	1	1	1	1	1	1	1	1	1	1	1	1	1	1	1	1
4	1	1	1	1	1	1	1	1	1	1	1	1	1	1	1	1	1	1	1	1	1	1	1	1	1	1	1	1	1
5	1	1	0.987952	1	0.980392	1	1	1	1	1	1	1	1	1	1	1	1	1	1	1	1	1	1	1	1	1	1	1	1
6	0.984127	0.984848	0.987952	1	0.931373	1	1	0.993007	1	1	1	1	0.95	1	1	1	1	1	1	1	1	1	1	1	1	1	1	1	1
7	0.952381	0.984848	0.987952	1	0.862745	1	1	0.965035	1	1	1	1	0.95	1	1	1	1	1	1	1	1	1	1	1	1	0.989011	0.992647	1	1
8	0.920635	0.969697	0.987952	0.992958	0.696078	0.991071	0.992	0.937063	1	0.987952	1	1	0.95	1	1	1	1	1	1	1	1	1	1	1	1	0.967033	0.992647	1	1
9	0.920635	0.939394	0.963855	0.992958	0.5	0.928571	0.96	0.909091	0.962963	0.975904	1	1	0.95	1	1	1	0.991304	0.952381	1	1	1	0.97619	1	0.96	0.939394	0.934066	0.985294	0.990909	0.962264
10	0.873016	0.909091	0.927711	0.978873	0.0490196	0.821429	0.528	0.503497	0.925926	0.951807	0.980392	1	0.85	1	1	1	0.973913	0.809524	0.9	1	0.777778	0.857143	1	0.92	0.863636	0.912088	0.977941	0.990909	0.962264
11	0.84127	0.848485	0.807229	0.950704	0.0490196	0.642857	0.4	0.167832	0.851852	0.915663	0.941176	0.982759	0.75	1	1	0.97619	0.956522	0.714286	0.7	0.931034	0.666667	0.761905	0.981818	0.88	0.772727	0.769231	0.882353	0.972727	0.962264
12	0.777778	0.727273	0.710843	0.908451	0.0392157	0.383929	0.24	0.0559441	0.740741	0.855422	0.862745	0.931034	0.7	0.809524	1	0.928571	0.947826	0.333333	0.45	0.862069	0.5	0.714286	0.981818	0.84	0.712121	0.67033	0.830882	0.954545	0.924528
13	0.666667	0.651515	0.542169	0.859155	0.0294118	0.366071	0.112	0.034965	0.648148	0.614458	0.764706	0.87931	0.45	0.761905	1	0.833333	0.895652	0.285714	0.1	0.827586	0.222222	0.619048	0.945455	0.72	0.651515	0.527473	0.735294	0.881818	0.867925
14	0.555556	0.393939	0.409639	0.739437	0.0196078	0.214286	0.064	0.020979	0.518519	0.554217	0.647059	0.741379	0.25	0.761905	0.953488	0.761905	0.817391	0.190476	0.05	0.758621	0.111111	0.47619	0.890909	0.58	0.484848	0.417582	0.625	0.763636	0.716981
15	0.47619	0.333333	0.216867	0.633803	0.00980392	0.116071	0.04	0.00699301	0.37037	0.481928	0.529412	0.551724	0.15	0.52381	0.860465	0.666667	0.704348	0.142857	-2.77556e-17	0.62069	1.11022e-16	0.309524	0.781818	0.42	0.212121	0.307692	0.536765	0.618182	0.679245
16	0.206349	0.136364	0.108434	0.556338	0.00980392	0.0714286	0.008	-1.83013e-16	0.240741	0.337349	0.509804	0.448276	0.1	0.238095	0.790698	0.5	0.608696	0.0952381	-2.77556e-17	0.551724	1.11022e-16	0.285714	0.545455	0.2	0.166667	0.208791	0.455882	0.436364	0.603774
17	0.0634921	0.0757576	0.0722892	0.478873	-6.93889e-18	0.0446429	1.38778e-17	-1.83013e-16	0.185185	0.289157	0.313725	0.327586	0.05	0.238095	0.581395	0.333333	0.295652	0.047619	-2.77556e-17	0.37931	1.11022e-16	0.166667	0.454545	0.16	0.106061	0.0769231	0.338235	0.3	0.396226
18	0.047619	0.0151515	0.0361446	0.232394	-6.93889e-18	0.0357143	1.38778e-17	-1.83013e-16	0.111111	0.204819	0.27451	0.206897	0.05	0.142857	0.488372	0.261905	0.226087	5.55112e-17	-2.77556e-17	0.241379	1.11022e-16	0.0714286	0.272727	0.12	0.0454545	0.0549451	0.191176	0.163636	0.245283
19	5.55112e-17	9.71445e-17	0.0240964	0.169014	-6.93889e-18	0.0267857	1.38778e-17	-1.83013e-16	0.111111	0.120482	0.235294	0.12069	0.05	0.142857	0.395349	0.119048	0.147826	5.55112e-17	-2.77556e-17	0.172414	1.11022e-16	0.0714286	0.163636	0.08	0.030303	0.0549451	0.147059	0.127273	0.188679
20	5.55112e-17	9.71445e-17	9.36751e-17	0.15493	-6.93889e-18	0.0178571	1.38778e-17	-1.83013e-16	0.0555556	0.060241	0.156863	0.0517241	-6.93889e-17	0.047619	0.255814	0.0714286	0.121739	5.55112e-17	-2.77556e-17	0.0689655	1.11022e-16	0.047619	0.0727273	0.04	1.249e-16	0.021978	0.117647	0.0909091	0.0943396
21	5.55112e-17	9.71445e-17	9.36751e-17	0.119718	-6.93889e-18	0.0178571	1.38778e-17	-1.83013e-16	2.22045e-16	0.0361446	0.0784314	0.0344828	-6.93889e-17	-5.55112e-17	0.116279	0.0238095	0.0869565	5.55112e-17	-2.77556e-17	-1.249e-16	1.11022e-16	-1.11022e-16	0.0363636	-2.08167e-16	-0.030303	-8.67362e-17	0.0735294	0.0454545	0.0377358
22	5.55112e-17	9.71445e-17	9.36751e-17	0.112676	-6.93889e-18	5.55112e-17	1.38778e-17	-1.83013e-16	2.22045e-16	0	0.0392157	0.0344828	-6.93889e-17	-5.55112e-17	0.0465116	1.94289e-16	0.0608696	5.55112e-17	-2.77556e-17	-1.249e-16	1.11022e-16	-1.11022e-16	0.0181818	-2.08167e-16	-0.030303	-0.021978	0.0514706	0.0363636	0.0188679
23	5.55112e-17	9.71445e-17	9.36751e-17	0.0985915	-6.93889e-18	5.55112e-17	1.38778e-17	-1.83013e-16	2.22045e-16	0	2.77556e-17	0.0172414	-6.93889e-17	-5.55112e-17	0.0232558	1.94289e-16	0.0434783	5.55112e-17	-2.77556e-17	-1.249e-16	1.11022e-16	-1.11022e-16	-5.55112e-17	-2.08167e-16	-0.030303	-0.021978	0.0294118	0.0181818	6.245e-17
24	5.55112e-17	9.71445e-17	9.36751e-17	0.0704225	-6.93889e-18	5.55112e-17	1.38778e-17	-1.83013e-16	2.22045e-16	0	2.77556e-17	-3.46945e-17	-6.93889e-17	-5.55112e-17	-9.71445e-17	1.94289e-16	2.77556e-17	5.55112e-17	-2.77556e-17	-1.249e-16	1.11022e-16	-1.11022e-16	-5.55112e-17	-2.08167e-16	-0.030303	-0.021978	0.00735294	-1.38778e-17	6.245e-17
25	5.55112e-17	9.71445e-17	9.36751e-17	0.0704225	-6.93889e-18	5.55112e-17	1.38778e-17	-1.83013e-16	2.22045e-16	0	2.77556e-17	-3.46945e-17	-6.93889e-17	-5.55112e-17	-9.71445e-17	1.94289e-16	2.77556e-17	5.55112e-17	-2.77556e-17	-1.249e-16	1.11022e-16	-1.11022e-16	-5.55112e-17	-2.08167e-16	-0.030303	-0.021978	-1.9082e-17	-1.38778e-17	6.245e-17
26	5.55112e-17	9.71445e-17	9.36751e-17	0.0704225	-6.93889e-18	5.55112e-17	1.38778e-17	-1.83013e-16	2.22045e-16	0	2.77556e-17	-3.46945e-17	-6.93889e-17	-5.55112e-17	-9.71445e-17	1.94289e-16	2.77556e-17	5.55112e-17	-2.77556e-17	-1.249e-16	1.11022e-16	-1.11022e-16	-5.55112e-17	-2.08167e-16	-0.030303	-0.021978	-1.9082e-17	-1.38778e-17	6.245e-17
27	5.55112e-17	9.71445e-17	9.36751e-17	0.0704225	-6.93889e-18	5.55112e-17	1.38778e-17	-1.83013e-16	2.22045e-16	0	2.77556e-17	-3.46945e-17	-6.93889e-17	-5.55112e-17	-9.71445e-17	1.94289e-16	2.77556e-17	5.55112e-17	-2.77556e-17	-1.249e-16	1.11022e-16	-1.11022e-16	-5.55112e-17	-2.08167e-16	-0.030303	-0.021978	-1.9082e-17	-1.38778e-17	6.245e-17
28	5.55112e-17	9.71445e-17	9.36751e-17	0.0704225	-6.93889e-18	5.55112e-17	1.38778e-17	-1.83013e-16	2.22045e-16	0	2.77556e-17	-3.46945e-17	-6.93889e-17	-5.55112e-17	-9.71445e-17	1.94289e-16	2.77556e-17	5.55112e-17	-2.77556e-17	-1.249e-16	1.11022e-16	-1.11022e-16	-5.55112e-17	-2.08167e-16	-0.030303	-0.021978	-1.9082e-17	-1.38778e-17	6.245e-17
29	5.55112e-17	9.71445e-17	9.36751e-17	0.0704225	-6.93889e-18	5.55112e-17	1.38778e-17	-1.83013e-16	2.22045e-16	0	2.77556e-17	-3.46945e-17	-6.93889e-17	-5.55112e-17	-9.71445e-17	1.94289e-16	2.77556e-17	5.55112e-17	-2.77556e-17	-1.249e-16	1.11022e-16	-1.11022e-16	-5.55112e-17	-2.08167e-16	-0.030303	-0.021978	-1.9082e-17	-1.38778e-17	6.245e-17
30	5.55112e-17	9.71445e-17	9.36751e-17	0.0704225	-6.93889e-18	5.55112e-17	1.38778e-17	-1.83013e-16	2.22045e-16	0	2.77556e-17	-3.46945e-17	-6.93889e-17	-5.55112e-17	-9.71445e-17	1.94289e-16	2.77556e-17	5.55112e-17	-2.77556e-17	-1.249e-16	1.11022e-16	-1.11022e-16	-5.55112e-17	-2.08167e-16	-0.030303	-0.021978	-1.9082e-17	-1.38778e-17	6.245e-17
31	5.55112e-17	9.71445e-17	9.36751e-17	0.0704225	-6.93889e-18	5.55112e-17	1.38778e-17	-1.83013e-16	2.22045e-16	0	2.77556e-17	-3.46945e-17	-6.93889e-17	-5.55112e-17	-9.71445e-17	1.94289e-16	2.77556e-17	5.55112e-17	-2.77556e-17	-1.249e-16	1.11022e-16	-1.11022e-16	-5.55112e-17	-2.08167e-16	-0.030303	-0.021978	-1.9082e-17	-1.38778e-17	6.245e-17
32	5.55112e-17	9.71445e-17	9.36751e-17	0.0704225	-6.93889e-18	5.55112e-17	1.38778e-17	-1.83013e-16	2.22045e-16	0	2.77556e-17	-3.46945e-17	-6.93889e-17	-5.55112e-17	-9.71445e-17	1.94289e-16	2.77556e-17	5.55112e-17	-2.77556e-17	-1.249e-16	1.11022e-16	-1.11022e-16	-5.55112e-17	-2.08167e-16	-0.030303	-0.021978	-1.9082e-17	-1.38778e-17	6.245e-17
33	5.55112e-17	9.71445e-17	9.36751e-17	0.0704225	-6.93889e-18	5.55112e-17	1.38778e-17	-1.83013e-16	2.22045e-16	0	2.77556e-17	-3.46945e-17	-6.93889e-17	-5.55112e-17	-9.71445e-17	1.94289e-16	2.77556e-17	5.55112e-17	-2.77556e-17	-1.249e-16	1.11022e-16	-1.11022e-16	-5.55112e-17	-2.08167e-16	-0.030303	-0.021978	-1.9082e-17	-1.38778e-17	6.245e-17
34	5.55112e-17	9.71445e-17	9.36751e-17	0.0704225	-6.93889e-18	5.55112e-17	1.38778e-17	-1.83013e-16	2.22045e-16	0	2.77556e-17	-3.46945e-17	-6.93889e-17	-5.55112e-17	-9.71445e-17	1.94289e-16	2.77556e-17	5.55112e-17	-2.77556e-17	-1.249e-16	1.11022e-16	-1.11022e-16	-5.55112e-17	-2.08167e-16	-0.030303	-0.021978	-1.9082e-17	-1.38778e-17	6.245e-17
35	5.55112e-17	9.71445e-17	9.36751e-17	0.0704225	-6.93889e-18	5.55112e-17	1.38778e-17	-1.83013e-16	2.22045e-16	0	2.77556e-17	-3.46945e-17	-6.93889e-17	-5.55112e-17	-9.71445e-17	1.94289e-16	2.77556e-17	5.55112e-17	-2.77556e-17	-1.249e-16	1.11022e-16	-1.11022e-16	-5.55112e-17	-2.08167e-16	-0.030303	-0.021978	-1.9082e-17	-1.38778e-17	6.245e-17
36	5.55112e-17	9.71445e-17	9.36751e-17	0.0704225	-6.93889e-18	5.55112e-17	1.38778e-17	-1.83013e-16	2.22045e-16	0	2.77556e-17	-3.46945e-17	-6.93889e-17	-5.55112e-17	-9.71445e-17	1.94289e-16	2.77556e-17	5.55112e-17	-2.77556e-17	-1.249e-16	1.11022e-16	-1.11022e-16	-5.55112e-17	-2.08167e-16	-0.030303	-0.021978	-1.9082e-17	-1.38778e-17	6.245e-17
37	5.55112e-17	9.71445e-17	9.36751e-17	0.0704225	-6.93889e-18	5.55112e-17	1.38778e-17	-1.83013e-16	2.22045e-16	0	2.77556e-17	-3.46945e-17	-6.93889e-17	-5.55112e-17	-9.71445e-17	1.94289e-16	2.77556e-17	5.55112e-17	-2.77556e-17	-1.249e-16	1.11022e-16	-1.11022e-16	-5.55112e-17	-2.08167e-16	-0.030303	-0.021978	-1.9082e-17	-1.38778e-17	6.245e-17
38	5.55112e-17	9.71445e-17	9.36751e-17	0.0704225	-6.93889e-18	5.55112e-17	1.38778e-17	-1.83013e-16	2.22045e-16	0	2.77556e-17	-3.46945e-17	-6.93889e-17	-5.55112e-17	-9.71445e-17	1.94289e-16	2.77556e-17	5.55112e-17	-2.77556e-17	-1.249e-16	1.11022e-16	-1.11022e-16	-5.55112e-17	-2.08167e-16	-0.030303	-0.021978	-1.9082e-17	-1.38778e-17	6.245e-17
39	5.55112e-17	9.71445e-17	9.36751e-17	0.0704225	-6.93889e-18	5.55112e-17	1.38778e-17	-1.83013e-16	2.22045e-16	0	2.77556e-17	-3.46945e-17	-6.93889e-17	-5.55112e-17	-9.71445e-17	1.94289e-16	2.77556e-17	5.55112e-17	-2.77556e-17	-1.249e-16	1.11022e-16	-1.11022e-16	-5.55112e-17	-2.08167e-16	-0.030303	-0.021978	-1.9082e-17	-1.38778e-17	6.245e-17
40	5.55112e-17	9.71445e-17	9.36751e-17	0.0704225	-6.93889e-18	5.55112e-17	1.38778e-17	-1.83013e-16	2.22045e-16	0	2.77556e-17	-3.46945e-17	-6.93889e-17	-5.55112e-17	-9.71445e-17	1.94289e-16	2.77556e-17	5.55112e-17	-2.77556e-17	-1.249e-16	1.11022e-16	-1.11022e-16	-5.55112e-17	-2.08167e-16	-0.030303	-0.021978	-1.9082e-17	-1.38778e-17	6.245e-17
41	5.55112e-17	9.71445e-17	9.36751e-17	0.0704225	-6.93889e-18	5.55112e-17	1.38778e-17	-1.83013e-16	2.22045e-16	0	2.77556e-17	-3.46945e-17	-6.93889e-17	-5.55112e-17	-9.71445e-17	1.94289e-16	2.77556e-17	5.55112e-17	-2.77556e-17	-1.249e-16	1.11022e-16	-1.11022e-16	-5.55112e-17	-2.08167e-16	-0.030303	-0.021978	-1.9082e-17	-1.38778e-17	6.245e-17
42	5.55112e-17	9.71445e-17	9.36751e-17	0.0704225	-6.93889e-18	5.55112e-17	1.38778e-17	-1.83013e-16	2.22045e-16	0	2.77556e-17	-3.46945e-17	-6.93889e-17	-5.55112e-17	-9.71445e-17	1.94289e-16	2.77556e-17	5.55112e-17	-2.77556e-17	-1.249e-16	1.11022e-16	-1.11022e-16	-5.55112e-17	-2.08167e-16	-0.030303	-0.021978	-1.9082e-17	-1.38778e-17	6.245e-17
43	5.55112e-17	9.71445e-17	9.36751e-17	0.0704225	-6.93889e-18	5.55112e-17	1.38778e-17	-1.83013e-16	2.22045e-16	0	2.77556e-17	-3.46945e-17	-6.93889e-17	-5.55112e-17	-9.71445e-17	1.94289e-16	2.77556e-17	5.55112e-17	-2.77556e-17	-1.249e-16	1.11022e-16	-1.11022e-16	-5.55112e-17	-2.08167e-16	-0.030303	-0.021978	-1.9082e-17	-1.38778e-17	6.245e-17
44	5.55112e-17	9.71445e-17	9.36751e-17	0.0704225	-6.93889e-18	5.55112e-17	1.38778e-17	-1.83013e-16	2.22045e-16	0	2.77556e-17	-3.46945e-17	-6.93889e-17	-5.55112e-17	-9.71445e-17	1.94289e-16	2.77556e-17	5.55112e-17	-2.77556e-17	-1.249e-16	1.11022e-16	-1.11022e-16	-5.55112e-17	-2.08167e-16	-0.030303	-0.021978	-1.9082e-17	-1.38778e-17	6.245e-17
45	5.55112e-17	9.71445e-17	9.36751e-17	0.0704225	-6.93889e-18	5.55112e-17	1.38778e-17	-1.83013e-16	2.22045e-16	0	2.77556e-17	-3.46945e-17	-6.93889e-17	-5.55112e-17	-9.71445e-17	1.94289e-16	2.77556e-17	5.55112e-17	-2.77556e-17	-1.249e-16	1.11022e-16	-1.11022e-16	-5.55112e-17	-2.08167e-16	-0.030303	-0.021978	-1.9082e-17	-1.38778e-17	6.245e-17
46	5.55112e-17	9.71445e-17	9.36751e-17	0.0704225	-6.93889e-18	5.55112e-17	1.38778e-17	-1.83013e-16	2.22045e-16	0	2.77556e-17	-3.46945e-17	-6.93889e-17	-5.55112e-17	-9.71445e-17	1.94289e-16	2.77556e-17	5.55112e-17	-2.77556e-17	-1.249e-16	1.11022e-16	-1.11022e-16	-5.55112e-17	-2.08167e-16	-0.030303	-0.021978	-1.9082e-17	-1.38778e-17	6.245e-17
47	5.55112e-17	9.71445e-17	9.36751e-17	0.0704225	-6.93889e-18	5.55112e-17	1.38778e-17	-1.83013e-16	2.22045e-16	0	2.77556e-17	-3.46945e-17	-6.93889e-17	-5.55112e-17	-9.71445e-17	1.94289e-16	2.77556e-17	5.55112e-17	-2.77556e-17	-1.249e-16	1.11022e-16	-1.11022e-16	-5.55112e-17	-2.08167e-16	-0.030303	-0.021978	-1.9082e-17	-1.38778e-17	6.245e-17
48	5.55112e-17	9.71445e-17	9.36751e-17	0.0704225	-6.93889e-18	5.55112e-17	1.38778e-17	-1.83013e-16	2.22045e-16	0	2.77556e-17	-3.46945e-17	-6.93889e-17	-5.55112e-17	-9.71445e-17	1.94289e-16	2.77556e-17	5.55112e-17	-2.77556e-17	-1.249e-16	1.11022e-16	-1.11022e-16	-5.55112e-17	-2.08167e-16	-0.030303	-0.021978	-1.9082e-17	-1.38778e-17	6.245e-17
49	5.55112e-17	9.71445e-17	9.36751e-17	0.0704225	-6.93889e-18	5.55112e-17	1.38778e-17	-1.83013e-16	2.22045e-16	0	2.77556e-17	-3.46945e-17	-6.93889e-17	-5.55112e-17	-9.71445e-17	1.94289e-16	2.77556e-17	5.55112e-17	-2.77556e-17	-1.249e-16	1.11022e-16	-1.11022e-16	-5.55112e-17	-2.08167e-16	-0.030303	-0.021978	-1.9082e-17	-1.38778e-17	6.245e-17
50	5.55112e-17	9.71445e-17	9.36751e-17	0.0704225	-6.93889e-18	5.55112e-17	1.38778e-17	-1.83013e-16	2.22045e-16	0	2.77556e-17	-3.46945e-17	-6.93889e-17	-5.55112e-17	-9.71445e-17	1.94289e-16	2.77556e-17	5.55112e-17	-2.77556e-17	-1.249e-16	1.11022e-16	-1.11022e-16	-5.55112e-17	-2.08167e-16	-0.030303	-0.021978	-1.9082e-17	-1.38778e-17	6.245e-17

## Sheet: F2
Genotype	Di	Di	Di	Di	Di	Di	Di	Di	Di	Di	Di	Di	Di	77x77	77x77	77x77	77x77	77x77	77x77	77x77	77x77	77x77	77xDi2	77xDi2	77xDi2	77xDi2	77xDi2	77xDi2	77xDi2
hour
1	1	1	1	1	1	1	1	1	1	1	1	1	1	1	1	1	1	1	1	1	1	1	1	1	1	1	1	1	1
2	1	1	1	1	1	1	1	1	1	1	1	1	1	1	1	1	1	1	1	1	1	1	1	1	1	1	1	1	1
3	1	1	1	1	1	1	1	1	1	1	1	1	1	1	1	1	0.976744	1	1	1	1	1	1	1	1	1	1	1	0.958333
4	1	1	1	1	1	1	1	1	1	1	1	1	1	1	1	1	0.976744	1	1	1	1	1	1	1	1	1	1	1	0.958333
5	1	1	1	1	1	1	1	1	1	1	1	0.979592	1	1	1	1	0.953488	1	1	1	1	1	1	1	1	1	1	0.972973	0.875
6	1	1	1	1	1	1	1	1	0.98	0.981481	0.983333	0.979592	1	1	0.980392	0.97561	0.930233	1	1	1	1	1	1	1	1	1	1	0.864865	0.75
7	1	1	1	1	0.980392	0.980392	1	1	0.96	0.981481	0.983333	0.979592	1	0.979592	0.941176	0.926829	0.860465	1	1	1	0.92	0.954545	1	1	1	1	1	0.567568	0.583333
8	1	1	1	1	0.980392	0.980392	1	1	0.94	0.944444	0.933333	0.959184	1	0.979592	0.862745	0.878049	0.744186	1	1	1	0.88	0.818182	1	1	1	1	1	0.513514	0.541667
9	1	1	1	1	0.980392	0.960784	0.962963	1	0.92	0.833333	0.916667	0.918367	0.98	0.979592	0.823529	0.804878	0.604651	1	1	0.959184	0.8	0.818182	0.92	0.96	0.977273	1	1	0.351351	0.5
10	0.980769	1	1	0.980392	0.980392	0.941176	0.944444	0.981481	0.88	0.796296	0.866667	0.877551	0.92	0.979592	0.745098	0.780488	0.511628	0.98	1	0.938776	0.6	0.727273	0.82	0.96	0.977273	0.971429	0.979592	0.216216	0.416667
11	0.980769	0.975	0.9375	0.960784	0.960784	0.941176	0.925926	0.962963	0.74	0.666667	0.816667	0.857143	0.86	0.959184	0.666667	0.512195	0.372093	0.98	0.97561	0.938776	0.48	0.681818	0.8	0.9	0.954545	0.942857	0.918367	0.027027	0.375
12	0.961538	0.95	0.895833	0.941176	0.941176	0.901961	0.87037	0.925926	0.7	0.666667	0.733333	0.77551	0.82	0.877551	0.627451	0.390244	0.27907	0.96	0.95122	0.897959	0.36	0.636364	0.74	0.84	0.931818	0.885714	0.877551	0.027027	0.125
13	0.884615	0.85	0.8125	0.901961	0.941176	0.843137	0.833333	0.907407	0.6	0.62963	0.666667	0.612245	0.46	0.77551	0.470588	0.390244	0.162791	0.96	0.95122	0.836735	0.16	0.5	0.62	0.8	0.931818	0.828571	0.836735	-5.55112e-17	0.0833333
14	0.807692	0.75	0.708333	0.803922	0.921569	0.784314	0.796296	0.87037	0.52	0.333333	0.466667	0.387755	0.24	0.714286	0.45098	0.219512	0.116279	0.92	0.878049	0.77551	0.08	0.318182	0.48	0.62	0.909091	0.742857	0.77551	-5.55112e-17	1.249e-16
15	0.769231	0.725	0.604167	0.764706	0.862745	0.647059	0.740741	0.814815	0.36	0.185185	0.366667	0.326531	0.1	0.612245	0.392157	0.0243902	0.0465116	0.92	0.731707	0.653061	0.08	0.227273	0.46	0.58	0.886364	0.657143	0.632653	-5.55112e-17	1.249e-16
16	0.653846	0.6	0.5625	0.627451	0.843137	0.431373	0.555556	0.555556	0.18	0.148148	0.183333	0.22449	0.04	0.489796	0.215686	0.0243902	0.0232558	0.88	0.560976	0.571429	0.04	0.136364	0.22	0.36	0.863636	0.542857	0.489796	-5.55112e-17	1.249e-16
17	0.5	0.25	0.375	0.431373	0.784314	0.392157	0.425926	0.518519	0.08	0.0555556	0.0666667	0.102041	0.02	0.387755	0.117647	-1.17961e-16	0.0232558	0.84	0.439024	0.367347	8.32667e-17	0.0454545	0.2	0.18	0.681818	0.285714	0.285714	-5.55112e-17	1.249e-16
18	0.230769	0.15	0.270833	0.27451	0.647059	0.176471	0.203704	0.407407	0.02	0.0185185	0.0166667	0.0612245	-1.59595e-16	0.244898	0.0588235	-1.17961e-16	0.0232558	0.72	0.292683	0.183673	8.32667e-17	9.71445e-17	0.12	0.06	0.545455	0.0857143	0.204082	-5.55112e-17	1.249e-16
19	0.134615	0.125	0.1875	0.176471	0.470588	0.0784314	0.185185	0.314815	0.02	-5.55112e-17	-2.94903e-16	0.0204082	-1.59595e-16	0.22449	0.0392157	-1.17961e-16	-2.08167e-16	0.6	0.170732	0.102041	8.32667e-17	9.71445e-17	0.1	0.02	0.409091	0.0571429	0.183673	-5.55112e-17	1.249e-16
20	0.0576923	0.1	0.104167	0.137255	0.215686	0.0196078	0.0555556	0.111111	-1.21431e-16	-5.55112e-17	-2.94903e-16	-1.2837e-16	-1.59595e-16	0.102041	0.0196078	-1.17961e-16	-2.08167e-16	0.36	0.097561	0.0204082	8.32667e-17	9.71445e-17	0.04	-1.14492e-16	0.204545	0.0285714	0.0408163	-5.55112e-17	1.249e-16
21	0.0384615	0.075	0.0833333	0.0392157	0.156863	-6.93889e-17	2.498e-16	8.32667e-17	-1.21431e-16	-5.55112e-17	-2.94903e-16	-1.2837e-16	-1.59595e-16	0.0612245	0.0196078	-1.17961e-16	-2.08167e-16	0.26	-6.93889e-17	0.0204082	8.32667e-17	9.71445e-17	0.04	-1.14492e-16	0.0909091	-1.31839e-16	0.0408163	-5.55112e-17	1.249e-16
22	0.0192308	0.05	0.0833333	0.0196078	0.117647	-6.93889e-17	2.498e-16	8.32667e-17	-1.21431e-16	-5.55112e-17	-2.94903e-16	-1.2837e-16	-1.59595e-16	0.0204082	9.71445e-17	-1.17961e-16	-2.08167e-16	0.2	-6.93889e-17	0.0204082	8.32667e-17	9.71445e-17	-2.08167e-17	-1.14492e-16	0.0454545	-1.31839e-16	0.0204082	-5.55112e-17	1.249e-16
23	1.38778e-17	0.025	0.0208333	0.0196078	0.0588235	-6.93889e-17	2.498e-16	8.32667e-17	-1.21431e-16	-5.55112e-17	-2.94903e-16	-1.2837e-16	-1.59595e-16	0.0204082	9.71445e-17	-1.17961e-16	-2.08167e-16	0.16	-6.93889e-17	-3.1225e-17	8.32667e-17	9.71445e-17	-2.08167e-17	-1.14492e-16	0.0227273	-1.31839e-16	7.63278e-17	-5.55112e-17	1.249e-16
24	1.38778e-17	6.93889e-18	1.21431e-16	4.16334e-17	0.0392157	-6.93889e-17	2.498e-16	8.32667e-17	-1.21431e-16	-5.55112e-17	-2.94903e-16	-1.2837e-16	-1.59595e-16	1.04083e-17	9.71445e-17	-1.17961e-16	-2.08167e-16	0.12	-6.93889e-17	-3.1225e-17	8.32667e-17	9.71445e-17	-2.08167e-17	-1.14492e-16	6.93889e-17	-1.31839e-16	7.63278e-17	-5.55112e-17	1.249e-16
25	1.38778e-17	6.93889e-18	1.21431e-16	4.16334e-17	0.0196078	-6.93889e-17	2.498e-16	8.32667e-17	-1.21431e-16	-5.55112e-17	-2.94903e-16	-1.2837e-16	-1.59595e-16	1.04083e-17	9.71445e-17	-1.17961e-16	-2.08167e-16	0.1	-6.93889e-17	-3.1225e-17	8.32667e-17	9.71445e-17	-2.08167e-17	-1.14492e-16	6.93889e-17	-1.31839e-16	7.63278e-17	-5.55112e-17	1.249e-16
26	1.38778e-17	6.93889e-18	1.21431e-16	4.16334e-17	-3.33067e-16	-6.93889e-17	2.498e-16	8.32667e-17	-1.21431e-16	-5.55112e-17	-2.94903e-16	-1.2837e-16	-1.59595e-16	1.04083e-17	9.71445e-17	-1.17961e-16	-2.08167e-16	0.04	-6.93889e-17	-3.1225e-17	8.32667e-17	9.71445e-17	-2.08167e-17	-1.14492e-16	6.93889e-17	-1.31839e-16	7.63278e-17	-5.55112e-17	1.249e-16
27	1.38778e-17	6.93889e-18	1.21431e-16	4.16334e-17	-3.33067e-16	-6.93889e-17	2.498e-16	8.32667e-17	-1.21431e-16	-5.55112e-17	-2.94903e-16	-1.2837e-16	-1.59595e-16	1.04083e-17	9.71445e-17	-1.17961e-16	-2.08167e-16	0.02	-6.93889e-17	-3.1225e-17	8.32667e-17	9.71445e-17	-2.08167e-17	-1.14492e-16	6.93889e-17	-1.31839e-16	7.63278e-17	-5.55112e-17	1.249e-16
28	1.38778e-17	6.93889e-18	1.21431e-16	4.16334e-17	-3.33067e-16	-6.93889e-17	2.498e-16	8.32667e-17	-1.21431e-16	-5.55112e-17	-2.94903e-16	-1.2837e-16	-1.59595e-16	1.04083e-17	9.71445e-17	-1.17961e-16	-2.08167e-16	-1.17961e-16	-6.93889e-17	-3.1225e-17	8.32667e-17	9.71445e-17	-2.08167e-17	-1.14492e-16	6.93889e-17	-1.31839e-16	7.63278e-17	-5.55112e-17	1.249e-16
29	1.38778e-17	6.93889e-18	1.21431e-16	4.16334e-17	-3.33067e-16	-6.93889e-17	2.498e-16	8.32667e-17	-1.21431e-16	-5.55112e-17	-2.94903e-16	-1.2837e-16	-1.59595e-16	1.04083e-17	9.71445e-17	-1.17961e-16	-2.08167e-16	-1.17961e-16	-6.93889e-17	-3.1225e-17	8.32667e-17	9.71445e-17	-2.08167e-17	-1.14492e-16	6.93889e-17	-1.31839e-16	7.63278e-17	-5.55112e-17	1.249e-16
30	1.38778e-17	6.93889e-18	1.21431e-16	4.16334e-17	-3.33067e-16	-6.93889e-17	2.498e-16	8.32667e-17	-1.21431e-16	-5.55112e-17	-2.94903e-16	-1.2837e-16	-1.59595e-16	1.04083e-17	9.71445e-17	-1.17961e-16	-2.08167e-16	-1.17961e-16	-6.93889e-17	-3.1225e-17	8.32667e-17	9.71445e-17	-2.08167e-17	-1.14492e-16	6.93889e-17	-1.31839e-16	7.63278e-17	-5.55112e-17	1.249e-16
31	1.38778e-17	6.93889e-18	1.21431e-16	4.16334e-17	-3.33067e-16	-6.93889e-17	2.498e-16	8.32667e-17	-1.21431e-16	-5.55112e-17	-2.94903e-16	-1.2837e-16	-1.59595e-16	1.04083e-17	9.71445e-17	-1.17961e-16	-2.08167e-16	-1.17961e-16	-6.93889e-17	-3.1225e-17	8.32667e-17	9.71445e-17	-2.08167e-17	-1.14492e-16	6.93889e-17	-1.31839e-16	7.63278e-17	-5.55112e-17	1.249e-16
32	1.38778e-17	6.93889e-18	1.21431e-16	4.16334e-17	-3.33067e-16	-6.93889e-17	2.498e-16	8.32667e-17	-1.21431e-16	-5.55112e-17	-2.94903e-16	-1.2837e-16	-1.59595e-16	1.04083e-17	9.71445e-17	-1.17961e-16	-2.08167e-16	-1.17961e-16	-6.93889e-17	-3.1225e-17	8.32667e-17	9.71445e-17	-2.08167e-17	-1.14492e-16	6.93889e-17	-1.31839e-16	7.63278e-17	-5.55112e-17	1.249e-16
33	1.38778e-17	6.93889e-18	1.21431e-16	4.16334e-17	-3.33067e-16	-6.93889e-17	2.498e-16	8.32667e-17	-1.21431e-16	-5.55112e-17	-2.94903e-16	-1.2837e-16	-1.59595e-16	1.04083e-17	9.71445e-17	-1.17961e-16	-2.08167e-16	-1.17961e-16	-6.93889e-17	-3.1225e-17	8.32667e-17	9.71445e-17	-2.08167e-17	-1.14492e-16	6.93889e-17	-1.31839e-16	7.63278e-17	-5.55112e-17	1.249e-16
34	1.38778e-17	6.93889e-18	1.21431e-16	4.16334e-17	-3.33067e-16	-6.93889e-17	2.498e-16	8.32667e-17	-1.21431e-16	-5.55112e-17	-2.94903e-16	-1.2837e-16	-1.59595e-16	1.04083e-17	9.71445e-17	-1.17961e-16	-2.08167e-16	-1.17961e-16	-6.93889e-17	-3.1225e-17	8.32667e-17	9.71445e-17	-2.08167e-17	-1.14492e-16	6.93889e-17	-1.31839e-16	7.63278e-17	-5.55112e-17	1.249e-16
35	1.38778e-17	6.93889e-18	1.21431e-16	4.16334e-17	-3.33067e-16	-6.93889e-17	2.498e-16	8.32667e-17	-1.21431e-16	-5.55112e-17	-2.94903e-16	-1.2837e-16	-1.59595e-16	1.04083e-17	9.71445e-17	-1.17961e-16	-2.08167e-16	-1.17961e-16	-6.93889e-17	-3.1225e-17	8.32667e-17	9.71445e-17	-2.08167e-17	-1.14492e-16	6.93889e-17	-1.31839e-16	7.63278e-17	-5.55112e-17	1.249e-16
36	1.38778e-17	6.93889e-18	1.21431e-16	4.16334e-17	-3.33067e-16	-6.93889e-17	2.498e-16	8.32667e-17	-1.21431e-16	-5.55112e-17	-2.94903e-16	-1.2837e-16	-1.59595e-16	1.04083e-17	9.71445e-17	-1.17961e-16	-2.08167e-16	-1.17961e-16	-6.93889e-17	-3.1225e-17	8.32667e-17	9.71445e-17	-2.08167e-17	-1.14492e-16	6.93889e-17	-1.31839e-16	7.63278e-17	-5.55112e-17	1.249e-16
37	1.38778e-17	6.93889e-18	1.21431e-16	4.16334e-17	-3.33067e-16	-6.93889e-17	2.498e-16	8.32667e-17	-1.21431e-16	-5.55112e-17	-2.94903e-16	-1.2837e-16	-1.59595e-16	1.04083e-17	9.71445e-17	-1.17961e-16	-2.08167e-16	-1.17961e-16	-6.93889e-17	-3.1225e-17	8.32667e-17	9.71445e-17	-2.08167e-17	-1.14492e-16	6.93889e-17	-1.31839e-16	7.63278e-17	-5.55112e-17	1.249e-16
38	1.38778e-17	6.93889e-18	1.21431e-16	4.16334e-17	-3.33067e-16	-6.93889e-17	2.498e-16	8.32667e-17	-1.21431e-16	-5.55112e-17	-2.94903e-16	-1.2837e-16	-1.59595e-16	1.04083e-17	9.71445e-17	-1.17961e-16	-2.08167e-16	-1.17961e-16	-6.93889e-17	-3.1225e-17	8.32667e-17	9.71445e-17	-2.08167e-17	-1.14492e-16	6.93889e-17	-1.31839e-16	7.63278e-17	-5.55112e-17	1.249e-16
39	1.38778e-17	6.93889e-18	1.21431e-16	4.16334e-17	-3.33067e-16	-6.93889e-17	2.498e-16	8.32667e-17	-1.21431e-16	-5.55112e-17	-2.94903e-16	-1.2837e-16	-1.59595e-16	1.04083e-17	9.71445e-17	-1.17961e-16	-2.08167e-16	-1.17961e-16	-6.93889e-17	-3.1225e-17	8.32667e-17	9.71445e-17	-2.08167e-17	-1.14492e-16	6.93889e-17	-1.31839e-16	7.63278e-17	-5.55112e-17	1.249e-16
40	1.38778e-17	6.93889e-18	1.21431e-16	4.16334e-17	-3.33067e-16	-6.93889e-17	2.498e-16	8.32667e-17	-1.21431e-16	-5.55112e-17	-2.94903e-16	-1.2837e-16	-1.59595e-16	1.04083e-17	9.71445e-17	-1.17961e-16	-2.08167e-16	-1.17961e-16	-6.93889e-17	-3.1225e-17	8.32667e-17	9.71445e-17	-2.08167e-17	-1.14492e-16	6.93889e-17	-1.31839e-16	7.63278e-17	-5.55112e-17	1.249e-16
41	1.38778e-17	6.93889e-18	1.21431e-16	4.16334e-17	-3.33067e-16	-6.93889e-17	2.498e-16	8.32667e-17	-1.21431e-16	-5.55112e-17	-2.94903e-16	-1.2837e-16	-1.59595e-16	1.04083e-17	9.71445e-17	-1.17961e-16	-2.08167e-16	-1.17961e-16	-6.93889e-17	-3.1225e-17	8.32667e-17	9.71445e-17	-2.08167e-17	-1.14492e-16	6.93889e-17	-1.31839e-16	7.63278e-17	-5.55112e-17	1.249e-16
42	1.38778e-17	6.93889e-18	1.21431e-16	4.16334e-17	-3.33067e-16	-6.93889e-17	2.498e-16	8.32667e-17	-1.21431e-16	-5.55112e-17	-2.94903e-16	-1.2837e-16	-1.59595e-16	1.04083e-17	9.71445e-17	-1.17961e-16	-2.08167e-16	-1.17961e-16	-6.93889e-17	-3.1225e-17	8.32667e-17	9.71445e-17	-2.08167e-17	-1.14492e-16	6.93889e-17	-1.31839e-16	7.63278e-17	-5.55112e-17	1.249e-16
43	1.38778e-17	6.93889e-18	1.21431e-16	4.16334e-17	-3.33067e-16	-6.93889e-17	2.498e-16	8.32667e-17	-1.21431e-16	-5.55112e-17	-2.94903e-16	-1.2837e-16	-1.59595e-16	1.04083e-17	9.71445e-17	-1.17961e-16	-2.08167e-16	-1.17961e-16	-6.93889e-17	-3.1225e-17	8.32667e-17	9.71445e-17	-2.08167e-17	-1.14492e-16	6.93889e-17	-1.31839e-16	7.63278e-17	-5.55112e-17	1.249e-16
44	1.38778e-17	6.93889e-18	1.21431e-16	4.16334e-17	-3.33067e-16	-6.93889e-17	2.498e-16	8.32667e-17	-1.21431e-16	-5.55112e-17	-2.94903e-16	-1.2837e-16	-1.59595e-16	1.04083e-17	9.71445e-17	-1.17961e-16	-2.08167e-16	-1.17961e-16	-6.93889e-17	-3.1225e-17	8.32667e-17	9.71445e-17	-2.08167e-17	-1.14492e-16	6.93889e-17	-1.31839e-16	7.63278e-17	-5.55112e-17	1.249e-16
45	1.38778e-17	6.93889e-18	1.21431e-16	4.16334e-17	-3.33067e-16	-6.93889e-17	2.498e-16	8.32667e-17	-1.21431e-16	-5.55112e-17	-2.94903e-16	-1.2837e-16	-1.59595e-16	1.04083e-17	9.71445e-17	-1.17961e-16	-2.08167e-16	-1.17961e-16	-6.93889e-17	-3.1225e-17	8.32667e-17	9.71445e-17	-2.08167e-17	-1.14492e-16	6.93889e-17	-1.31839e-16	7.63278e-17	-5.55112e-17	1.249e-16
46	1.38778e-17	6.93889e-18	1.21431e-16	4.16334e-17	-3.33067e-16	-6.93889e-17	2.498e-16	8.32667e-17	-1.21431e-16	-5.55112e-17	-2.94903e-16	-1.2837e-16	-1.59595e-16	1.04083e-17	9.71445e-17	-1.17961e-16	-2.08167e-16	-1.17961e-16	-6.93889e-17	-3.1225e-17	8.32667e-17	9.71445e-17	-2.08167e-17	-1.14492e-16	6.93889e-17	-1.31839e-16	7.63278e-17	-5.55112e-17	1.249e-16
47	1.38778e-17	6.93889e-18	1.21431e-16	4.16334e-17	-3.33067e-16	-6.93889e-17	2.498e-16	8.32667e-17	-1.21431e-16	-5.55112e-17	-2.94903e-16	-1.2837e-16	-1.59595e-16	1.04083e-17	9.71445e-17	-1.17961e-16	-2.08167e-16	-1.17961e-16	-6.93889e-17	-3.1225e-17	8.32667e-17	9.71445e-17	-2.08167e-17	-1.14492e-16	6.93889e-17	-1.31839e-16	7.63278e-17	-5.55112e-17	1.249e-16
48	1.38778e-17	6.93889e-18	1.21431e-16	4.16334e-17	-3.33067e-16	-6.93889e-17	2.498e-16	8.32667e-17	-1.21431e-16	-5.55112e-17	-2.94903e-16	-1.2837e-16	-1.59595e-16	1.04083e-17	9.71445e-17	-1.17961e-16	-2.08167e-16	-1.17961e-16	-6.93889e-17	-3.1225e-17	8.32667e-17	9.71445e-17	-2.08167e-17	-1.14492e-16	6.93889e-17	-1.31839e-16	7.63278e-17	-5.55112e-17	1.249e-16
49	1.38778e-17	6.93889e-18	1.21431e-16	4.16334e-17	-3.33067e-16	-6.93889e-17	2.498e-16	8.32667e-17	-1.21431e-16	-5.55112e-17	-2.94903e-16	-1.2837e-16	-1.59595e-16	1.04083e-17	9.71445e-17	-1.17961e-16	-2.08167e-16	-1.17961e-16	-6.93889e-17	-3.1225e-17	8.32667e-17	9.71445e-17	-2.08167e-17	-1.14492e-16	6.93889e-17	-1.31839e-16	7.63278e-17	-5.55112e-17	1.249e-16
50	1.38778e-17	6.93889e-18	1.21431e-16	4.16334e-17	-3.33067e-16	-6.93889e-17	2.498e-16	8.32667e-17	-1.21431e-16	-5.55112e-17	-2.94903e-16	-1.2837e-16	-1.59595e-16	1.04083e-17	9.71445e-17	-1.17961e-16	-2.08167e-16	-1.17961e-16	-6.93889e-17	-3.1225e-17	8.32667e-17	9.71445e-17	-2.08167e-17	-1.14492e-16	6.93889e-17	-1.31839e-16	7.63278e-17	-5.55112e-17	1.249e-16

## Sheet: F3
Genotype	Di2	Di2	Di2	Di2	Di2	Di2	Di2	Di2	7x7	7x7	7x7	77x77	77x77	77x77	77s x 77(1-3)	77s x 77(1-3)	77s x 77(1-3)	77s x 77(1-3)	77s x 77(1-3)	77s x 77(1-3)	77s x 77(1-3)	77s x 77(1-3)	77(1)	77(1)	77(2)	77(2)	77(3)	77(3)	77xDi2	77xDi2	77s x 77s(1-3)	77s x 77s(1-3)	77s x 77s(1-3)	77s x 77s(1-3)	77s x 77s(1-3)	77s x 77s(1-3)
hour
1	1	1	1	1	1	1	1	1	1	1	1	1	1	1	1	1	1	1	1	1	1	1	1	1	1	1	1	1	1	1	1	1	1	1	1	1
2	1	1	1	1	1	1	1	1	1	1	1	1	1	1	1	1	1	1	1	1	1	1	1	1	1	1	1	1	1	1	1	1	1	1	1	1
3	1	1	1	1	1	1	1	1	1	1	1	1	1	1	1	1	1	1	1	1	1	1	1	1	1	1	1	1	1	1	1	1	1	1	1	1
4	1	1	1	1	1	1	1	1	1	1	1	1	1	1	1	1	1	1	1	1	1	1	1	1	1	1	1	1	1	1	1	1	1	1	1	1
5	1	1	1	1	1	1	1	1	1	1	1	1	1	1	1	1	1	1	1	1	1	1	1	1	1	1	1	1	1	1	1	1	1	1	1	1
6	1	1	1	1	1	1	1	1	1	1	1	0.985915	1	1	1	1	0.971014	1	1	1	0.965517	1	1	1	1	1	1	1	0.978261	1	1	1	1	1	1	1
7	1	1	1	1	1	1	1	1	1	1	1	0.985915	1	1	1	1	0.971014	1	1	1	0.896552	1	1	1	1	1	1	1	0.978261	1	1	1	1	1	1	1
8	1	1	1	0.982143	0.981132	1	1	0.986301	1	1	1	0.985915	1	1	1	1	0.913043	1	1	1	0.844828	0.978723	1	1	1	1	1	1	0.934783	1	1	1	1	1	1	1
9	1	1	1	0.982143	0.981132	0.985507	1	0.986301	1	1	0.976744	0.985915	0.98	1	1	0.983333	0.826087	1	0.984375	1	0.758621	0.978723	1	1	1	1	1	1	0.847826	0.967742	1	1	1	1	1	1
10	1	0.982143	0.918367	0.928571	0.943396	0.985507	1	0.972603	1	1	0.930233	0.957746	0.98	0.962963	1	0.95	0.681159	1	0.953125	0.95	0.672414	0.93617	1	0.923077	1	1	0.909091	1	0.826087	0.903226	1	0.923077	1	1	0.909091	1
11	1	0.964286	0.877551	0.785714	0.924528	0.971014	1	0.890411	0.944444	1	0.837209	0.957746	0.98	0.925926	1	0.9	0.623188	0.981481	0.921875	0.9	0.551724	0.893617	1	0.907692	0.95122	1	0.909091	0.875	0.608696	0.903226	1	0.907692	0.95122	1	0.909091	0.875
12	1	0.964286	0.877551	0.553571	0.811321	0.913043	0.985714	0.767123	0.861111	1	0.790698	0.929577	0.9	0.777778	0.94	0.783333	0.492754	0.981481	0.859375	0.9	0.431034	0.851064	0.969697	0.876923	0.902439	0.909091	0.818182	0.875	0.478261	0.677419	0.969697	0.876923	0.902439	0.909091	0.818182	0.875
13	0.958333	0.946429	0.734694	0.392857	0.528302	0.826087	0.957143	0.671233	0.75	1	0.627907	0.816901	0.86	0.722222	0.9	0.566667	0.333333	0.944444	0.796875	0.85	0.258621	0.765957	0.969697	0.738462	0.804878	0.863636	0.636364	0.625	0.347826	0.548387	0.969697	0.738462	0.804878	0.863636	0.636364	0.625
14	0.958333	0.821429	0.571429	0.339286	0.377358	0.710145	0.857143	0.506849	0.527778	0.857143	0.581395	0.732394	0.76	0.555556	0.84	0.45	0.217391	0.851852	0.734375	0.683333	0.189655	0.680851	0.818182	0.661538	0.707317	0.818182	0.272727	0.5	0.304348	0.516129	0.818182	0.661538	0.707317	0.818182	0.272727	0.5
15	0.791667	0.803571	0.408163	0.232143	0.283019	0.594203	0.728571	0.39726	0.527778	0.771429	0.465116	0.549296	0.62	0.462963	0.7	0.383333	0.130435	0.740741	0.703125	0.616667	0.155172	0.489362	0.757576	0.538462	0.585366	0.772727	0.272727	0.5	0.23913	0.290323	0.757576	0.538462	0.585366	0.772727	0.272727	0.5
16	0.5625	0.553571	0.326531	0.160714	0.150943	0.391304	0.628571	0.164384	0.333333	0.457143	0.255814	0.408451	0.58	0.277778	0.6	0.216667	0.0724638	0.666667	0.625	0.533333	0.103448	0.319149	0.454545	0.261538	0.536585	0.681818	0.272727	0.375	0.195652	0.193548	0.454545	0.261538	0.536585	0.681818	0.272727	0.375
17	0.458333	0.410714	0.204082	0.142857	0.0943396	0.202899	0.385714	0.0821918	0.111111	0.257143	0.162791	0.352113	0.32	0.166667	0.48	0.0666667	0.0144928	0.611111	0.453125	0.35	0.0862069	0.276596	0.181818	0.107692	0.341463	0.5	0.181818	0.375	0.130435	0.193548	0.181818	0.107692	0.341463	0.5	0.181818	0.375
18	0.291667	0.339286	0.122449	0.0714286	1.52656e-16	0.15942	0.2	0.0273973	0.0555556	0.171429	0.0232558	0.267606	0.18	0.037037	0.42	0.0333333	0.0144928	0.537037	0.234375	0.283333	-1.38778e-16	0.170213	0.0909091	0.0923077	0.243902	0.272727	0.181818	0.25	0.0652174	0.129032	0.0909091	0.0923077	0.243902	0.272727	0.181818	0.25
19	0.229167	0.232143	0.0408163	0.0357143	1.52656e-16	0.0869565	0.1	0.0136986	0.0277778	0.114286	1.38778e-17	0.140845	0.1	0.0185185	0.2	0.0166667	-1.50921e-16	0.277778	0.171875	0.2	-1.38778e-16	0.0638298	0.0606061	0.0615385	0.146341	0.227273	0.181818	0.125	0.0217391	0.0645161	0.0606061	0.0615385	0.146341	0.227273	0.181818	0.125
20	0.145833	0.214286	0.0408163	-1.38778e-16	1.52656e-16	0.057971	0.0714286	5.55112e-17	5.55112e-17	0.0285714	1.38778e-17	0.084507	0.08	1.94289e-16	0.14	-1.249e-16	-1.50921e-16	0.185185	0.09375	0.0833333	-1.38778e-16	0.0212766	0	0.0307692	0.121951	0.136364	0.0909091	0	2.77556e-17	0.0645161	0	0.0307692	0.121951	0.136364	0.0909091	0
21	0.104167	0.0714286	4.85723e-17	-1.38778e-16	1.52656e-16	0.0434783	0.0428571	5.55112e-17	5.55112e-17	3.81639e-17	1.38778e-17	0.0422535	0.04	1.94289e-16	0.1	-1.249e-16	-1.50921e-16	0.148148	0.0625	0.05	-1.38778e-16	0.0212766	0	0.0153846	0.0487805	0.0909091	-1.38778e-16	0	2.77556e-17	0.0322581	0	0.0153846	0.0487805	0.0909091	-1.38778e-16	0
22	0.0208333	0.0357143	4.85723e-17	-1.38778e-16	1.52656e-16	0.0144928	0.0285714	5.55112e-17	5.55112e-17	3.81639e-17	1.38778e-17	0.028169	0.02	1.94289e-16	0.08	-1.249e-16	-1.50921e-16	0.0925926	0.03125	0.0166667	-1.38778e-16	1.35308e-16	0	0.0153846	0.0243902	0.0454545	-1.38778e-16	0	2.77556e-17	8.32667e-17	0	0.0153846	0.0243902	0.0454545	-1.38778e-16	0
23	1.07553e-16	0.0178571	4.85723e-17	-1.38778e-16	1.52656e-16	1.71738e-16	7.28584e-17	5.55112e-17	5.55112e-17	3.81639e-17	1.38778e-17	0.0140845	-6.93889e-17	1.94289e-16	0.04	-1.249e-16	-1.50921e-16	0.037037	0	0.0166667	-1.38778e-16	1.35308e-16	0	5.55112e-17	-8.32667e-17	-4.16334e-17	-1.38778e-16	0	2.77556e-17	8.32667e-17	0	5.55112e-17	-8.32667e-17	-4.16334e-17	-1.38778e-16	0
24	1.07553e-16	-1.94289e-16	4.85723e-17	-1.38778e-16	1.52656e-16	1.71738e-16	7.28584e-17	5.55112e-17	5.55112e-17	3.81639e-17	1.38778e-17	1.35308e-16	-6.93889e-17	1.94289e-16	-1.38778e-16	-1.249e-16	-1.50921e-16	0.0185185	0	-1.00614e-16	-1.38778e-16	1.35308e-16	0	5.55112e-17	-8.32667e-17	-4.16334e-17	-1.38778e-16	0	2.77556e-17	8.32667e-17	0	5.55112e-17	-8.32667e-17	-4.16334e-17	-1.38778e-16	0
25	1.07553e-16	-1.94289e-16	4.85723e-17	-1.38778e-16	1.52656e-16	1.71738e-16	7.28584e-17	5.55112e-17	5.55112e-17	3.81639e-17	1.38778e-17	1.35308e-16	-6.93889e-17	1.94289e-16	-1.38778e-16	-1.249e-16	-1.50921e-16	-2.77556e-17	0	-1.00614e-16	-1.38778e-16	1.35308e-16	0	5.55112e-17	-8.32667e-17	-4.16334e-17	-1.38778e-16	0	2.77556e-17	8.32667e-17	0	5.55112e-17	-8.32667e-17	-4.16334e-17	-1.38778e-16	0
26	1.07553e-16	-1.94289e-16	4.85723e-17	-1.38778e-16	1.52656e-16	1.71738e-16	7.28584e-17	5.55112e-17	5.55112e-17	3.81639e-17	1.38778e-17	1.35308e-16	-6.93889e-17	1.94289e-16	-1.38778e-16	-1.249e-16	-1.50921e-16	-2.77556e-17	0	-1.00614e-16	-1.38778e-16	1.35308e-16	0	5.55112e-17	-8.32667e-17	-4.16334e-17	-1.38778e-16	0	2.77556e-17	8.32667e-17	0	5.55112e-17	-8.32667e-17	-4.16334e-17	-1.38778e-16	0
27	1.07553e-16	-1.94289e-16	4.85723e-17	-1.38778e-16	1.52656e-16	1.71738e-16	7.28584e-17	5.55112e-17	5.55112e-17	3.81639e-17	1.38778e-17	1.35308e-16	-6.93889e-17	1.94289e-16	-1.38778e-16	-1.249e-16	-1.50921e-16	-2.77556e-17	0	-1.00614e-16	-1.38778e-16	1.35308e-16	0	5.55112e-17	-8.32667e-17	-4.16334e-17	-1.38778e-16	0	2.77556e-17	8.32667e-17	0	5.55112e-17	-8.32667e-17	-4.16334e-17	-1.38778e-16	0
28	1.07553e-16	-1.94289e-16	4.85723e-17	-1.38778e-16	1.52656e-16	1.71738e-16	7.28584e-17	5.55112e-17	5.55112e-17	3.81639e-17	1.38778e-17	1.35308e-16	-6.93889e-17	1.94289e-16	-1.38778e-16	-1.249e-16	-1.50921e-16	-2.77556e-17	0	-1.00614e-16	-1.38778e-16	1.35308e-16	0	5.55112e-17	-8.32667e-17	-4.16334e-17	-1.38778e-16	0	2.77556e-17	8.32667e-17	0	5.55112e-17	-8.32667e-17	-4.16334e-17	-1.38778e-16	0
29	1.07553e-16	-1.94289e-16	4.85723e-17	-1.38778e-16	1.52656e-16	1.71738e-16	7.28584e-17	5.55112e-17	5.55112e-17	3.81639e-17	1.38778e-17	1.35308e-16	-6.93889e-17	1.94289e-16	-1.38778e-16	-1.249e-16	-1.50921e-16	-2.77556e-17	0	-1.00614e-16	-1.38778e-16	1.35308e-16	0	5.55112e-17	-8.32667e-17	-4.16334e-17	-1.38778e-16	0	2.77556e-17	8.32667e-17	0	5.55112e-17	-8.32667e-17	-4.16334e-17	-1.38778e-16	0
30	1.07553e-16	-1.94289e-16	4.85723e-17	-1.38778e-16	1.52656e-16	1.71738e-16	7.28584e-17	5.55112e-17	5.55112e-17	3.81639e-17	1.38778e-17	1.35308e-16	-6.93889e-17	1.94289e-16	-1.38778e-16	-1.249e-16	-1.50921e-16	-2.77556e-17	0	-1.00614e-16	-1.38778e-16	1.35308e-16	0	5.55112e-17	-8.32667e-17	-4.16334e-17	-1.38778e-16	0	2.77556e-17	8.32667e-17	0	5.55112e-17	-8.32667e-17	-4.16334e-17	-1.38778e-16	0
31	1.07553e-16	-1.94289e-16	4.85723e-17	-1.38778e-16	1.52656e-16	1.71738e-16	7.28584e-17	5.55112e-17	5.55112e-17	3.81639e-17	1.38778e-17	1.35308e-16	-6.93889e-17	1.94289e-16	-1.38778e-16	-1.249e-16	-1.50921e-16	-2.77556e-17	0	-1.00614e-16	-1.38778e-16	1.35308e-16	0	5.55112e-17	-8.32667e-17	-4.16334e-17	-1.38778e-16	0	2.77556e-17	8.32667e-17	0	5.55112e-17	-8.32667e-17	-4.16334e-17	-1.38778e-16	0
32	1.07553e-16	-1.94289e-16	4.85723e-17	-1.38778e-16	1.52656e-16	1.71738e-16	7.28584e-17	5.55112e-17	5.55112e-17	3.81639e-17	1.38778e-17	1.35308e-16	-6.93889e-17	1.94289e-16	-1.38778e-16	-1.249e-16	-1.50921e-16	-2.77556e-17	0	-1.00614e-16	-1.38778e-16	1.35308e-16	0	5.55112e-17	-8.32667e-17	-4.16334e-17	-1.38778e-16	0	2.77556e-17	8.32667e-17	0	5.55112e-17	-8.32667e-17	-4.16334e-17	-1.38778e-16	0
33	1.07553e-16	-1.94289e-16	4.85723e-17	-1.38778e-16	1.52656e-16	1.71738e-16	7.28584e-17	5.55112e-17	5.55112e-17	3.81639e-17	1.38778e-17	1.35308e-16	-6.93889e-17	1.94289e-16	-1.38778e-16	-1.249e-16	-1.50921e-16	-2.77556e-17	0	-1.00614e-16	-1.38778e-16	1.35308e-16	0	5.55112e-17	-8.32667e-17	-4.16334e-17	-1.38778e-16	0	2.77556e-17	8.32667e-17	0	5.55112e-17	-8.32667e-17	-4.16334e-17	-1.38778e-16	0
34	1.07553e-16	-1.94289e-16	4.85723e-17	-1.38778e-16	1.52656e-16	1.71738e-16	7.28584e-17	5.55112e-17	5.55112e-17	3.81639e-17	1.38778e-17	1.35308e-16	-6.93889e-17	1.94289e-16	-1.38778e-16	-1.249e-16	-1.50921e-16	-2.77556e-17	0	-1.00614e-16	-1.38778e-16	1.35308e-16	0	5.55112e-17	-8.32667e-17	-4.16334e-17	-1.38778e-16	0	2.77556e-17	8.32667e-17	0	5.55112e-17	-8.32667e-17	-4.16334e-17	-1.38778e-16	0
35	1.07553e-16	-1.94289e-16	4.85723e-17	-1.38778e-16	1.52656e-16	1.71738e-16	7.28584e-17	5.55112e-17	5.55112e-17	3.81639e-17	1.38778e-17	1.35308e-16	-6.93889e-17	1.94289e-16	-1.38778e-16	-1.249e-16	-1.50921e-16	-2.77556e-17	0	-1.00614e-16	-1.38778e-16	1.35308e-16	0	5.55112e-17	-8.32667e-17	-4.16334e-17	-1.38778e-16	0	2.77556e-17	8.32667e-17	0	5.55112e-17	-8.32667e-17	-4.16334e-17	-1.38778e-16	0
36	1.07553e-16	-1.94289e-16	4.85723e-17	-1.38778e-16	1.52656e-16	1.71738e-16	7.28584e-17	5.55112e-17	5.55112e-17	3.81639e-17	1.38778e-17	1.35308e-16	-6.93889e-17	1.94289e-16	-1.38778e-16	-1.249e-16	-1.50921e-16	-2.77556e-17	0	-1.00614e-16	-1.38778e-16	1.35308e-16	0	5.55112e-17	-8.32667e-17	-4.16334e-17	-1.38778e-16	0	2.77556e-17	8.32667e-17	0	5.55112e-17	-8.32667e-17	-4.16334e-17	-1.38778e-16	0
37	1.07553e-16	-1.94289e-16	4.85723e-17	-1.38778e-16	1.52656e-16	1.71738e-16	7.28584e-17	5.55112e-17	5.55112e-17	3.81639e-17	1.38778e-17	1.35308e-16	-6.93889e-17	1.94289e-16	-1.38778e-16	-1.249e-16	-1.50921e-16	-2.77556e-17	0	-1.00614e-16	-1.38778e-16	1.35308e-16	0	5.55112e-17	-8.32667e-17	-4.16334e-17	-1.38778e-16	0	2.77556e-17	8.32667e-17	0	5.55112e-17	-8.32667e-17	-4.16334e-17	-1.38778e-16	0
38	1.07553e-16	-1.94289e-16	4.85723e-17	-1.38778e-16	1.52656e-16	1.71738e-16	7.28584e-17	5.55112e-17	5.55112e-17	3.81639e-17	1.38778e-17	1.35308e-16	-6.93889e-17	1.94289e-16	-1.38778e-16	-1.249e-16	-1.50921e-16	-2.77556e-17	0	-1.00614e-16	-1.38778e-16	1.35308e-16	0	5.55112e-17	-8.32667e-17	-4.16334e-17	-1.38778e-16	0	2.77556e-17	8.32667e-17	0	5.55112e-17	-8.32667e-17	-4.16334e-17	-1.38778e-16	0
39	1.07553e-16	-1.94289e-16	4.85723e-17	-1.38778e-16	1.52656e-16	1.71738e-16	7.28584e-17	5.55112e-17	5.55112e-17	3.81639e-17	1.38778e-17	1.35308e-16	-6.93889e-17	1.94289e-16	-1.38778e-16	-1.249e-16	-1.50921e-16	-2.77556e-17	0	-1.00614e-16	-1.38778e-16	1.35308e-16	0	5.55112e-17	-8.32667e-17	-4.16334e-17	-1.38778e-16	0	2.77556e-17	8.32667e-17	0	5.55112e-17	-8.32667e-17	-4.16334e-17	-1.38778e-16	0
40	1.07553e-16	-1.94289e-16	4.85723e-17	-1.38778e-16	1.52656e-16	1.71738e-16	7.28584e-17	5.55112e-17	5.55112e-17	3.81639e-17	1.38778e-17	1.35308e-16	-6.93889e-17	1.94289e-16	-1.38778e-16	-1.249e-16	-1.50921e-16	-2.77556e-17	0	-1.00614e-16	-1.38778e-16	1.35308e-16	0	5.55112e-17	-8.32667e-17	-4.16334e-17	-1.38778e-16	0	2.77556e-17	8.32667e-17	0	5.55112e-17	-8.32667e-17	-4.16334e-17	-1.38778e-16	0
41	1.07553e-16	-1.94289e-16	4.85723e-17	-1.38778e-16	1.52656e-16	1.71738e-16	7.28584e-17	5.55112e-17	5.55112e-17	3.81639e-17	1.38778e-17	1.35308e-16	-6.93889e-17	1.94289e-16	-1.38778e-16	-1.249e-16	-1.50921e-16	-2.77556e-17	0	-1.00614e-16	-1.38778e-16	1.35308e-16	0	5.55112e-17	-8.32667e-17	-4.16334e-17	-1.38778e-16	0	2.77556e-17	8.32667e-17	0	5.55112e-17	-8.32667e-17	-4.16334e-17	-1.38778e-16	0
42	1.07553e-16	-1.94289e-16	4.85723e-17	-1.38778e-16	1.52656e-16	1.71738e-16	7.28584e-17	5.55112e-17	5.55112e-17	3.81639e-17	1.38778e-17	1.35308e-16	-6.93889e-17	1.94289e-16	-1.38778e-16	-1.249e-16	-1.50921e-16	-2.77556e-17	0	-1.00614e-16	-1.38778e-16	1.35308e-16	0	5.55112e-17	-8.32667e-17	-4.16334e-17	-1.38778e-16	0	2.77556e-17	8.32667e-17	0	5.55112e-17	-8.32667e-17	-4.16334e-17	-1.38778e-16	0
43	1.07553e-16	-1.94289e-16	4.85723e-17	-1.38778e-16	1.52656e-16	1.71738e-16	7.28584e-17	5.55112e-17	5.55112e-17	3.81639e-17	1.38778e-17	1.35308e-16	-6.93889e-17	1.94289e-16	-1.38778e-16	-1.249e-16	-1.50921e-16	-2.77556e-17	0	-1.00614e-16	-1.38778e-16	1.35308e-16	0	5.55112e-17	-8.32667e-17	-4.16334e-17	-1.38778e-16	0	2.77556e-17	8.32667e-17	0	5.55112e-17	-8.32667e-17	-4.16334e-17	-1.38778e-16	0
44	1.07553e-16	-1.94289e-16	4.85723e-17	-1.38778e-16	1.52656e-16	1.71738e-16	7.28584e-17	5.55112e-17	5.55112e-17	3.81639e-17	1.38778e-17	1.35308e-16	-6.93889e-17	1.94289e-16	-1.38778e-16	-1.249e-16	-1.50921e-16	-2.77556e-17	0	-1.00614e-16	-1.38778e-16	1.35308e-16	0	5.55112e-17	-8.32667e-17	-4.16334e-17	-1.38778e-16	0	2.77556e-17	8.32667e-17	0	5.55112e-17	-8.32667e-17	-4.16334e-17	-1.38778e-16	0
45	1.07553e-16	-1.94289e-16	4.85723e-17	-1.38778e-16	1.52656e-16	1.71738e-16	7.28584e-17	5.55112e-17	5.55112e-17	3.81639e-17	1.38778e-17	1.35308e-16	-6.93889e-17	1.94289e-16	-1.38778e-16	-1.249e-16	-1.50921e-16	-2.77556e-17	0	-1.00614e-16	-1.38778e-16	1.35308e-16	0	5.55112e-17	-8.32667e-17	-4.16334e-17	-1.38778e-16	0	2.77556e-17	8.32667e-17	0	5.55112e-17	-8.32667e-17	-4.16334e-17	-1.38778e-16	0
46	1.07553e-16	-1.94289e-16	4.85723e-17	-1.38778e-16	1.52656e-16	1.71738e-16	7.28584e-17	5.55112e-17	5.55112e-17	3.81639e-17	1.38778e-17	1.35308e-16	-6.93889e-17	1.94289e-16	-1.38778e-16	-1.249e-16	-1.50921e-16	-2.77556e-17	0	-1.00614e-16	-1.38778e-16	1.35308e-16	0	5.55112e-17	-8.32667e-17	-4.16334e-17	-1.38778e-16	0	2.77556e-17	8.32667e-17	0	5.55112e-17	-8.32667e-17	-4.16334e-17	-1.38778e-16	0
47	1.07553e-16	-1.94289e-16	4.85723e-17	-1.38778e-16	1.52656e-16	1.71738e-16	7.28584e-17	5.55112e-17	5.55112e-17	3.81639e-17	1.38778e-17	1.35308e-16	-6.93889e-17	1.94289e-16	-1.38778e-16	-1.249e-16	-1.50921e-16	-2.77556e-17	0	-1.00614e-16	-1.38778e-16	1.35308e-16	0	5.55112e-17	-8.32667e-17	-4.16334e-17	-1.38778e-16	0	2.77556e-17	8.32667e-17	0	5.55112e-17	-8.32667e-17	-4.16334e-17	-1.38778e-16	0
48	1.07553e-16	-1.94289e-16	4.85723e-17	-1.38778e-16	1.52656e-16	1.71738e-16	7.28584e-17	5.55112e-17	5.55112e-17	3.81639e-17	1.38778e-17	1.35308e-16	-6.93889e-17	1.94289e-16	-1.38778e-16	-1.249e-16	-1.50921e-16	-2.77556e-17	0	-1.00614e-16	-1.38778e-16	1.35308e-16	0	5.55112e-17	-8.32667e-17	-4.16334e-17	-1.38778e-16	0	2.77556e-17	8.32667e-17	0	5.55112e-17	-8.32667e-17	-4.16334e-17	-1.38778e-16	0
49	1.07553e-16	-1.94289e-16	4.85723e-17	-1.38778e-16	1.52656e-16	1.71738e-16	7.28584e-17	5.55112e-17	5.55112e-17	3.81639e-17	1.38778e-17	1.35308e-16	-6.93889e-17	1.94289e-16	-1.38778e-16	-1.249e-16	-1.50921e-16	-2.77556e-17	0	-1.00614e-16	-1.38778e-16	1.35308e-16	0	5.55112e-17	-8.32667e-17	-4.16334e-17	-1.38778e-16	0	2.77556e-17	8.32667e-17	0	5.55112e-17	-8.32667e-17	-4.16334e-17	-1.38778e-16	0
50	1.07553e-16	-1.94289e-16	4.85723e-17	-1.38778e-16	1.52656e-16	1.71738e-16	7.28584e-17	5.55112e-17	5.55112e-17	3.81639e-17	1.38778e-17	1.35308e-16	-6.93889e-17	1.94289e-16	-1.38778e-16	-1.249e-16	-1.50921e-16	-2.77556e-17	0	-1.00614e-16	-1.38778e-16	1.35308e-16	0	5.55112e-17	-8.32667e-17	-4.16334e-17	-1.38778e-16	0	2.77556e-17	8.32667e-17	0	5.55112e-17	-8.32667e-17	-4.16334e-17	-1.38778e-16	0

## Sheet: F4
Genotype	Di2	Di2	Di2	Di2	Di2	Di2	SxS	SxS	SxS	SxS	SxS	SxS	Sx0	Sx0	Sx0	Sx0	Sx0	Sx0	Sx0	Sx0	Sx0	Sx0	Sx0	Sx0	Sx0	Bc&xDi2S	Bc&xDi2S	Bc&xDi2S	Bc&xDi2S	xDi2S	xDi2S	Bc1	Bc1
hour
1	1	1	1	1	1	1	1	1	1	1	1	1	1	1	1	1	1	1	1	1	1	1	1	1	1	1	1	1	1	1	1	1	1
2	1	1	1	1	1	1	1	1	1	1	1	1	1	1	1	1	1	1	1	1	1	1	1	1	1	1	1	1	1	1	1	1	1
3	1	1	1	1	1	1	1	1	1	1	1	1	1	1	1	1	1	1	1	1	1	1	1	1	1	1	1	1	1	1	1	1	1
4	1	1	1	1	1	1	1	1	1	1	1	1	1	1	1	1	1	1	1	1	1	1	1	1	1	1	1	1	1	1	1	1	1
5	1	1	1	1	1	0.980392	1	1	1	1	1	1	1	1	1	1	1	1	1	1	1	1	1	1	1	1	1	1	1	1	1	1	1
6	1	1	1	1	1	0.960784	1	1	1	1	1	1	1	1	1	1	1	1	1	1	1	1	1	1	1	1	1	1	1	1	1	1	1
7	0.972222	0.967742	1	1	1	0.960784	1	1	0.9	1	1	1	0.98	1	1	1	1	1	1	1	1	0.973684	0.952381	1	1	1	0.982456	0.944444	0.973684	1	0.982456	0.944444	0.973684
8	0.972222	0.935484	0.966102	0.981481	0.957447	0.960784	1	1	0.9	1	1	0.962963	0.96	1	1	1	0.974359	1	1	1	0.981481	0.973684	0.952381	1	1	1	0.947368	0.944444	0.947368	1	0.947368	0.944444	0.947368
9	0.916667	0.903226	0.932203	0.925926	0.851064	0.941176	1	1	0.9	0.965517	0.971429	0.907407	0.92	0.875	0.962963	0.934426	0.974359	1	0.896552	0.97619	0.944444	0.973684	0.904762	1	1	0.928571	0.877193	0.944444	0.868421	0.928571	0.877193	0.944444	0.868421
10	0.75	0.645161	0.881356	0.87037	0.787234	0.823529	1	0.913043	0.7	0.965517	0.971429	0.851852	0.84	0.775	0.888889	0.852459	0.948718	1	0.62069	0.952381	0.888889	0.947368	0.857143	0.977273	1	0.642857	0.842105	0.666667	0.789474	0.642857	0.842105	0.666667	0.789474
11	0.472222	0.354839	0.830508	0.722222	0.680851	0.705882	0.625	0.913043	0.6	0.896552	0.857143	0.814815	0.74	0.6875	0.814815	0.803279	0.923077	1	0.448276	0.880952	0.796296	0.842105	0.714286	0.954545	0.949153	0.571429	0.77193	0.5	0.605263	0.571429	0.77193	0.5	0.605263
12	0.305556	0.193548	0.711864	0.592593	0.574468	0.666667	0.625	0.826087	0.5	0.827586	0.685714	0.777778	0.62	0.675	0.740741	0.639344	0.846154	0.941176	0.413793	0.714286	0.703704	0.710526	0.571429	0.863636	0.915254	0.285714	0.719298	0.277778	0.447368	0.285714	0.719298	0.277778	0.447368
13	0.138889	8.32667e-17	0.525424	0.481481	0.425532	0.45098	0.5	0.826087	0.5	0.689655	0.571429	0.703704	0.46	0.625	0.666667	0.442623	0.717949	0.882353	0.206897	0.571429	0.481481	0.473684	0.333333	0.795455	0.847458	0.142857	0.438596	0.166667	0.342105	0.142857	0.438596	0.166667	0.342105
14	2.77556e-17	8.32667e-17	0.322034	0.37037	0.234043	0.235294	0.25	0.826087	0.4	0.689655	0.457143	0.555556	0.26	0.5	0.407407	0.245902	0.692308	0.852941	0.172414	0.5	0.314815	0.236842	0.238095	0.681818	0.762712	0.0714286	0.245614	0.111111	0.157895	0.0714286	0.245614	0.111111	0.157895
15	2.77556e-17	8.32667e-17	0.20339	0.166667	0.12766	0.235294	0.25	0.782609	0.3	0.62069	0.285714	0.407407	0.14	0.3875	0.185185	0.0491803	0.512821	0.735294	0.103448	0.285714	0.259259	0.0526316	0.0952381	0.477273	0.627119	1.11022e-16	0.175439	2.77556e-17	0.0789474	1.11022e-16	0.175439	2.77556e-17	0.0789474
16	2.77556e-17	8.32667e-17	0.135593	0.111111	0.0638298	0.137255	0.125	0.652174	0.2	0.482759	0.142857	0.277778	0.1	0.225	0.037037	5.55112e-17	0.333333	0.470588	0.103448	0.238095	0.166667	0.0263158	0.0952381	0.295455	0.457627	1.11022e-16	0.0877193	2.77556e-17	0.0526316	1.11022e-16	0.0877193	2.77556e-17	0.0526316
17	2.77556e-17	8.32667e-17	0.0677966	0.037037	0.0425532	0.0588235	0	0.521739	0.2	0.275862	0.0571429	0.166667	0.02	0.15	1.11022e-16	5.55112e-17	0.179487	0.382353	0.0689655	0.166667	0.148148	0.0263158	0	0.227273	0.254237	1.11022e-16	0.0175439	2.77556e-17	2.77556e-17	1.11022e-16	0.0175439	2.77556e-17	2.77556e-17
18	2.77556e-17	8.32667e-17	0.0508475	0	-3.46945e-17	0.0196078	0	0.521739	0.1	0.103448	-6.93889e-18	0.0740741	0.02	0.0875	1.11022e-16	5.55112e-17	0.102564	0.235294	0.0689655	0.0952381	0.0740741	1.66533e-16	0	0.136364	0.220339	1.11022e-16	5.55112e-17	2.77556e-17	2.77556e-17	1.11022e-16	5.55112e-17	2.77556e-17	2.77556e-17
19	2.77556e-17	8.32667e-17	0.0338983	0	-3.46945e-17	-1.52656e-16	0	0.347826	2.77556e-17	-1.38778e-17	-6.93889e-18	0.0185185	0.02	0.05	1.11022e-16	5.55112e-17	0.025641	0.0882353	0.0344828	0.0714286	0.0555556	1.66533e-16	0	0.0454545	0.101695	1.11022e-16	5.55112e-17	2.77556e-17	2.77556e-17	1.11022e-16	5.55112e-17	2.77556e-17	2.77556e-17
20	2.77556e-17	8.32667e-17	0.0169492	0	-3.46945e-17	-1.52656e-16	0	0.130435	2.77556e-17	-1.38778e-17	-6.93889e-18	1.38778e-16	0.02	0.0375	1.11022e-16	5.55112e-17	0.025641	0.0588235	1.38778e-17	0	0.0185185	1.66533e-16	0	0.0227273	0.0338983	1.11022e-16	5.55112e-17	2.77556e-17	2.77556e-17	1.11022e-16	5.55112e-17	2.77556e-17	2.77556e-17
21	2.77556e-17	8.32667e-17	-7.63278e-17	0	-3.46945e-17	-1.52656e-16	0	0.0434783	2.77556e-17	-1.38778e-17	-6.93889e-18	1.38778e-16	-5.20417e-17	0.0125	1.11022e-16	5.55112e-17	0.025641	-9.02056e-17	1.38778e-17	0	5.55112e-17	1.66533e-16	0	-9.71445e-17	0.0169492	1.11022e-16	5.55112e-17	2.77556e-17	2.77556e-17	1.11022e-16	5.55112e-17	2.77556e-17	2.77556e-17
22	2.77556e-17	8.32667e-17	-7.63278e-17	0	-3.46945e-17	-1.52656e-16	0	0.0434783	2.77556e-17	-1.38778e-17	-6.93889e-18	1.38778e-16	-5.20417e-17	1.73472e-17	1.11022e-16	5.55112e-17	-2.01228e-16	-9.02056e-17	1.38778e-17	0	5.55112e-17	1.66533e-16	0	-9.71445e-17	-6.93889e-18	1.11022e-16	5.55112e-17	2.77556e-17	2.77556e-17	1.11022e-16	5.55112e-17	2.77556e-17	2.77556e-17
23	2.77556e-17	8.32667e-17	-7.63278e-17	0	-3.46945e-17	-1.52656e-16	0	1.11022e-16	2.77556e-17	-1.38778e-17	-6.93889e-18	1.38778e-16	-5.20417e-17	1.73472e-17	1.11022e-16	5.55112e-17	-2.01228e-16	-9.02056e-17	1.38778e-17	0	5.55112e-17	1.66533e-16	0	-9.71445e-17	-6.93889e-18	1.11022e-16	5.55112e-17	2.77556e-17	2.77556e-17	1.11022e-16	5.55112e-17	2.77556e-17	2.77556e-17
24	2.77556e-17	8.32667e-17	-7.63278e-17	0	-3.46945e-17	-1.52656e-16	0	1.11022e-16	2.77556e-17	-1.38778e-17	-6.93889e-18	1.38778e-16	-5.20417e-17	1.73472e-17	1.11022e-16	5.55112e-17	-2.01228e-16	-9.02056e-17	1.38778e-17	0	5.55112e-17	1.66533e-16	0	-9.71445e-17	-6.93889e-18	1.11022e-16	5.55112e-17	2.77556e-17	2.77556e-17	1.11022e-16	5.55112e-17	2.77556e-17	2.77556e-17
25	2.77556e-17	8.32667e-17	-7.63278e-17	0	-3.46945e-17	-1.52656e-16	0	1.11022e-16	2.77556e-17	-1.38778e-17	-6.93889e-18	1.38778e-16	-5.20417e-17	1.73472e-17	1.11022e-16	5.55112e-17	-2.01228e-16	-9.02056e-17	1.38778e-17	0	5.55112e-17	1.66533e-16	0	-9.71445e-17	-6.93889e-18	1.11022e-16	5.55112e-17	2.77556e-17	2.77556e-17	1.11022e-16	5.55112e-17	2.77556e-17	2.77556e-17
26	2.77556e-17	8.32667e-17	-7.63278e-17	0	-3.46945e-17	-1.52656e-16	0	1.11022e-16	2.77556e-17	-1.38778e-17	-6.93889e-18	1.38778e-16	-5.20417e-17	1.73472e-17	1.11022e-16	5.55112e-17	-2.01228e-16	-9.02056e-17	1.38778e-17	0	5.55112e-17	1.66533e-16	0	-9.71445e-17	-6.93889e-18	1.11022e-16	5.55112e-17	2.77556e-17	2.77556e-17	1.11022e-16	5.55112e-17	2.77556e-17	2.77556e-17
27	2.77556e-17	8.32667e-17	-7.63278e-17	0	-3.46945e-17	-1.52656e-16	0	1.11022e-16	2.77556e-17	-1.38778e-17	-6.93889e-18	1.38778e-16	-5.20417e-17	1.73472e-17	1.11022e-16	5.55112e-17	-2.01228e-16	-9.02056e-17	1.38778e-17	0	5.55112e-17	1.66533e-16	0	-9.71445e-17	-6.93889e-18	1.11022e-16	5.55112e-17	2.77556e-17	2.77556e-17	1.11022e-16	5.55112e-17	2.77556e-17	2.77556e-17
28	2.77556e-17	8.32667e-17	-7.63278e-17	0	-3.46945e-17	-1.52656e-16	0	1.11022e-16	2.77556e-17	-1.38778e-17	-6.93889e-18	1.38778e-16	-5.20417e-17	1.73472e-17	1.11022e-16	5.55112e-17	-2.01228e-16	-9.02056e-17	1.38778e-17	0	5.55112e-17	1.66533e-16	0	-9.71445e-17	-6.93889e-18	1.11022e-16	5.55112e-17	2.77556e-17	2.77556e-17	1.11022e-16	5.55112e-17	2.77556e-17	2.77556e-17
29	2.77556e-17	8.32667e-17	-7.63278e-17	0	-3.46945e-17	-1.52656e-16	0	1.11022e-16	2.77556e-17	-1.38778e-17	-6.93889e-18	1.38778e-16	-5.20417e-17	1.73472e-17	1.11022e-16	5.55112e-17	-2.01228e-16	-9.02056e-17	1.38778e-17	0	5.55112e-17	1.66533e-16	0	-9.71445e-17	-6.93889e-18	1.11022e-16	5.55112e-17	2.77556e-17	2.77556e-17	1.11022e-16	5.55112e-17	2.77556e-17	2.77556e-17
30	2.77556e-17	8.32667e-17	-7.63278e-17	0	-3.46945e-17	-1.52656e-16	0	1.11022e-16	2.77556e-17	-1.38778e-17	-6.93889e-18	1.38778e-16	-5.20417e-17	1.73472e-17	1.11022e-16	5.55112e-17	-2.01228e-16	-9.02056e-17	1.38778e-17	0	5.55112e-17	1.66533e-16	0	-9.71445e-17	-6.93889e-18	1.11022e-16	5.55112e-17	2.77556e-17	2.77556e-17	1.11022e-16	5.55112e-17	2.77556e-17	2.77556e-17
31	2.77556e-17	8.32667e-17	-7.63278e-17	0	-3.46945e-17	-1.52656e-16	0	1.11022e-16	2.77556e-17	-1.38778e-17	-6.93889e-18	1.38778e-16	-5.20417e-17	1.73472e-17	1.11022e-16	5.55112e-17	-2.01228e-16	-9.02056e-17	1.38778e-17	0	5.55112e-17	1.66533e-16	0	-9.71445e-17	-6.93889e-18	1.11022e-16	5.55112e-17	2.77556e-17	2.77556e-17	1.11022e-16	5.55112e-17	2.77556e-17	2.77556e-17
32	2.77556e-17	8.32667e-17	-7.63278e-17	0	-3.46945e-17	-1.52656e-16	0	1.11022e-16	2.77556e-17	-1.38778e-17	-6.93889e-18	1.38778e-16	-5.20417e-17	1.73472e-17	1.11022e-16	5.55112e-17	-2.01228e-16	-9.02056e-17	1.38778e-17	0	5.55112e-17	1.66533e-16	0	-9.71445e-17	-6.93889e-18	1.11022e-16	5.55112e-17	2.77556e-17	2.77556e-17	1.11022e-16	5.55112e-17	2.77556e-17	2.77556e-17
33	2.77556e-17	8.32667e-17	-7.63278e-17	0	-3.46945e-17	-1.52656e-16	0	1.11022e-16	2.77556e-17	-1.38778e-17	-6.93889e-18	1.38778e-16	-5.20417e-17	1.73472e-17	1.11022e-16	5.55112e-17	-2.01228e-16	-9.02056e-17	1.38778e-17	0	5.55112e-17	1.66533e-16	0	-9.71445e-17	-6.93889e-18	1.11022e-16	5.55112e-17	2.77556e-17	2.77556e-17	1.11022e-16	5.55112e-17	2.77556e-17	2.77556e-17
34	2.77556e-17	8.32667e-17	-7.63278e-17	0	-3.46945e-17	-1.52656e-16	0	1.11022e-16	2.77556e-17	-1.38778e-17	-6.93889e-18	1.38778e-16	-5.20417e-17	1.73472e-17	1.11022e-16	5.55112e-17	-2.01228e-16	-9.02056e-17	1.38778e-17	0	5.55112e-17	1.66533e-16	0	-9.71445e-17	-6.93889e-18	1.11022e-16	5.55112e-17	2.77556e-17	2.77556e-17	1.11022e-16	5.55112e-17	2.77556e-17	2.77556e-17
35	2.77556e-17	8.32667e-17	-7.63278e-17	0	-3.46945e-17	-1.52656e-16	0	1.11022e-16	2.77556e-17	-1.38778e-17	-6.93889e-18	1.38778e-16	-5.20417e-17	1.73472e-17	1.11022e-16	5.55112e-17	-2.01228e-16	-9.02056e-17	1.38778e-17	0	5.55112e-17	1.66533e-16	0	-9.71445e-17	-6.93889e-18	1.11022e-16	5.55112e-17	2.77556e-17	2.77556e-17	1.11022e-16	5.55112e-17	2.77556e-17	2.77556e-17
36	2.77556e-17	8.32667e-17	-7.63278e-17	0	-3.46945e-17	-1.52656e-16	0	1.11022e-16	2.77556e-17	-1.38778e-17	-6.93889e-18	1.38778e-16	-5.20417e-17	1.73472e-17	1.11022e-16	5.55112e-17	-2.01228e-16	-9.02056e-17	1.38778e-17	0	5.55112e-17	1.66533e-16	0	-9.71445e-17	-6.93889e-18	1.11022e-16	5.55112e-17	2.77556e-17	2.77556e-17	1.11022e-16	5.55112e-17	2.77556e-17	2.77556e-17
37	2.77556e-17	8.32667e-17	-7.63278e-17	0	-3.46945e-17	-1.52656e-16	0	1.11022e-16	2.77556e-17	-1.38778e-17	-6.93889e-18	1.38778e-16	-5.20417e-17	1.73472e-17	1.11022e-16	5.55112e-17	-2.01228e-16	-9.02056e-17	1.38778e-17	0	5.55112e-17	1.66533e-16	0	-9.71445e-17	-6.93889e-18	1.11022e-16	5.55112e-17	2.77556e-17	2.77556e-17	1.11022e-16	5.55112e-17	2.77556e-17	2.77556e-17
38	2.77556e-17	8.32667e-17	-7.63278e-17	0	-3.46945e-17	-1.52656e-16	0	1.11022e-16	2.77556e-17	-1.38778e-17	-6.93889e-18	1.38778e-16	-5.20417e-17	1.73472e-17	1.11022e-16	5.55112e-17	-2.01228e-16	-9.02056e-17	1.38778e-17	0	5.55112e-17	1.66533e-16	0	-9.71445e-17	-6.93889e-18	1.11022e-16	5.55112e-17	2.77556e-17	2.77556e-17	1.11022e-16	5.55112e-17	2.77556e-17	2.77556e-17
39	2.77556e-17	8.32667e-17	-7.63278e-17	0	-3.46945e-17	-1.52656e-16	0	1.11022e-16	2.77556e-17	-1.38778e-17	-6.93889e-18	1.38778e-16	-5.20417e-17	1.73472e-17	1.11022e-16	5.55112e-17	-2.01228e-16	-9.02056e-17	1.38778e-17	0	5.55112e-17	1.66533e-16	0	-9.71445e-17	-6.93889e-18	1.11022e-16	5.55112e-17	2.77556e-17	2.77556e-17	1.11022e-16	5.55112e-17	2.77556e-17	2.77556e-17
40	2.77556e-17	8.32667e-17	-7.63278e-17	0	-3.46945e-17	-1.52656e-16	0	1.11022e-16	2.77556e-17	-1.38778e-17	-6.93889e-18	1.38778e-16	-5.20417e-17	1.73472e-17	1.11022e-16	5.55112e-17	-2.01228e-16	-9.02056e-17	1.38778e-17	0	5.55112e-17	1.66533e-16	0	-9.71445e-17	-6.93889e-18	1.11022e-16	5.55112e-17	2.77556e-17	2.77556e-17	1.11022e-16	5.55112e-17	2.77556e-17	2.77556e-17
41	2.77556e-17	8.32667e-17	-7.63278e-17	0	-3.46945e-17	-1.52656e-16	0	1.11022e-16	2.77556e-17	-1.38778e-17	-6.93889e-18	1.38778e-16	-5.20417e-17	1.73472e-17	1.11022e-16	5.55112e-17	-2.01228e-16	-9.02056e-17	1.38778e-17	0	5.55112e-17	1.66533e-16	0	-9.71445e-17	-6.93889e-18	1.11022e-16	5.55112e-17	2.77556e-17	2.77556e-17	1.11022e-16	5.55112e-17	2.77556e-17	2.77556e-17
42	2.77556e-17	8.32667e-17	-7.63278e-17	0	-3.46945e-17	-1.52656e-16	0	1.11022e-16	2.77556e-17	-1.38778e-17	-6.93889e-18	1.38778e-16	-5.20417e-17	1.73472e-17	1.11022e-16	5.55112e-17	-2.01228e-16	-9.02056e-17	1.38778e-17	0	5.55112e-17	1.66533e-16	0	-9.71445e-17	-6.93889e-18	1.11022e-16	5.55112e-17	2.77556e-17	2.77556e-17	1.11022e-16	5.55112e-17	2.77556e-17	2.77556e-17
43	2.77556e-17	8.32667e-17	-7.63278e-17	0	-3.46945e-17	-1.52656e-16	0	1.11022e-16	2.77556e-17	-1.38778e-17	-6.93889e-18	1.38778e-16	-5.20417e-17	1.73472e-17	1.11022e-16	5.55112e-17	-2.01228e-16	-9.02056e-17	1.38778e-17	0	5.55112e-17	1.66533e-16	0	-9.71445e-17	-6.93889e-18	1.11022e-16	5.55112e-17	2.77556e-17	2.77556e-17	1.11022e-16	5.55112e-17	2.77556e-17	2.77556e-17
44	2.77556e-17	8.32667e-17	-7.63278e-17	0	-3.46945e-17	-1.52656e-16	0	1.11022e-16	2.77556e-17	-1.38778e-17	-6.93889e-18	1.38778e-16	-5.20417e-17	1.73472e-17	1.11022e-16	5.55112e-17	-2.01228e-16	-9.02056e-17	1.38778e-17	0	5.55112e-17	1.66533e-16	0	-9.71445e-17	-6.93889e-18	1.11022e-16	5.55112e-17	2.77556e-17	2.77556e-17	1.11022e-16	5.55112e-17	2.77556e-17	2.77556e-17
45	2.77556e-17	8.32667e-17	-7.63278e-17	0	-3.46945e-17	-1.52656e-16	0	1.11022e-16	2.77556e-17	-1.38778e-17	-6.93889e-18	1.38778e-16	-5.20417e-17	1.73472e-17	1.11022e-16	5.55112e-17	-2.01228e-16	-9.02056e-17	1.38778e-17	0	5.55112e-17	1.66533e-16	0	-9.71445e-17	-6.93889e-18	1.11022e-16	5.55112e-17	2.77556e-17	2.77556e-17	1.11022e-16	5.55112e-17	2.77556e-17	2.77556e-17
46	2.77556e-17	8.32667e-17	-7.63278e-17	0	-3.46945e-17	-1.52656e-16	0	1.11022e-16	2.77556e-17	-1.38778e-17	-6.93889e-18	1.38778e-16	-5.20417e-17	1.73472e-17	1.11022e-16	5.55112e-17	-2.01228e-16	-9.02056e-17	1.38778e-17	0	5.55112e-17	1.66533e-16	0	-9.71445e-17	-6.93889e-18	1.11022e-16	5.55112e-17	2.77556e-17	2.77556e-17	1.11022e-16	5.55112e-17	2.77556e-17	2.77556e-17
47	2.77556e-17	8.32667e-17	-7.63278e-17	0	-3.46945e-17	-1.52656e-16	0	1.11022e-16	2.77556e-17	-1.38778e-17	-6.93889e-18	1.38778e-16	-5.20417e-17	1.73472e-17	1.11022e-16	5.55112e-17	-2.01228e-16	-9.02056e-17	1.38778e-17	0	5.55112e-17	1.66533e-16	0	-9.71445e-17	-6.93889e-18	1.11022e-16	5.55112e-17	2.77556e-17	2.77556e-17	1.11022e-16	5.55112e-17	2.77556e-17	2.77556e-17
48	2.77556e-17	8.32667e-17	-7.63278e-17	0	-3.46945e-17	-1.52656e-16	0	1.11022e-16	2.77556e-17	-1.38778e-17	-6.93889e-18	1.38778e-16	-5.20417e-17	1.73472e-17	1.11022e-16	5.55112e-17	-2.01228e-16	-9.02056e-17	1.38778e-17	0	5.55112e-17	1.66533e-16	0	-9.71445e-17	-6.93889e-18	1.11022e-16	5.55112e-17	2.77556e-17	2.77556e-17	1.11022e-16	5.55112e-17	2.77556e-17	2.77556e-17
49	2.77556e-17	8.32667e-17	-7.63278e-17	0	-3.46945e-17	-1.52656e-16	0	1.11022e-16	2.77556e-17	-1.38778e-17	-6.93889e-18	1.38778e-16	-5.20417e-17	1.73472e-17	1.11022e-16	5.55112e-17	-2.01228e-16	-9.02056e-17	1.38778e-17	0	5.55112e-17	1.66533e-16	0	-9.71445e-17	-6.93889e-18	1.11022e-16	5.55112e-17	2.77556e-17	2.77556e-17	1.11022e-16	5.55112e-17	2.77556e-17	2.77556e-17
50	2.77556e-17	8.32667e-17	-7.63278e-17	0	-3.46945e-17	-1.52656e-16	0	1.11022e-16	2.77556e-17	-1.38778e-17	-6.93889e-18	1.38778e-16	-5.20417e-17	1.73472e-17	1.11022e-16	5.55112e-17	-2.01228e-16	-9.02056e-17	1.38778e-17	0	5.55112e-17	1.66533e-16	0	-9.71445e-17	-6.93889e-18	1.11022e-16	5.55112e-17	2.77556e-17	2.77556e-17	1.11022e-16	5.55112e-17	2.77556e-17	2.77556e-17

## Sheet: F5
Genotype	DI2	DI2	DI2	DI2	DI2	DI2	DI2	DI2	DI2	DI2	DI2	77S	77S	77S	77S	77S	77S	77S	77S	77S	77S	77S	77S	77S	7x7	7x7	7x7
hour
1	1	1	1	1	1	1	1	1	1	1	1	1	1	1	1	1	1	1	1	1	1	1	1	1	1	1	1
2	1	1	1	1	1	1	1	1	1	1	1	1	1	1	1	1	1	1	1	1	1	1	1	1	1	1	1
3	1	1	1	1	1	1	1	1	1	1	1	1	1	1	1	1	1	1	1	1	1	1	1	1	1	1	1
4	1	1	1	1	1	1	1	1	1	1	1	1	1	1	1	1	1	1	1	1	1	1	1	1	1	1	1
5	1	1	1	1	1	1	1	1	1	1	1	1	1	1	1	1	1	1	1	1	1	1	1	1	1	1	1
6	0.97619	0.974359	1	1	1	1	1	1	1	0.979592	0.973684	1	1	1	1	1	1	1	1	1	1	1	1	1	0.97561	1	1
7	0.928571	0.948718	1	0.979592	0.977273	0.980392	1	1	1	0.959184	0.947368	0.978261	1	1	1	1	1	1	1	0.939394	0.986111	0.972222	0.882353	1	0.95122	1	1
8	0.857143	0.871795	0.980769	0.959184	0.931818	0.941176	0.965517	0.977273	0.945946	0.918367	0.894737	0.956522	0.961538	0.947368	1	0.96875	0.969697	0.96	0.967742	0.848485	0.944444	0.916667	0.764706	0.976744	0.95122	1	1
9	0.761905	0.769231	0.942308	0.897959	0.863636	0.862745	0.862069	0.931818	0.864865	0.836735	0.736842	0.913043	0.923077	0.894737	1	0.90625	0.939394	0.82	0.935484	0.666667	0.888889	0.805556	0.470588	0.930233	0.902439	0.978261	0.983333
10	0.714286	0.74359	0.884615	0.836735	0.727273	0.784314	0.793103	0.886364	0.810811	0.77551	0.657895	0.869565	0.884615	0.842105	0.935484	0.90625	0.878788	0.7	0.870968	0.484848	0.791667	0.722222	0.352941	0.883721	0.853659	0.934783	0.933333
11	0.595238	0.666667	0.769231	0.714286	0.5	0.607843	0.655172	0.818182	0.702703	0.673469	0.552632	0.782609	0.807692	0.789474	0.870968	0.90625	0.757576	0.54	0.774194	0.393939	0.638889	0.611111	0.294118	0.767442	0.804878	0.826087	0.85
12	0.452381	0.666667	0.653846	0.591837	0.295455	0.392157	0.62069	0.727273	0.567568	0.55102	0.368421	0.717391	0.730769	0.684211	0.774194	0.8125	0.69697	0.3	0.677419	0.181818	0.541667	0.472222	0.235294	0.72093	0.731707	0.630435	0.766667
13	0.333333	0.564103	0.480769	0.346939	0.204545	0.294118	0.551724	0.522727	0.486486	0.244898	0.236842	0.630435	0.576923	0.684211	0.645161	0.71875	0.606061	0.14	0.548387	0.121212	0.416667	0.444444	0.176471	0.651163	0.634146	0.456522	0.65
14	0.214286	0.358974	0.288462	0.204082	0.0909091	0.176471	0.310345	0.340909	0.351351	0.122449	0.157895	0.521739	0.538462	0.526316	0.516129	0.59375	0.484848	0.06	0.354839	0.0606061	0.333333	0.25	0.117647	0.581395	0.536585	0.326087	0.416667
15	0.119048	0.128205	0.153846	0.142857	6.93889e-17	0.137255	0.172414	0.25	0.297297	0.0816327	0.0789474	0.369565	0.5	0.368421	0.322581	0.4375	0.272727	0.02	0.225806	8.32667e-17	0.263889	0.166667	-6.93889e-17	0.488372	0.414634	0.195652	0.266667
16	0.0238095	0.0512821	0.0961538	0.0816327	6.93889e-17	0.0588235	0.0689655	0.136364	0.135135	0.0408163	0.0526316	0.195652	0.230769	0.157895	0.193548	0.21875	0.212121	-7.28584e-17	0.0967742	8.32667e-17	0.208333	0.111111	-6.93889e-17	0.325581	0.268293	0.0869565	0.2
17	1.66533e-16	0.025641	0.0769231	0.0612245	6.93889e-17	0.0392157	0.0344828	0.0681818	0.0540541	0.0204082	0.0263158	0.130435	0.153846	0.0526316	0.129032	0.125	0.212121	-7.28584e-17	8.32667e-17	8.32667e-17	0.125	0.0555556	-6.93889e-17	0.255814	0.195122	0.0434783	0.15
18	1.66533e-16	9.71445e-17	0.0192308	0.0204082	6.93889e-17	0.0196078	0.0344828	0.0227273	0.0540541	0.0204082	0.0263158	0.0869565	0.0769231	0.0526316	0.0645161	0.03125	0.121212	-7.28584e-17	8.32667e-17	8.32667e-17	0.0555556	0.0277778	-6.93889e-17	0.116279	0.097561	0.0217391	0.1
19	1.66533e-16	9.71445e-17	-1.38778e-16	3.46945e-18	6.93889e-17	6.93889e-17	-4.16334e-17	0.0227273	-5.55112e-17	0.0204082	5.55112e-17	0.0652174	0.0384615	3.33067e-16	0.0322581	0	0.0606061	-7.28584e-17	8.32667e-17	8.32667e-17	0.0277778	2.77556e-17	-6.93889e-17	0.0697674	0.0243902	0.0217391	0.0666667
20	1.66533e-16	9.71445e-17	-1.38778e-16	3.46945e-18	6.93889e-17	6.93889e-17	-4.16334e-17	1.04083e-16	-5.55112e-17	-4.16334e-17	5.55112e-17	0.0434783	0.0384615	3.33067e-16	0.0322581	0	0.030303	-7.28584e-17	8.32667e-17	8.32667e-17	0.0138889	2.77556e-17	-6.93889e-17	0.0232558	0.0243902	0.0217391	0.05
21	1.66533e-16	9.71445e-17	-1.38778e-16	3.46945e-18	6.93889e-17	6.93889e-17	-4.16334e-17	1.04083e-16	-5.55112e-17	-4.16334e-17	5.55112e-17	0.0217391	1.11022e-16	3.33067e-16	0.0322581	0	-2.77556e-17	-7.28584e-17	8.32667e-17	8.32667e-17	0.0138889	2.77556e-17	-6.93889e-17	1.38778e-17	0.0243902	1.38778e-17	0.0166667
22	1.66533e-16	9.71445e-17	-1.38778e-16	3.46945e-18	6.93889e-17	6.93889e-17	-4.16334e-17	1.04083e-16	-5.55112e-17	-4.16334e-17	5.55112e-17	8.32667e-17	1.11022e-16	3.33067e-16	1.11022e-16	0	-2.77556e-17	-7.28584e-17	8.32667e-17	8.32667e-17	5.55112e-17	2.77556e-17	-6.93889e-17	1.38778e-17	-1.04083e-16	1.38778e-17	-1.49186e-16
23	1.66533e-16	9.71445e-17	-1.38778e-16	3.46945e-18	6.93889e-17	6.93889e-17	-4.16334e-17	1.04083e-16	-5.55112e-17	-4.16334e-17	5.55112e-17	8.32667e-17	1.11022e-16	3.33067e-16	1.11022e-16	0	-2.77556e-17	-7.28584e-17	8.32667e-17	8.32667e-17	5.55112e-17	2.77556e-17	-6.93889e-17	1.38778e-17	-1.04083e-16	1.38778e-17	-1.49186e-16
24	1.66533e-16	9.71445e-17	-1.38778e-16	3.46945e-18	6.93889e-17	6.93889e-17	-4.16334e-17	1.04083e-16	-5.55112e-17	-4.16334e-17	5.55112e-17	8.32667e-17	1.11022e-16	3.33067e-16	1.11022e-16	0	-2.77556e-17	-7.28584e-17	8.32667e-17	8.32667e-17	5.55112e-17	2.77556e-17	-6.93889e-17	1.38778e-17	-1.04083e-16	1.38778e-17	-1.49186e-16
25	1.66533e-16	9.71445e-17	-1.38778e-16	3.46945e-18	6.93889e-17	6.93889e-17	-4.16334e-17	1.04083e-16	-5.55112e-17	-4.16334e-17	5.55112e-17	8.32667e-17	1.11022e-16	3.33067e-16	1.11022e-16	0	-2.77556e-17	-7.28584e-17	8.32667e-17	8.32667e-17	5.55112e-17	2.77556e-17	-6.93889e-17	1.38778e-17	-1.04083e-16	1.38778e-17	-1.49186e-16
26	1.66533e-16	9.71445e-17	-1.38778e-16	3.46945e-18	6.93889e-17	6.93889e-17	-4.16334e-17	1.04083e-16	-5.55112e-17	-4.16334e-17	5.55112e-17	8.32667e-17	1.11022e-16	3.33067e-16	1.11022e-16	0	-2.77556e-17	-7.28584e-17	8.32667e-17	8.32667e-17	5.55112e-17	2.77556e-17	-6.93889e-17	1.38778e-17	-1.04083e-16	1.38778e-17	-1.49186e-16
27	1.66533e-16	9.71445e-17	-1.38778e-16	3.46945e-18	6.93889e-17	6.93889e-17	-4.16334e-17	1.04083e-16	-5.55112e-17	-4.16334e-17	5.55112e-17	8.32667e-17	1.11022e-16	3.33067e-16	1.11022e-16	0	-2.77556e-17	-7.28584e-17	8.32667e-17	8.32667e-17	5.55112e-17	2.77556e-17	-6.93889e-17	1.38778e-17	-1.04083e-16	1.38778e-17	-1.49186e-16
28	1.66533e-16	9.71445e-17	-1.38778e-16	3.46945e-18	6.93889e-17	6.93889e-17	-4.16334e-17	1.04083e-16	-5.55112e-17	-4.16334e-17	5.55112e-17	8.32667e-17	1.11022e-16	3.33067e-16	1.11022e-16	0	-2.77556e-17	-7.28584e-17	8.32667e-17	8.32667e-17	5.55112e-17	2.77556e-17	-6.93889e-17	1.38778e-17	-1.04083e-16	1.38778e-17	-1.49186e-16
29	1.66533e-16	9.71445e-17	-1.38778e-16	3.46945e-18	6.93889e-17	6.93889e-17	-4.16334e-17	1.04083e-16	-5.55112e-17	-4.16334e-17	5.55112e-17	8.32667e-17	1.11022e-16	3.33067e-16	1.11022e-16	0	-2.77556e-17	-7.28584e-17	8.32667e-17	8.32667e-17	5.55112e-17	2.77556e-17	-6.93889e-17	1.38778e-17	-1.04083e-16	1.38778e-17	-1.49186e-16
30	1.66533e-16	9.71445e-17	-1.38778e-16	3.46945e-18	6.93889e-17	6.93889e-17	-4.16334e-17	1.04083e-16	-5.55112e-17	-4.16334e-17	5.55112e-17	8.32667e-17	1.11022e-16	3.33067e-16	1.11022e-16	0	-2.77556e-17	-7.28584e-17	8.32667e-17	8.32667e-17	5.55112e-17	2.77556e-17	-6.93889e-17	1.38778e-17	-1.04083e-16	1.38778e-17	-1.49186e-16
31	1.66533e-16	9.71445e-17	-1.38778e-16	3.46945e-18	6.93889e-17	6.93889e-17	-4.16334e-17	1.04083e-16	-5.55112e-17	-4.16334e-17	5.55112e-17	8.32667e-17	1.11022e-16	3.33067e-16	1.11022e-16	0	-2.77556e-17	-7.28584e-17	8.32667e-17	8.32667e-17	5.55112e-17	2.77556e-17	-6.93889e-17	1.38778e-17	-1.04083e-16	1.38778e-17	-1.49186e-16
32	1.66533e-16	9.71445e-17	-1.38778e-16	3.46945e-18	6.93889e-17	6.93889e-17	-4.16334e-17	1.04083e-16	-5.55112e-17	-4.16334e-17	5.55112e-17	8.32667e-17	1.11022e-16	3.33067e-16	1.11022e-16	0	-2.77556e-17	-7.28584e-17	8.32667e-17	8.32667e-17	5.55112e-17	2.77556e-17	-6.93889e-17	1.38778e-17	-1.04083e-16	1.38778e-17	-1.49186e-16
33	1.66533e-16	9.71445e-17	-1.38778e-16	3.46945e-18	6.93889e-17	6.93889e-17	-4.16334e-17	1.04083e-16	-5.55112e-17	-4.16334e-17	5.55112e-17	8.32667e-17	1.11022e-16	3.33067e-16	1.11022e-16	0	-2.77556e-17	-7.28584e-17	8.32667e-17	8.32667e-17	5.55112e-17	2.77556e-17	-6.93889e-17	1.38778e-17	-1.04083e-16	1.38778e-17	-1.49186e-16
34	1.66533e-16	9.71445e-17	-1.38778e-16	3.46945e-18	6.93889e-17	6.93889e-17	-4.16334e-17	1.04083e-16	-5.55112e-17	-4.16334e-17	5.55112e-17	8.32667e-17	1.11022e-16	3.33067e-16	1.11022e-16	0	-2.77556e-17	-7.28584e-17	8.32667e-17	8.32667e-17	5.55112e-17	2.77556e-17	-6.93889e-17	1.38778e-17	-1.04083e-16	1.38778e-17	-1.49186e-16
35	1.66533e-16	9.71445e-17	-1.38778e-16	3.46945e-18	6.93889e-17	6.93889e-17	-4.16334e-17	1.04083e-16	-5.55112e-17	-4.16334e-17	5.55112e-17	8.32667e-17	1.11022e-16	3.33067e-16	1.11022e-16	0	-2.77556e-17	-7.28584e-17	8.32667e-17	8.32667e-17	5.55112e-17	2.77556e-17	-6.93889e-17	1.38778e-17	-1.04083e-16	1.38778e-17	-1.49186e-16
36	1.66533e-16	9.71445e-17	-1.38778e-16	3.46945e-18	6.93889e-17	6.93889e-17	-4.16334e-17	1.04083e-16	-5.55112e-17	-4.16334e-17	5.55112e-17	8.32667e-17	1.11022e-16	3.33067e-16	1.11022e-16	0	-2.77556e-17	-7.28584e-17	8.32667e-17	8.32667e-17	5.55112e-17	2.77556e-17	-6.93889e-17	1.38778e-17	-1.04083e-16	1.38778e-17	-1.49186e-16
37	1.66533e-16	9.71445e-17	-1.38778e-16	3.46945e-18	6.93889e-17	6.93889e-17	-4.16334e-17	1.04083e-16	-5.55112e-17	-4.16334e-17	5.55112e-17	8.32667e-17	1.11022e-16	3.33067e-16	1.11022e-16	0	-2.77556e-17	-7.28584e-17	8.32667e-17	8.32667e-17	5.55112e-17	2.77556e-17	-6.93889e-17	1.38778e-17	-1.04083e-16	1.38778e-17	-1.49186e-16
38	1.66533e-16	9.71445e-17	-1.38778e-16	3.46945e-18	6.93889e-17	6.93889e-17	-4.16334e-17	1.04083e-16	-5.55112e-17	-4.16334e-17	5.55112e-17	8.32667e-17	1.11022e-16	3.33067e-16	1.11022e-16	0	-2.77556e-17	-7.28584e-17	8.32667e-17	8.32667e-17	5.55112e-17	2.77556e-17	-6.93889e-17	1.38778e-17	-1.04083e-16	1.38778e-17	-1.49186e-16
39	1.66533e-16	9.71445e-17	-1.38778e-16	3.46945e-18	6.93889e-17	6.93889e-17	-4.16334e-17	1.04083e-16	-5.55112e-17	-4.16334e-17	5.55112e-17	8.32667e-17	1.11022e-16	3.33067e-16	1.11022e-16	0	-2.77556e-17	-7.28584e-17	8.32667e-17	8.32667e-17	5.55112e-17	2.77556e-17	-6.93889e-17	1.38778e-17	-1.04083e-16	1.38778e-17	-1.49186e-16
40	1.66533e-16	9.71445e-17	-1.38778e-16	3.46945e-18	6.93889e-17	6.93889e-17	-4.16334e-17	1.04083e-16	-5.55112e-17	-4.16334e-17	5.55112e-17	8.32667e-17	1.11022e-16	3.33067e-16	1.11022e-16	0	-2.77556e-17	-7.28584e-17	8.32667e-17	8.32667e-17	5.55112e-17	2.77556e-17	-6.93889e-17	1.38778e-17	-1.04083e-16	1.38778e-17	-1.49186e-16
41	1.66533e-16	9.71445e-17	-1.38778e-16	3.46945e-18	6.93889e-17	6.93889e-17	-4.16334e-17	1.04083e-16	-5.55112e-17	-4.16334e-17	5.55112e-17	8.32667e-17	1.11022e-16	3.33067e-16	1.11022e-16	0	-2.77556e-17	-7.28584e-17	8.32667e-17	8.32667e-17	5.55112e-17	2.77556e-17	-6.93889e-17	1.38778e-17	-1.04083e-16	1.38778e-17	-1.49186e-16
42	1.66533e-16	9.71445e-17	-1.38778e-16	3.46945e-18	6.93889e-17	6.93889e-17	-4.16334e-17	1.04083e-16	-5.55112e-17	-4.16334e-17	5.55112e-17	8.32667e-17	1.11022e-16	3.33067e-16	1.11022e-16	0	-2.77556e-17	-7.28584e-17	8.32667e-17	8.32667e-17	5.55112e-17	2.77556e-17	-6.93889e-17	1.38778e-17	-1.04083e-16	1.38778e-17	-1.49186e-16
43	1.66533e-16	9.71445e-17	-1.38778e-16	3.46945e-18	6.93889e-17	6.93889e-17	-4.16334e-17	1.04083e-16	-5.55112e-17	-4.16334e-17	5.55112e-17	8.32667e-17	1.11022e-16	3.33067e-16	1.11022e-16	0	-2.77556e-17	-7.28584e-17	8.32667e-17	8.32667e-17	5.55112e-17	2.77556e-17	-6.93889e-17	1.38778e-17	-1.04083e-16	1.38778e-17	-1.49186e-16
44	1.66533e-16	9.71445e-17	-1.38778e-16	3.46945e-18	6.93889e-17	6.93889e-17	-4.16334e-17	1.04083e-16	-5.55112e-17	-4.16334e-17	5.55112e-17	8.32667e-17	1.11022e-16	3.33067e-16	1.11022e-16	0	-2.77556e-17	-7.28584e-17	8.32667e-17	8.32667e-17	5.55112e-17	2.77556e-17	-6.93889e-17	1.38778e-17	-1.04083e-16	1.38778e-17	-1.49186e-16
45	1.66533e-16	9.71445e-17	-1.38778e-16	3.46945e-18	6.93889e-17	6.93889e-17	-4.16334e-17	1.04083e-16	-5.55112e-17	-4.16334e-17	5.55112e-17	8.32667e-17	1.11022e-16	3.33067e-16	1.11022e-16	0	-2.77556e-17	-7.28584e-17	8.32667e-17	8.32667e-17	5.55112e-17	2.77556e-17	-6.93889e-17	1.38778e-17	-1.04083e-16	1.38778e-17	-1.49186e-16
46	1.66533e-16	9.71445e-17	-1.38778e-16	3.46945e-18	6.93889e-17	6.93889e-17	-4.16334e-17	1.04083e-16	-5.55112e-17	-4.16334e-17	5.55112e-17	8.32667e-17	1.11022e-16	3.33067e-16	1.11022e-16	0	-2.77556e-17	-7.28584e-17	8.32667e-17	8.32667e-17	5.55112e-17	2.77556e-17	-6.93889e-17	1.38778e-17	-1.04083e-16	1.38778e-17	-1.49186e-16
47	1.66533e-16	9.71445e-17	-1.38778e-16	3.46945e-18	6.93889e-17	6.93889e-17	-4.16334e-17	1.04083e-16	-5.55112e-17	-4.16334e-17	5.55112e-17	8.32667e-17	1.11022e-16	3.33067e-16	1.11022e-16	0	-2.77556e-17	-7.28584e-17	8.32667e-17	8.32667e-17	5.55112e-17	2.77556e-17	-6.93889e-17	1.38778e-17	-1.04083e-16	1.38778e-17	-1.49186e-16
48	1.66533e-16	9.71445e-17	-1.38778e-16	3.46945e-18	6.93889e-17	6.93889e-17	-4.16334e-17	1.04083e-16	-5.55112e-17	-4.16334e-17	5.55112e-17	8.32667e-17	1.11022e-16	3.33067e-16	1.11022e-16	0	-2.77556e-17	-7.28584e-17	8.32667e-17	8.32667e-17	5.55112e-17	2.77556e-17	-6.93889e-17	1.38778e-17	-1.04083e-16	1.38778e-17	-1.49186e-16
49	1.66533e-16	9.71445e-17	-1.38778e-16	3.46945e-18	6.93889e-17	6.93889e-17	-4.16334e-17	1.04083e-16	-5.55112e-17	-4.16334e-17	5.55112e-17	8.32667e-17	1.11022e-16	3.33067e-16	1.11022e-16	0	-2.77556e-17	-7.28584e-17	8.32667e-17	8.32667e-17	5.55112e-17	2.77556e-17	-6.93889e-17	1.38778e-17	-1.04083e-16	1.38778e-17	-1.49186e-16
50	1.66533e-16	9.71445e-17	-1.38778e-16	3.46945e-18	6.93889e-17	6.93889e-17	-4.16334e-17	1.04083e-16	-5.55112e-17	-4.16334e-17	5.55112e-17	8.32667e-17	1.11022e-16	3.33067e-16	1.11022e-16	0	-2.77556e-17	-7.28584e-17	8.32667e-17	8.32667e-17	5.55112e-17	2.77556e-17	-6.93889e-17	1.38778e-17	-1.04083e-16	1.38778e-17	-1.49186e-16

## Sheet: F6
Genotype	Di2	Di2	Di2	Di2	Di2	Di2	Di2	Di2	Di2	Di2	Di2	Di2	Di2	7x7	7x7	77S	77S	77S	77S	77S	77S	77S	77S	77S	77S	77S	77S	77S	77S	77S
hour
1	1	1	1	1	1	1	1	1	1	1	1	1	1	1	1	1	1	1	1	1	1	1	1	1	1	1	1	1	1	1
2	1	1	1	1	1	1	1	1	1	1	1	1	1	1	1	1	1	1	1	1	1	1	1	1	1	1	1	1	1	1
3	1	1	1	1	1	1	1	0.954545	1	1	1	1	1	1	1	1	1	1	1	1	1	1	1	1	1	0.931034	1	1	1	1
4	1	1	1	1	1	0.98	1	0.840909	1	0.982759	1	1	0.977778	1	1	1	1	1	1	1	1	1	1	1	1	0.827586	1	1	1	1
5	0.981818	1	1	1	1	0.92	1	0.681818	1	0.931034	1	1	0.977778	1	1	1	1	1	1	1	1	1	1	1	1	0.758621	0.983051	1	0.985507	1
6	0.927273	0.974359	1	1	0.95	0.8	0.962963	0.431818	1	0.844828	0.979592	1	0.955556	1	1	0.966102	1	1	1	1	1	1	0.973684	1	1	0.689655	0.949153	0.988636	0.956522	1
7	0.836364	0.948718	1	0.946429	0.9	0.66	0.925926	0.295455	1	0.672414	0.959184	0.981132	0.933333	0.980769	1	0.915254	0.972603	0.977273	1	1	1	1	0.973684	0.97561	1	0.62069	0.915254	0.965909	0.927536	0.972222
8	0.690909	0.871795	0.967742	0.857143	0.8	0.48	0.814815	0.204545	0.980769	0.568966	0.897959	0.90566	0.866667	0.961538	1	0.847458	0.931507	0.909091	0.95	1	0.973684	1	0.973684	0.902439	0.972222	0.413793	0.847458	0.943182	0.884058	0.944444
9	0.545455	0.769231	0.903226	0.75	0.65	0.3	0.703704	0.181818	0.903846	0.37931	0.795918	0.830189	0.755556	0.923077	0.961538	0.745763	0.849315	0.840909	0.9	0.962963	0.921053	0.978723	0.921053	0.804878	0.944444	0.275862	0.728814	0.875	0.797101	0.888889
10	0.363636	0.74359	0.774194	0.571429	0.45	0.18	0.555556	0.136364	0.673077	0.275862	0.632653	0.698113	0.555556	0.846154	0.846154	0.627119	0.671233	0.75	0.85	0.888889	0.789474	0.93617	0.842105	0.658537	0.861111	0.172414	0.508475	0.727273	0.681159	0.722222
11	0.218182	0.666667	0.612903	0.375	0.25	0.08	0.37037	0.0909091	0.519231	0.155172	0.408163	0.584906	0.333333	0.75	0.75	0.491525	0.520548	0.659091	0.75	0.777778	0.605263	0.914894	0.789474	0.512195	0.833333	0.103448	0.220339	0.602273	0.405797	0.666667
12	0.127273	0.666667	0.483871	0.25	0.2	0.04	0.296296	0.0454545	0.423077	0.0689655	0.285714	0.471698	0.2	0.576923	0.576923	0.372881	0.39726	0.545455	0.7	0.666667	0.447368	0.87234	0.710526	0.317073	0.805556	0.0689655	0.152542	0.5	0.289855	0.527778
13	0.0727273	0.564103	0.290323	0.142857	0.125	0.02	0.185185	0.0227273	0.307692	0.0344828	0.204082	0.339623	0.133333	0.346154	0.365385	0.169492	0.287671	0.363636	0.55	0.444444	0.315789	0.808511	0.605263	0.170732	0.694444	0.0689655	0.0847458	0.409091	0.173913	0.361111
14	0.0545455	0.358974	0.193548	0.0535714	0.075	-6.93889e-17	0.111111	4.16334e-17	0.211538	0.0172414	0.142857	0.245283	0.0888889	0.211538	0.211538	0.0508475	0.205479	0.227273	0.45	0.222222	0.236842	0.659574	0.5	0.121951	0.527778	0.0344828	0.0508475	0.340909	0.101449	0.25
15	0.0363636	0.128205	0.129032	-6.93889e-18	0.025	-6.93889e-17	0.037037	4.16334e-17	0.134615	0.0172414	0.0816327	0.169811	0.0888889	0.115385	0.134615	0.0169492	0.164384	0.136364	0.2	0.0740741	0.0789474	0.531915	0.315789	0.0731707	0.138889	0.0344828	0.0338983	0.25	0.057971	0.138889
16	0.0181818	0.0512821	0.0645161	-6.93889e-18	-1.04083e-16	-6.93889e-17	5.55112e-17	4.16334e-17	0.0769231	2.77556e-17	0.0408163	0.113208	0.0666667	0.0384615	0.115385	0.0169492	0.109589	0.0681818	0.15	0.037037	0	0.425532	0.210526	0.0487805	0.0277778	-4.16334e-17	0.0169492	0.181818	0.0289855	0.0555556
17	-2.77556e-17	0.025641	0.0645161	-6.93889e-18	-1.04083e-16	-6.93889e-17	5.55112e-17	4.16334e-17	0.0384615	2.77556e-17	0.0408163	0.0754717	0.0222222	0.0384615	0.0769231	-1.04083e-17	0.0684932	0.0454545	0.1	0.037037	0	0.276596	0.131579	0.0243902	0.0277778	-4.16334e-17	-2.08167e-17	0.125	0.0144928	0.0277778
18	-2.77556e-17	9.71445e-17	0.0322581	-6.93889e-18	-1.04083e-16	-6.93889e-17	5.55112e-17	4.16334e-17	0.0192308	2.77556e-17	0.0204082	0.0377358	1.04083e-17	0.0192308	0.0576923	-1.04083e-17	0.0273973	0.0227273	0.05	1.11022e-16	0	0.170213	0.0789474	6.93889e-18	1.38778e-17	-4.16334e-17	-2.08167e-17	0.0568182	-6.93889e-18	0.0277778
19	-2.77556e-17	9.71445e-17	1.38778e-16	-6.93889e-18	-1.04083e-16	-6.93889e-17	5.55112e-17	4.16334e-17	-2.08167e-16	2.77556e-17	0	0.0188679	1.04083e-17	0.0192308	0.0192308	-1.04083e-17	1.11022e-16	0.0227273	-1.52656e-16	1.11022e-16	0	0.0851064	0.0263158	6.93889e-18	1.38778e-17	-4.16334e-17	-2.08167e-17	0.0227273	-6.93889e-18	-4.16334e-17
20	-2.77556e-17	9.71445e-17	1.38778e-16	-6.93889e-18	-1.04083e-16	-6.93889e-17	5.55112e-17	4.16334e-17	-2.08167e-16	2.77556e-17	0	1.249e-16	1.04083e-17	-6.93889e-17	0.0192308	-1.04083e-17	1.11022e-16	7.63278e-17	-1.52656e-16	1.11022e-16	0	0.0425532	0	6.93889e-18	1.38778e-17	-4.16334e-17	-2.08167e-17	-2.08167e-17	-6.93889e-18	-4.16334e-17
21	-2.77556e-17	9.71445e-17	1.38778e-16	-6.93889e-18	-1.04083e-16	-6.93889e-17	5.55112e-17	4.16334e-17	-2.08167e-16	2.77556e-17	0	1.249e-16	1.04083e-17	-6.93889e-17	-9.71445e-17	-1.04083e-17	1.11022e-16	7.63278e-17	-1.52656e-16	1.11022e-16	0	0.0212766	0	6.93889e-18	1.38778e-17	-4.16334e-17	-2.08167e-17	-2.08167e-17	-6.93889e-18	-4.16334e-17
22	-2.77556e-17	9.71445e-17	1.38778e-16	-6.93889e-18	-1.04083e-16	-6.93889e-17	5.55112e-17	4.16334e-17	-2.08167e-16	2.77556e-17	0	1.249e-16	1.04083e-17	-6.93889e-17	-9.71445e-17	-1.04083e-17	1.11022e-16	7.63278e-17	-1.52656e-16	1.11022e-16	0	1.38778e-16	0	6.93889e-18	1.38778e-17	-4.16334e-17	-2.08167e-17	-2.08167e-17	-6.93889e-18	-4.16334e-17
23	-2.77556e-17	9.71445e-17	1.38778e-16	-6.93889e-18	-1.04083e-16	-6.93889e-17	5.55112e-17	4.16334e-17	-2.08167e-16	2.77556e-17	0	1.249e-16	1.04083e-17	-6.93889e-17	-9.71445e-17	-1.04083e-17	1.11022e-16	7.63278e-17	-1.52656e-16	1.11022e-16	0	1.38778e-16	0	6.93889e-18	1.38778e-17	-4.16334e-17	-2.08167e-17	-2.08167e-17	-6.93889e-18	-4.16334e-17
24	-2.77556e-17	9.71445e-17	1.38778e-16	-6.93889e-18	-1.04083e-16	-6.93889e-17	5.55112e-17	4.16334e-17	-2.08167e-16	2.77556e-17	0	1.249e-16	1.04083e-17	-6.93889e-17	-9.71445e-17	-1.04083e-17	1.11022e-16	7.63278e-17	-1.52656e-16	1.11022e-16	0	1.38778e-16	0	6.93889e-18	1.38778e-17	-4.16334e-17	-2.08167e-17	-2.08167e-17	-6.93889e-18	-4.16334e-17
25	-2.77556e-17	9.71445e-17	1.38778e-16	-6.93889e-18	-1.04083e-16	-6.93889e-17	5.55112e-17	4.16334e-17	-2.08167e-16	2.77556e-17	0	1.249e-16	1.04083e-17	-6.93889e-17	-9.71445e-17	-1.04083e-17	1.11022e-16	7.63278e-17	-1.52656e-16	1.11022e-16	0	1.38778e-16	0	6.93889e-18	1.38778e-17	-4.16334e-17	-2.08167e-17	-2.08167e-17	-6.93889e-18	-4.16334e-17
26	-2.77556e-17	9.71445e-17	1.38778e-16	-6.93889e-18	-1.04083e-16	-6.93889e-17	5.55112e-17	4.16334e-17	-2.08167e-16	2.77556e-17	0	1.249e-16	1.04083e-17	-6.93889e-17	-9.71445e-17	-1.04083e-17	1.11022e-16	7.63278e-17	-1.52656e-16	1.11022e-16	0	1.38778e-16	0	6.93889e-18	1.38778e-17	-4.16334e-17	-2.08167e-17	-2.08167e-17	-6.93889e-18	-4.16334e-17
27	-2.77556e-17	9.71445e-17	1.38778e-16	-6.93889e-18	-1.04083e-16	-6.93889e-17	5.55112e-17	4.16334e-17	-2.08167e-16	2.77556e-17	0	1.249e-16	1.04083e-17	-6.93889e-17	-9.71445e-17	-1.04083e-17	1.11022e-16	7.63278e-17	-1.52656e-16	1.11022e-16	0	1.38778e-16	0	6.93889e-18	1.38778e-17	-4.16334e-17	-2.08167e-17	-2.08167e-17	-6.93889e-18	-4.16334e-17
28	-2.77556e-17	9.71445e-17	1.38778e-16	-6.93889e-18	-1.04083e-16	-6.93889e-17	5.55112e-17	4.16334e-17	-2.08167e-16	2.77556e-17	0	1.249e-16	1.04083e-17	-6.93889e-17	-9.71445e-17	-1.04083e-17	1.11022e-16	7.63278e-17	-1.52656e-16	1.11022e-16	0	1.38778e-16	0	6.93889e-18	1.38778e-17	-4.16334e-17	-2.08167e-17	-2.08167e-17	-6.93889e-18	-4.16334e-17
29	-2.77556e-17	9.71445e-17	1.38778e-16	-6.93889e-18	-1.04083e-16	-6.93889e-17	5.55112e-17	4.16334e-17	-2.08167e-16	2.77556e-17	0	1.249e-16	1.04083e-17	-6.93889e-17	-9.71445e-17	-1.04083e-17	1.11022e-16	7.63278e-17	-1.52656e-16	1.11022e-16	0	1.38778e-16	0	6.93889e-18	1.38778e-17	-4.16334e-17	-2.08167e-17	-2.08167e-17	-6.93889e-18	-4.16334e-17
30	-2.77556e-17	9.71445e-17	1.38778e-16	-6.93889e-18	-1.04083e-16	-6.93889e-17	5.55112e-17	4.16334e-17	-2.08167e-16	2.77556e-17	0	1.249e-16	1.04083e-17	-6.93889e-17	-9.71445e-17	-1.04083e-17	1.11022e-16	7.63278e-17	-1.52656e-16	1.11022e-16	0	1.38778e-16	0	6.93889e-18	1.38778e-17	-4.16334e-17	-2.08167e-17	-2.08167e-17	-6.93889e-18	-4.16334e-17
31	-2.77556e-17	9.71445e-17	1.38778e-16	-6.93889e-18	-1.04083e-16	-6.93889e-17	5.55112e-17	4.16334e-17	-2.08167e-16	2.77556e-17	0	1.249e-16	1.04083e-17	-6.93889e-17	-9.71445e-17	-1.04083e-17	1.11022e-16	7.63278e-17	-1.52656e-16	1.11022e-16	0	1.38778e-16	0	6.93889e-18	1.38778e-17	-4.16334e-17	-2.08167e-17	-2.08167e-17	-6.93889e-18	-4.16334e-17
32	-2.77556e-17	9.71445e-17	1.38778e-16	-6.93889e-18	-1.04083e-16	-6.93889e-17	5.55112e-17	4.16334e-17	-2.08167e-16	2.77556e-17	0	1.249e-16	1.04083e-17	-6.93889e-17	-9.71445e-17	-1.04083e-17	1.11022e-16	7.63278e-17	-1.52656e-16	1.11022e-16	0	1.38778e-16	0	6.93889e-18	1.38778e-17	-4.16334e-17	-2.08167e-17	-2.08167e-17	-6.93889e-18	-4.16334e-17
33	-2.77556e-17	9.71445e-17	1.38778e-16	-6.93889e-18	-1.04083e-16	-6.93889e-17	5.55112e-17	4.16334e-17	-2.08167e-16	2.77556e-17	0	1.249e-16	1.04083e-17	-6.93889e-17	-9.71445e-17	-1.04083e-17	1.11022e-16	7.63278e-17	-1.52656e-16	1.11022e-16	0	1.38778e-16	0	6.93889e-18	1.38778e-17	-4.16334e-17	-2.08167e-17	-2.08167e-17	-6.93889e-18	-4.16334e-17
34	-2.77556e-17	9.71445e-17	1.38778e-16	-6.93889e-18	-1.04083e-16	-6.93889e-17	5.55112e-17	4.16334e-17	-2.08167e-16	2.77556e-17	0	1.249e-16	1.04083e-17	-6.93889e-17	-9.71445e-17	-1.04083e-17	1.11022e-16	7.63278e-17	-1.52656e-16	1.11022e-16	0	1.38778e-16	0	6.93889e-18	1.38778e-17	-4.16334e-17	-2.08167e-17	-2.08167e-17	-6.93889e-18	-4.16334e-17
35	-2.77556e-17	9.71445e-17	1.38778e-16	-6.93889e-18	-1.04083e-16	-6.93889e-17	5.55112e-17	4.16334e-17	-2.08167e-16	2.77556e-17	0	1.249e-16	1.04083e-17	-6.93889e-17	-9.71445e-17	-1.04083e-17	1.11022e-16	7.63278e-17	-1.52656e-16	1.11022e-16	0	1.38778e-16	0	6.93889e-18	1.38778e-17	-4.16334e-17	-2.08167e-17	-2.08167e-17	-6.93889e-18	-4.16334e-17
36	-2.77556e-17	9.71445e-17	1.38778e-16	-6.93889e-18	-1.04083e-16	-6.93889e-17	5.55112e-17	4.16334e-17	-2.08167e-16	2.77556e-17	0	1.249e-16	1.04083e-17	-6.93889e-17	-9.71445e-17	-1.04083e-17	1.11022e-16	7.63278e-17	-1.52656e-16	1.11022e-16	0	1.38778e-16	0	6.93889e-18	1.38778e-17	-4.16334e-17	-2.08167e-17	-2.08167e-17	-6.93889e-18	-4.16334e-17
37	-2.77556e-17	9.71445e-17	1.38778e-16	-6.93889e-18	-1.04083e-16	-6.93889e-17	5.55112e-17	4.16334e-17	-2.08167e-16	2.77556e-17	0	1.249e-16	1.04083e-17	-6.93889e-17	-9.71445e-17	-1.04083e-17	1.11022e-16	7.63278e-17	-1.52656e-16	1.11022e-16	0	1.38778e-16	0	6.93889e-18	1.38778e-17	-4.16334e-17	-2.08167e-17	-2.08167e-17	-6.93889e-18	-4.16334e-17
38	-2.77556e-17	9.71445e-17	1.38778e-16	-6.93889e-18	-1.04083e-16	-6.93889e-17	5.55112e-17	4.16334e-17	-2.08167e-16	2.77556e-17	0	1.249e-16	1.04083e-17	-6.93889e-17	-9.71445e-17	-1.04083e-17	1.11022e-16	7.63278e-17	-1.52656e-16	1.11022e-16	0	1.38778e-16	0	6.93889e-18	1.38778e-17	-4.16334e-17	-2.08167e-17	-2.08167e-17	-6.93889e-18	-4.16334e-17
39	-2.77556e-17	9.71445e-17	1.38778e-16	-6.93889e-18	-1.04083e-16	-6.93889e-17	5.55112e-17	4.16334e-17	-2.08167e-16	2.77556e-17	0	1.249e-16	1.04083e-17	-6.93889e-17	-9.71445e-17	-1.04083e-17	1.11022e-16	7.63278e-17	-1.52656e-16	1.11022e-16	0	1.38778e-16	0	6.93889e-18	1.38778e-17	-4.16334e-17	-2.08167e-17	-2.08167e-17	-6.93889e-18	-4.16334e-17
40	-2.77556e-17	9.71445e-17	1.38778e-16	-6.93889e-18	-1.04083e-16	-6.93889e-17	5.55112e-17	4.16334e-17	-2.08167e-16	2.77556e-17	0	1.249e-16	1.04083e-17	-6.93889e-17	-9.71445e-17	-1.04083e-17	1.11022e-16	7.63278e-17	-1.52656e-16	1.11022e-16	0	1.38778e-16	0	6.93889e-18	1.38778e-17	-4.16334e-17	-2.08167e-17	-2.08167e-17	-6.93889e-18	-4.16334e-17
41	-2.77556e-17	9.71445e-17	1.38778e-16	-6.93889e-18	-1.04083e-16	-6.93889e-17	5.55112e-17	4.16334e-17	-2.08167e-16	2.77556e-17	0	1.249e-16	1.04083e-17	-6.93889e-17	-9.71445e-17	-1.04083e-17	1.11022e-16	7.63278e-17	-1.52656e-16	1.11022e-16	0	1.38778e-16	0	6.93889e-18	1.38778e-17	-4.16334e-17	-2.08167e-17	-2.08167e-17	-6.93889e-18	-4.16334e-17
42	-2.77556e-17	9.71445e-17	1.38778e-16	-6.93889e-18	-1.04083e-16	-6.93889e-17	5.55112e-17	4.16334e-17	-2.08167e-16	2.77556e-17	0	1.249e-16	1.04083e-17	-6.93889e-17	-9.71445e-17	-1.04083e-17	1.11022e-16	7.63278e-17	-1.52656e-16	1.11022e-16	0	1.38778e-16	0	6.93889e-18	1.38778e-17	-4.16334e-17	-2.08167e-17	-2.08167e-17	-6.93889e-18	-4.16334e-17
43	-2.77556e-17	9.71445e-17	1.38778e-16	-6.93889e-18	-1.04083e-16	-6.93889e-17	5.55112e-17	4.16334e-17	-2.08167e-16	2.77556e-17	0	1.249e-16	1.04083e-17	-6.93889e-17	-9.71445e-17	-1.04083e-17	1.11022e-16	7.63278e-17	-1.52656e-16	1.11022e-16	0	1.38778e-16	0	6.93889e-18	1.38778e-17	-4.16334e-17	-2.08167e-17	-2.08167e-17	-6.93889e-18	-4.16334e-17
44	-2.77556e-17	9.71445e-17	1.38778e-16	-6.93889e-18	-1.04083e-16	-6.93889e-17	5.55112e-17	4.16334e-17	-2.08167e-16	2.77556e-17	0	1.249e-16	1.04083e-17	-6.93889e-17	-9.71445e-17	-1.04083e-17	1.11022e-16	7.63278e-17	-1.52656e-16	1.11022e-16	0	1.38778e-16	0	6.93889e-18	1.38778e-17	-4.16334e-17	-2.08167e-17	-2.08167e-17	-6.93889e-18	-4.16334e-17
45	-2.77556e-17	9.71445e-17	1.38778e-16	-6.93889e-18	-1.04083e-16	-6.93889e-17	5.55112e-17	4.16334e-17	-2.08167e-16	2.77556e-17	0	1.249e-16	1.04083e-17	-6.93889e-17	-9.71445e-17	-1.04083e-17	1.11022e-16	7.63278e-17	-1.52656e-16	1.11022e-16	0	1.38778e-16	0	6.93889e-18	1.38778e-17	-4.16334e-17	-2.08167e-17	-2.08167e-17	-6.93889e-18	-4.16334e-17
46	-2.77556e-17	9.71445e-17	1.38778e-16	-6.93889e-18	-1.04083e-16	-6.93889e-17	5.55112e-17	4.16334e-17	-2.08167e-16	2.77556e-17	0	1.249e-16	1.04083e-17	-6.93889e-17	-9.71445e-17	-1.04083e-17	1.11022e-16	7.63278e-17	-1.52656e-16	1.11022e-16	0	1.38778e-16	0	6.93889e-18	1.38778e-17	-4.16334e-17	-2.08167e-17	-2.08167e-17	-6.93889e-18	-4.16334e-17
47	-2.77556e-17	9.71445e-17	1.38778e-16	-6.93889e-18	-1.04083e-16	-6.93889e-17	5.55112e-17	4.16334e-17	-2.08167e-16	2.77556e-17	0	1.249e-16	1.04083e-17	-6.93889e-17	-9.71445e-17	-1.04083e-17	1.11022e-16	7.63278e-17	-1.52656e-16	1.11022e-16	0	1.38778e-16	0	6.93889e-18	1.38778e-17	-4.16334e-17	-2.08167e-17	-2.08167e-17	-6.93889e-18	-4.16334e-17
48	-2.77556e-17	9.71445e-17	1.38778e-16	-6.93889e-18	-1.04083e-16	-6.93889e-17	5.55112e-17	4.16334e-17	-2.08167e-16	2.77556e-17	0	1.249e-16	1.04083e-17	-6.93889e-17	-9.71445e-17	-1.04083e-17	1.11022e-16	7.63278e-17	-1.52656e-16	1.11022e-16	0	1.38778e-16	0	6.93889e-18	1.38778e-17	-4.16334e-17	-2.08167e-17	-2.08167e-17	-6.93889e-18	-4.16334e-17
49	-2.77556e-17	9.71445e-17	1.38778e-16	-6.93889e-18	-1.04083e-16	-6.93889e-17	5.55112e-17	4.16334e-17	-2.08167e-16	2.77556e-17	0	1.249e-16	1.04083e-17	-6.93889e-17	-9.71445e-17	-1.04083e-17	1.11022e-16	7.63278e-17	-1.52656e-16	1.11022e-16	0	1.38778e-16	0	6.93889e-18	1.38778e-17	-4.16334e-17	-2.08167e-17	-2.08167e-17	-6.93889e-18	-4.16334e-17
50	-2.77556e-17	9.71445e-17	1.38778e-16	-6.93889e-18	-1.04083e-16	-6.93889e-17	5.55112e-17	4.16334e-17	-2.08167e-16	2.77556e-17	0	1.249e-16	1.04083e-17	-6.93889e-17	-9.71445e-17	-1.04083e-17	1.11022e-16	7.63278e-17	-1.52656e-16	1.11022e-16	0	1.38778e-16	0	6.93889e-18	1.38778e-17	-4.16334e-17	-2.08167e-17	-2.08167e-17	-6.93889e-18	-4.16334e-17
