# Supplementary material for: Desiccation resistance: effect of cuticular hydrocarbons and water content in Drosophila melanogaster adults
Source: PeerJ. 2018 Feb 12;6:e4318. doi: 10.7717/peerj.4318 (PMC5813593; doi:10.7717/peerj.4318)
Supplement: Data S1 [file peerj-06-4318-s008.zip › Raw Datamodified/Raw_Data_Fig_S_05_Females_F57_Progeny.xlsx]

## Sheet: Feuil1
Genotype	F	M	Tot	F/M
Di2	58	59	117	0.983051
Di2	39	41	80	0.95122
Di2	28	29	57	0.965517
Di2	34	40	74	0.85
Di2	43	58	101	0.741379
Di2	25	16	41	1.5625
Di2	13	11	24	1.18182
Di2	44	28	72	1.57143
Di2	23	27	50	0.851852
Di2	28	14	42	2
Di2	48	30	78	1.6
Di2	31	33	64	0.939394
Di2	22	37	59	0.594595
Di2	39	23	62	1.69565
Di2	44	36	80	1.22222
Di2	27	25	52	1.08
Di2	48	38	86	1.26316
Di2	36	34	70	1.05882
Di2	31	19	50	1.63158
Di2	29	32	61	0.90625
77s1	10	17	27	0.588235
77s1	18	22	40	0.818182
77s1	30	22	52	1.36364
77s1	20	33	53	0.606061
77s1	6	25	31	0.24
77s1	22	23	45	0.956522
77s1	5	6	11	0.833333
77s1	31	14	45	2.21429
77s2	24	19	43	1.26316
77s2	24	21	45	1.14286
77s2	38	46	84	0.826087
77s2	58	53	111	1.09434
77s2	59	54	113	1.09259
77s2	55	65	120	0.846154
77s2	23	26	49	0.884615
77s2	68	46	114	1.47826
77s2	38	34	72	1.11765
77s2	57	56	113	1.01786
77s3	46	54	100	0.851852
77s3	57	59	116	0.966102
77s3	46	61	107	0.754098
77s3	51	74	125	0.689189
77s3	65	69	134	0.942029
77s3	48	66	114	0.727273
77s4	27	24	51	1.125
77s4	51	51	102	1
77s4	44	40	84	1.1
77s4	49	46	95	1.06522
77s4	70	58	128	1.2069
77s5	44	63	107	0.698413
77s5	41	28	69	1.46429
77s5	54	66	120	0.818182
77s5	46	46	92	1
77s5	50	52	102	0.961538
77s5	28	41	69	0.682927
77s5	43	54	97	0.796296
77s5	52	33	85	1.57576
77s5	28	21	49	1.33333
77s5	46	34	80	1.35294
77s-Sel1	33	42	75	0.785714
77s-Sel1	21	16	37	1.3125
77s-Sel1	42	37	79	1.13514
77s-Sel1	28	38	66	0.736842
77s-Sel1	16	40	56	0.4
77s-Sel1	57	53	110	1.07547
77s-Sel1	47	43	90	1.09302
77s-Sel1	7	50	57	0.14
77s-Sel1	37	54	91	0.685185
77s-Sel1	49	60	109	0.816667
77s-Sel2	46	55	101	0.836364
77s-Sel2	46	50	96	0.92
77s-Sel2	49	33	82	1.48485
77s-Sel2	59	46	105	1.28261
77s-Sel2	51	48	99	1.0625
77s-Sel2	34	45	79	0.755556
77s-Sel2	31	33	64	0.939394
77s-Sel2	19	33	52	0.575758
77s-Sel2	23	36	59	0.638889
77s-Sel2	53	46	99	1.15217
77s-Sel3	29	41	70	0.707317
77s-Sel3	21	30	51	0.7
77s-Sel3	18	31	49	0.580645
77s-Sel3	9	38	47	0.236842
77s-Sel3	19	26	45	0.730769
77s-Sel3	40	33	73	1.21212
77s-Sel3	34	53	87	0.641509
77s-Sel3	15	40	55	0.375
77s-Sel3	31	60	91	0.516667
