# Supplementary material for: Desiccation resistance: effect of cuticular hydrocarbons and water content in Drosophila melanogaster adults
Source: PeerJ. 2018 Feb 12;6:e4318. doi: 10.7717/peerj.4318 (PMC5813593; doi:10.7717/peerj.4318)
Supplement: Data S1 [file peerj-06-4318-s008.zip › Raw Datamodified/Raw_Data_Fig_S_07_Females_desat_Transgenic_Progeny.xlsx]

## Sheet: IR
Genotype	F	M	Tot	F/M
Di2	58	59	117	0.983051
Di2	39	41	80	0.95122
Di2	28	29	57	0.965517
Di2	34	40	74	0.85
Di2	43	58	101	0.741379
Di2	25	16	41	1.5625
Di2	13	11	24	1.18182
Di2	44	28	72	1.57143
Di2	23	27	50	0.851852
Di2	28	14	42	2
IRxDi	69	71	140	0.971831
IRxDi	73	65	138	1.12308
IRxDi	103	82	185	1.2561
IRxDi	120	105	225	1.14286
IRxDi	83	65	148	1.27692
IRxDi	69	53	122	1.30189
IRxDi	74	41	115	1.80488
IRxDi	106	80	186	1.325
IRxDi	99	79	178	1.25316
IRxDi	81	79	160	1.02532
IRxRA	23	15	38	1.53333
IRxRA	30	32	62	0.9375
IRxRA	34	46	80	0.73913
IRxRA	56	33	89	1.69697
IRxRA	43	18	61	2.38889
IRxRA	59	43	102	1.37209
IRxRA	12	11	23	1.09091
IRxRA	14	17	31	0.823529
IRxRA	36	19	55	1.89474
IRxRA	47	28	75	1.67857
IRxRA	61	45	106	1.35556
IRxRA	100	82	182	1.21951
IRxRA	87	76	163	1.14474
IRxRA	83	70	153	1.18571
IRxRA	66	57	123	1.15789
IRxRB	40	34	74	1.17647
IRxRB	46	37	83	1.24324
IRxRB	23	15	38	1.53333
IRxRB	38	27	65	1.40741
IRxRB	60	62	122	0.967742
IRxRB	60	53	113	1.13208
IRxRB	25	30	55	0.833333
IRxRB	53	43	96	1.23256
IRxRB	62	58	120	1.06897
IRxRB	42	38	80	1.10526
IRxRB	137	88	225	1.55682
IRxRB	42	29	71	1.44828
IRxRB	40	34	74	1.17647
IRxRB	74	52	126	1.42308
IRxRB	107	73	180	1.46575
IRxRC	47	29	76	1.62069
IRxRC	47	35	82	1.34286
IRxRC	51	26	77	1.96154
IRxRC	39	23	62	1.69565
IRxRC	34	23	57	1.47826
IRxRC	8	8	16	1
IRxRC	38	19	57	2
IRxRC	29	31	60	0.935484
IRxRC	45	40	85	1.125
IRxRC	46	38	84	1.21053
IRxRC	69	74	143	0.932432
IRxRC	33	40	73	0.825
IRxRC	58	90	148	0.644444
IRxRC	100	94	194	1.06383
IRxRC	105	93	198	1.12903
IRxRD	20	17	37	1.17647
IRxRD	38	29	67	1.31034
IRxRD	23	17	40	1.35294
IRxRD	55	36	91	1.52778
IRxRD	39	39	78	1
IRxRD	18	25	43	0.72
IRxRD	39	30	69	1.3
IRxRD	35	29	64	1.2069
IRxRD	40	42	82	0.952381
IRxRD	31	19	50	1.63158
IRxRD	101	25	126	4.04
IRxRD	111	30	141	3.7
IRxRD	86	18	104	4.77778
IRxRD	115	24	139	4.79167
IRxRD	100	24	124	4.16667
IRxRE	22	24	46	0.916667
IRxRE	16	20	36	0.8
IRxRE	29	24	53	1.20833
IRxRE	25	25	50	1
IRxRE	32	40	72	0.8
IRxRE	38	32	70	1.1875
IRxRE	28	28	56	1
IRxRE	53	37	90	1.43243
IRxRE	60	43	103	1.39535
IRxRE	51	33	84	1.54545
IRxRE	102	91	193	1.12088
IRxRE	105	82	187	1.28049
IRxRE	80	50	130	1.6
IRxRE	88	83	171	1.06024
IRxRE	93	67	160	1.38806
IRxRDio	16	17	33	0.941176
IRxRDio	26	11	37	2.36364
IRxRDio	8	7	15	1.14286
IRxRDio	37	19	56	1.94737
IRxRDio	22	11	33	2
IRxRDio	19	19	38	1
IRxRDio	23	19	42	1.21053
IRxRDio	10	10	20	1
IRxRDio	19	6	25	3.16667
IRxRDio	33	29	62	1.13793
IRxRDio	95	64	159	1.48438
IRxRDio	65	54	119	1.2037
IRxRDio	53	31	84	1.70968
IRxRDio	62	41	103	1.5122
IRxRDio	47	41	88	1.14634
IRx6908	36	32	68	1.125
IRx6908	30	25	55	1.2
IRx6908	50	41	91	1.21951
IRx6908	40	43	83	0.930233
IRx6908	27	32	59	0.84375
IRx6908	65	29	94	2.24138
IRx6908	70	59	129	1.18644
IRx6908	58	37	95	1.56757
IRx6908	39	39	78	1
IRx6908	49	24	73	2.04167
IRx6908	102	81	183	1.25926
IRx6908	75	57	132	1.31579
IRx6908	102	71	173	1.43662
IRx6908	67	91	158	0.736264
IRx6908	75	82	157	0.914634

## Sheet: Di2
Line	F	M	Tot	F/M
Di2	56	76	132	0.736842
Di2	66	62	128	1.06452
Di2	68	88	156	0.772727
Di2	66	74	140	0.891892
Di2	61	64	125	0.953125
Di2	88	107	195	0.82243
Di2	58	66	124	0.878788
Di2	95	91	186	1.04396
Di2	65	86	151	0.755814
Di2	93	70	163	1.32857
Di2-IR	50	78	128	0.641026
Di2-IR	50	55	105	0.909091
Di2-IR	66	74	140	0.891892
Di2-IR	50	68	118	0.735294
Di2-IR	53	81	134	0.654321
Di2-RA	61	53	114	1.15094
Di2-RA	36	36	72	1
Di2-RA	117	99	216	1.18182
Di2-RA	102	82	184	1.2439
Di2-RA	70	63	133	1.11111
Di2-RA	80	62	142	1.29032
Di2-RA	83	77	160	1.07792
Di2-RA	107	91	198	1.17582
Di2-RA	78	68	146	1.14706
Di2-RA	73	73	146	1
Di2-RB	100	91	191	1.0989
Di2-RB	106	91	197	1.16484
Di2-RB	86	51	137	1.68627
Di2-RB	100	96	196	1.04167
Di2-RB	99	76	175	1.30263
Di2-RB	101	74	175	1.36486
Di2-RB	92	78	170	1.17949
Di2-RB	127	97	224	1.30928
Di2-RB	108	90	198	1.2
Di2-RB	93	83	176	1.12048
Di2-RC	46	52	98	0.884615
Di2-RC	79	61	140	1.29508
Di2-RC	65	56	121	1.16071
Di2-RC	21	32	53	0.65625
Di2-RC	66	56	122	1.17857
Di2-RC	43	41	84	1.04878
Di2-RC	53	46	99	1.15217
Di2-RC	65	56	121	1.16071
Di2-RC	99	57	156	1.73684
Di2-RC	52	57	109	0.912281
Di2-RD	96	74	170	1.2973
Di2-RD	106	76	182	1.39474
Di2-RD	49	33	82	1.48485
Di2-RD	79	49	128	1.61224
Di2-RD	73	62	135	1.17742
Di2-RD	75	58	133	1.2931
Di2-RD	45	35	80	1.28571
Di2-RD	58	54	112	1.07407
Di2-RD	70	66	136	1.06061
Di2-RD	96	84	180	1.14286
Di2-RE	115	112	227	1.02679
Di2-RE	95	78	173	1.21795
Di2-RE	142	102	244	1.39216
Di2-RE	90	80	170	1.125
Di2-RE	81	82	163	0.987805
Di2-RE	80	55	135	1.45455
Di2-RE	97	72	169	1.34722
Di2-RE	91	96	187	0.947917
Di2-RE	92	91	183	1.01099
Di2-RE	115	102	217	1.12745
Di2-RDio	72	58	130	1.24138
Di2-RDio	51	38	89	1.34211
Di2-RDio	64	52	116	1.23077
Di2-RDio	75	62	137	1.20968
Di2-RDio	68	64	132	1.0625
Di2-RDio	60	52	112	1.15385
Di2-RDio	68	66	134	1.0303
Di2-RDio	79	83	162	0.951807
Di2-RDio	59	33	92	1.78788
Di2-RDio	81	61	142	1.32787
Di2-6908	45	51	96	0.882353
Di2-6908	77	104	181	0.740385
Di2-6908	57	55	112	1.03636
Di2-6908	73	71	144	1.02817
Di2-6908	54	59	113	0.915254
Di2-6908	68	75	143	0.906667
Di2-6908	32	64	96	0.5
Di2-6908	41	60	101	0.683333
Di2-6908	65	80	145	0.8125
